# Supplementary material for: Genome-Wide Identification and Analysis of the Class III Peroxidase Gene Family in Tobacco (Nicotiana tabacum)
Source: Front Genet. 2022 Jun 13;13:916867. doi: 10.3389/fgene.2022.916867 (PMC9234461; doi:10.3389/fgene.2022.916867)
Supplement: Supplementary file 2 [file DataSheet2.xlsx]

## Sheet: Table 1
Supplementary Table 1. The sampling stages of each tissue used for RNA-seq.
Sample Name	Tissue	Sampling stages
Seed	Seed	3 days after sowing
Root-1	Root	Seedling stage
Root-2	Root	Mature stage
Root-3	Root	2 days after topping
Axillary bud	Axillary bud	2 days after topping
Leaf-1	Leaf	Seedling stage
Leaf-2	Leaf	Mature stage
Leaf-3	Leaf	2 days after topping
Stem	Stem	Seedling, mature and topping stages mixed
Stem-3	Stem	2 days after topping
Callus	Callus	Callus
Blade	Blade	24 hours in vitro
Vein	Vein	Mature stage

## Sheet: Table 2
Supplementary Table 2. Primers used for qRT-PCR
Primer	Sequence
POD96-F	CATTGTTGCTTTATCTGGTGGTC
POD96-R	CTTTGTCTGATGGTAGCTGGAGG
POD126-F	TTTTATCAGTTGGCTGGCGTTGT
POD126-R	GAGGTGGTTCTGTCTTGTCCTGT
POD140-F	TAATGGATGCGACGGGTCTGTAC
POD140-R	TAGCTGCACTTTGACTTGCGGTA
POD184-F	TAATGGATGCGACGGGTCTGTAC
POD184-R	TAGCTGCACTTTGACTTGCGGTA
POD134-F	TAATGGATGCGACGGGTCTGTAC
POD134-R	TAGCTGCACTTTGACTTGCGGTA
POD202-F	GTTGGTTCTAGCCATGCTCAGTT
POD202-R	GTTTGATTAGGGATAGCCACTTTT
POD8-F	AAAAGTGGCTATCCCTAATCAAAC
POD8-R	GAAACTAAGGCAACAATATCTGC
POD68-F	AGCAAACCGATCTGGAGCTAATA
POD68-R	CACCTTGAGGACAAATTCCCTGT
POD121-F	GAGAATGTATGCCCTGGTGTTGT
POD121-R	AGCTCCAGATCGGTTTGCTGTTA
POD5-F	TGGCTGCTTCATTATTGAGGTTG
POD5-R	AGACTGTTTGAGGGCACTCCTTT
POD209-F	TTCTCGTTGGCTCAGTAACCTCC
POD209-R	TCTGGTAGCAATGGCAAGAATGT
POD123-F	GAATCTCCAAAGCCACGGAAACC
POD123-R	GTGCCCTCCTGAAAGTGTAACCA
POD183-F	GCATCCTTAAAGGTCGGTTTCTA
POD183-R	GATAATACCAGCGCCAAGTCCAG
POD78-F	GAGTTCTTGCCCTGGTGTTGTAT
POD78-R	GAAGTATTGGCTCCTCCCTGGTT
POD150-F	CAGATCCAAGAACTGCACCTATT
POD150-R	GGACTATTGACACTGGCACAACT
POD13-F	AACGGGCAGAAAGGATAGTAAGG
POD13-R	AAGGAATTGTTGGATCAGGCAAA
POD176-F	CCATCAATAAATCCCAGTCTCCT
POD176-R	ACATCCCAAAGTAAGAATCCACA
POD135-F	TAGGAAGTAAAGGGTTTGGGAGT
POD135-R	GTCAACAAGTTTGGTATAGGCATT
POD177-F	AAGAAATGTCCTGACCCAATCCC
POD177-R	TCTTGTCCATTGCTAGTTGGTGG
POD94-F	TAGCAGGTGATGGATTTGACACT
POD94-R	TGGTATTGAGCTGGTCTAGGTTG
POD77-F	TTCAGGGTTGTGACGGTTCTATT
POD77-R	CTCAAATCCTCTTAGTCCCAAAT
POD39-F	GACTATGGTACAAGGCCAAGGGAC
POD39-R	AACAATCGTGGAAGTGCAATCTC
POD4-F	CTTGCTGCTCGTGATTCTGTTGT
POD4-R	AATAGCCTGCCTCTGATGACTGC
POD11-F	CTGAGCAAGGACATGGAGCAAAC
POD11-R	TCTACCAGGGTGAAAGGGAACAT
NtL25-F	ATTAGGCCTGATGGGQCGAA
NtL25-R	GGCAACGTCCAAAGCATCAT
POD4_sub_F	GCTTTCGCGAGCTCGGTACCGGTACCATGGCCATGTTTATGGTTATTCTAG
POD4_sub_R	CCCTTGCTCACCATGGATCCGGATCCGTTGATGGCAGAGCAAACTTTACGA
POD121_sub_F	GCTTTCGCGAGCTCGGTACCGGTACCATGTCTTTTTTTAGATTTGTTGGTG
POD121_sub_R	CCCTTGCTCACCATGGATCCGGATCCATTAACCCTCTTGCAATCTTTCCTA

## Sheet: Table 3
Supplementary Table 3. List of NbPOD sequences
Gene Name	Sequence
NtPOD1	ATGGCTTTTGGTGCAAGTCATGTGAGCTTGGCACTTAGCCTTATGGCTCTTGCCCTTGCTGGCATCTCTATATACAAGAACACACATGTAGCCACAGTTATGAAAGATTTTGATGTGAAAATGGGGTCAACAAGCAATATTTTGGAGCAAAACTCAGACAAGTTATCTCAGGAATTTTGCATATTTGCAGCTGTTGGATCAGTTGTGGCTGAAGCCATTAGCAGAGAGAGGCGAATGGGTGCGTCTCTCATTCGTCTCTTCTTCCACGACTGCTTTGTCGATGTAAGTTCTTTCATCCTTTTAACATCGATAGTATAAAGAATTTTATATTATCATCATATTTTACCCTATTGTAGCTATCTAGCAAGTAACTACTTTATTAGTCATGTTGTCAATCTC…
NtPOD2	ATGGTACTTGTATTTTTCATTGTAATTTTTAGCTATCTAGCAGGGATCTCACAAGGCCAACTAAGAGTTGGTTTTTATGGCAGCACATGTCCTAATGTTGAGCCCATTGTTAGTGCTGTTATACGTGAAGTTGCTGCCTCCAACCAAAATATTGCTCCCGTCTTGCTTAGGCTTCATTTCCACGACTGTTTTGTTCAGGTCATCATTTTTAATAAATTCTAGCGAATTCAAAATTTAGAGTCAGTAAGTTCATAATAAATAGTAGAATTCTTTTTTACATATGTGTAAGTGATTCGAGACGAAAGTTGTGAAATTATAGTTATTTTTGATGATGTACAGGGGTGTGATGGATCAATATTGATAGATAATGGAGATAATGCAGAGAGGCATGCATTTGGA…
NtPOD3	ATGATTACGGTTCTTGTCATGCTAGCCATGTCTATGACTATGGTACAAGGCCAAGGTACCCGTGTTGGATTTTATTCCAGTACGTGTCCTAGAGTCGAATCCATCGTTCAATCAACGGTGAAGTCTCATTTTCAGTCTGATCAAACGTTGGCAGCAGGACTGCTGAGATTGCACTTCCACGATTGTTTTGTACAAGGTTGTGATGGTTCTATCCTCATTGATGGTTCAAACACTGAGAAAAATGCCGTCGCGAATGGCGGCTTGAGAGGATTCGAGGTTATTGATGATGCTAAAAAGCAGATTGAAGCTGTTTGTCCTGGAGTTGTCTCCTGTGCTGACATTCTTGCTCTTGCTGCCCGTGATGCTGTTGTCTTGGTAAATTGTTATTATTATCTTCCT…
NtPOD4	ATGGCCATGTTTATGGTTATTCTAGTGCTAGCCATAGATGTGACTATGGTTTTAGGCCAAGGTACCCGTGTTGGATTTTATTCCAGTACGTGCCCAAGGGCCGAATCCATAGTTCAATCAACGGTGAGGGCTCATTTTCAGTCTGATCCAACGGTGGCACCAGGAATCCTGAGAATGCACTTCCATGATTGTTTTGTACTAGGTTGTGATGGTTCCATCCTCATTGAAGGTTCAGACGCTGAGAGAACTGCTATCCCAAATAGAAATTTGAGAGGATTCGACGTTATTGAGGATGCTAAGAAGCAAATTGAAGCTATCTGTCCTGGAGTTGTTTCCTGCGCTGACATTCTTGCTCTTGCTGCTCGTGATTCTGTTGTCGCGGTAAAAATATCTCCCGCG…
NtPOD5	ATGGTTCAATCCTTGAGCTTCTTCATGGTTATTGTTCTCCTTGCTTTTGCACCAATTTGTTTCTCTACTAAGACTTATGGTGGTTACTTATTCCCACAATTTTATGACCAATCATGTCCCCAAGCAAAAGAAATTGTTAAGTTTATTGTTGCCAAGGCTGTAGCCAAAGAAGCTCGAATGGCTGCTTCATTATTGAGGTTGCATTTTCACGACTGCTTTGTCAAGGTAAAGCTCTCATGTTATTATATGCATGTCACGCCTTATTTTATGCAGTATTTATATTTGTTAGAGCAATGATACATACAATGATATATACAAAAAAAAAAAAAAGATTATTTCCATCCTATCGATGAAGGAAATTCAGTTGAACCCCTTCAGACCACGTAGCTCGGACTGACT…
NtPOD6	ATGATGACATTAACTAGCTCTCTTATTGCTCTAGTTTCTGTTATTATTCTCTTTTCAACTTCTCTCCAACCTGCTGTGATCGCACTTAGCTCCGATTACTATGACCAGACATGCCCCATGGCCGAATCAACCATCACTAAAGTTGTCAACAAAGCTATGTTGAATGATAAAACAGTTCCAGCCGCGCTTTTAAGGATGCAATTCCATGATTGTTTCGTCAGAGTAAACTTCTACTGTTATTGCCATATGGAGTATATATTAGCACTTATCATCATCTTTATTTTGCAATAGTTACATATTTTCTTTAGTAACTTATTGTGGTATGCTTATTATATATATGAAAGGGTTGTGATGGTTCTGTGCTGTTGAATTCGACAAGAAACAACAAAGCAGAGAAAG…
NtPOD7	ATGGCTTTGCCATGGATTCTCCTCCACTTGTTTTTATCATTTACTTCCATTCCATTCACCCAATCAACCCTCACTTTGGACTACTATGCCAAAACATGTCCTAAATTTGATGAAATTGTTAGGGATGTTGTCCTCCAAAAGCAACAGCAGTTCCCTGTCACCGCGGCTGCTACCCTACGTCTCTTTTTCCATGACTGTGTTGTGGATGGTTGTGATGCCTCTGTCCTTATCAAGCCAACAGCCTTCACCAAAGCCGAGCTCGAGCATGACATCAACCACTCCCTTGCAGGTGATGGTTTCGATCTCATTTCACGTATCAAGACCGGCCTTGAGCTTGCATGCCCTGGCACTGTATCTTGTGCAGATATTCTTGCCACAACTACAAGGAATCTTGTTGTT…
NtPOD8	ATGGAGAATCAAAGAAAAAGTTTGCTGTTTCCTTTGGTTATTGTTCTCTTCTTCTTGCTGAATGCTACTGCTTTTGCTCAGTTAAGAAGTGATTTCTACAAAAACACATGCCCAAATGTTGAGTCTCTAGTTCGTGCTGCGGTTAGACAGAAATTTCAGCAGACTTTTGTTACTGCCCCAGCAACTCTCCGACTCTTCTTCCATGATTGCTTTGTCCGTGTATGTACTTGATTATTATTTTTAACTTTATTAGAGTATGCTTGGAATGACGGAAGTTATTTTTTTTTTATGTAATATAGTATTTGAAAAAACAAAAGATTTCCATGCAAAATATCTTTTAGAAAATGTTTCTTTTCGTGCTTGGTTGATTAGTGAAAAATAGTTTTCAAAAAGAATATA…
NtPOD9	ATGGATTCCAAGAGCTTCAACCTTTCTGTTTTAGCACTTTTAGCTTGCCTGATTTTATCTTTTTCAGTACCATCTCTTGCCTATGGGAAGAAAACAACATGGCCACCACTTAGAGTAGGTTTCTACAGATATAGATGTCCTCCTGCTGGGGTGTGATGCATCAGTACTATTGGATGGACCAAACTCAGAGAAGGAAGGTGTTCCCAACAAGAATAGTTTACGAGGTTTCGAGGTTGTTGATGCAGCAAAAGCACAACTTGAGGATGCATGCCCCGGAACTGTATCCTGTGCTGACATTCTTGCCTTTGCTGCTCGGGACAGTTCCTATAAAGTTGGGAATATATACTATGATGTCGAAGCTGGACGTCGTGATGGTAGAGTTTCCATTGACTCTGAAAC…
NtPOD10	ATGGATTCCAAGAGCTTCAACCTTTCTGTTTTAGCACTTTTAGCTTGCCTGATTTTATCTTTTTCAGTACCATCTCTTGCCTATGGGAAACAAACAACATGGCCACCACTTAGAGTTGGTTTCTATAGATATAGTTGTCCCTCTGCTGAAGCCATTGTGAAAAATGTTGTATACAAAGCCGTATCGCGTAATCCAGGCATTGCTGCTGGCCTTATCAGGCTACATTTTCACGACTGCTTCGTCAGGGTAATTTTTCAGTTTATGAGTTCTGAATTCTAGAAAAGGCAGTTTACTGGATTCTGGATAAGTTATTTATGCATATATGGACACAGAGTTTTGGCCAAAATTACTGGAATCTACCGAACATGTAGCTAGAACTCTGATTATCTGTGCTGATTT…
NtPOD11	ATGGGTAAGTGCTATCCCACTGTAAGCGAGGAGTACCTCAAGGCTGTTGACAAATGTAAGAGGAAACTCAGAGGACTCATTGCTGAGAAGAATTGCGCTCCTCTTATGCTCCGTCTTGCGTATGTTCTCTTCAATTGATTTCTTGCTGCTAGTGCATATTTCATTTCCCCTTTTACTTTTTTGTAAATGCTTAAAAGAACAAAAGAAGCTATCAGATTACTCAATTAATAAAAGAAAAGGAATTTTTCCTCCATTGGGCACAGTGTTTAATATGCTAATTTGACATAAGTGTAGGAATATGACTTGAATAATGGCTGAATGGTTAGTTTGATGGTGAAAACATGAGATCAAATAGTTTAGTGAATTTTATTTTTCGGAATTTTGTATATTAAAGGGGGA…
NtPOD12	ATGAAGAGTTTTTCAAGTACCGCCACTTTGCTTTACGCCACGGCCTTCTTTCTAGTGGCCTTCGTTTCTGCTTTACCATTTGACGATATTGACCTTCCTTTCGATTACTATAGCCTTAGCTGTCCCAAGCTTGAGGAGATTGTACACAACAAAATGGAGGAATGGGTTAAAAAAGATTATACCCTTGCTCCTGCTCTCATGAGGTTGCATTTCCACGACTGCGTTGTTAGGGTAAGTAAGCATATTCGAGAGATAATTTAACCTTAAATTCTTATTTTACTTTTAATCATGCTTTTATATATAGCCATAAAAATGTCATAGAATATTTAAAATCACATATTTAAGAAGTTTTTCTTTCATTCTTAAACTTCGTCCTCGATCAAACACCATCATATAAAT…
NtPOD13	ATGTTGAGCAAGAACAGGGTTTCCATGGCGGTTCTGCCATTCTTGGTTGCGTTCCTTTTGATGGCCCAGGGCACAATGCCAGAAAGTGGCGCTTTTACTGCCATGCCATTCAGATATAATTATTATGAGGAACAATGCGAAAGGGATGTGGAGGAAATGGTATGGTCTACGATGCACAGAATAGTGGCGATGCAACACAATGCACCAGCACAACTCTTGCGCCTGCTCTTCCATGATTGTTTCATTGGGGTACCGTACCCTACTCTCTCATTTTCTCCAAATTTGTTTTTGTTTTTCTTAATCTGTAATTTCTTTGTGTTCCACATTTTGTTACTTTGTTGCGATTTCCTGATTCTTGATGTATGTTTTTCTTTTTGTGCATTGTACATTAGAGTCAAT…
NtPOD14	ATGGCTTTTCGTTTGAGTCATTTGAGCCTTGCCCTGAGCCTTGTGGCTCTTGCACTTGCAGGTGTTGCCATTTATAGGAACACTTACGAAGCCATGAGTAAGGGATTCCAAACACTTTCTCCAGAGTTTGATCTGCTGGAGTCAGCAGCCAGCATTTTAACCCTAAATAATAATGCTGATCAGCAAAATTCAGACAGCAAGTTAACTCAACCATTATCTCCATCGGCATGCATCTTCTCGGCTGTTCGAGGAGTTGTAAACAGTGCAATTGATAGAGAAAGACGCATGGGAGCTTCTCTCATTCGTCTCCACTTCCATGACTGCTTTGTTGATGTAAATTCCTTCACCCCTTCCTACTGCTCTCGCATTCTTTACCCTCTTTCCCCTTTTTACTTTAAA…
NtPOD15	ATGGCTTTTGGTGCGAGTCATTTGAGCCTTGCACTGAGCCTTGTGGCACTTGCACTTGCAGGTGTTGCTATTTATAGGAACACTTATGAAGCCATGAATATGGGACTCCAAAAGCTCTCTCCAAATTTTGATTTGTCGGAGTCATCAGTCAGCATTTTAACTCTAAATAATAATGTCGATCAGCAAAATTCACACAAGTTGAGCCAGCAATCTCCAGAATCATGCGTCTTCTCAGCTGTTCGCGGAGTTGTAGACAGTGCTATTGACACAGAAAGACGCATGGGAGCTTCTCTCATTCGTCTCCATTTCCACGACTGCTTTGTTGATGTAAATTCCTTCACCTCTTTAATTTAATTTCCACTGCTCTCGGCGTTCTTTACTCTCTTTACCCTTTCTAAT…
NtPOD16	ATGTCAAAAATTGAAGAGAGGCAATGCAAAGGTGAAATTCAGGATCAATGGTAAATGAATGCAAGTTTAAGGTATATATGTATATATTAAAGTATTTTTGCACATGTAAAGATATCTCGATAAAGTCAAATACAACTTGTTGGGTTAAATATGTAATGCTTGTATTTGATCCGCTTTGGATATTGTCATATTTCGGCAATAATTGGTACCAATCATTTTATCAACAATAGCACCTTTTGGAATTAGCTATTCAATGTGTTTTTTCCCTCACAGAATGGTTGTAAGTTGTGTCTCTTAATAAAGCATGAAACGTTGCTTGGGCCCTCTTGTAGGCATTAATTTTTTTTATTTTAAAATTAGGGTTTTAATATAATTTAAAGGAGCATTTAAGTAATTTAA…
NtPOD17	ATGAATTCTTTCAAGGGTTCTAATTTTGTAATATTAGCAGTGCTCTTTTGTTTGATTCTTTCTCTTTCTGTATTTGCTGAGGCTTCGTCGAGGAACAAACATAAGCCCAAATCAAAAAAATCAACGTTTGGTGTTGGATTCTATAAAAGATCATGTCCAGCTTCTGAGGCCATTATAAGAAAAGCCGTATTCAAAGCGGTTCTGATGAATCCCGGCACTGCTGCTGGCATTATTCGCATGCATTTCCATGACTGCTTTATCAGGGTACTCTTTTATTTTCACCTTTTTTTTTTGTTAATACACACTGGCAGTATGAAATGCTTTTACACCATTAGTGTATCTTAACCGATAACTGGTACATTGCCTTCTTTTTAGGTTACTATTCTCACATTTTATGTA…
NtPOD18	ATGGACTCCAAGAGCTTCAACCTTTCTGTTCTAGCACTTTTAGCTTGCCTGATTTTATCTTTTTCAGTACCATCTCTTGCCTATGGGAAACAAACAACATGGCCACCACTTAGAGTTGGTTTCTATAGATATAGTTGTCCCTCTGCTGAAGCCATTGTGAAAAATGTTGTATACAAAGCCGTATCGCGTAATCCAGGCATTGCTGCTGGCCTTATCAGGCTACATTTTCACGACTGCTTCGTCAGGGTACGTATGCAAATTTTTGATTTATGAGTTCTGAATTCTAGAAAAGGCAGATTTTCGGATTCAGGATAAATTATTTGTACATATATAGACATAGAATTTTGGCCAAAATTACTGGAACCTGTAGCTAGAACTCTCTTCGCCTCTGATTATATG…
NtPOD19	ATGGATTCCAAGAGCTTCAACCTTTCTGTTTTAGCACTTTTAGCTTGCCTGATTTTATCTTTTTCAGTACCATCTCTTGCCTATGGGAATAAAATAACATGGCCACCACTTAGAGTTGGTTTCTATAGATATAGCTGTCCCTCTGCTGAAGCAATTGTGAAAAATGTAGTATACAAAGCCGTATCGCGTAATCCAGGCATTGCTGCTGGCCTTATCAGGCTACATTTTCATGACTGCTTCGTCAGGGTACGTATGCAAATTTTTGAGTTTATGAGTTCTGAATTCTAGAAAAGGTAGCTTATTGGATTCAGGATAAATTATTTGTAGACACAGAATTTTGGCTAAAATTACTGGATTCTACCGCTAGAACTCTCTCCGCCTCTGATTATATGTGCTGAT…
NtPOD20	ATGGATTCCAACCTTTCTGTTTTAGCACTTTTAGCTTGCCTGATTTTATCTTTTTCAGTACCATCTCTTGCCTATGGGAATAAAATAACATGGCCACCACTTAGAGTTGGTTTCTATAGATATAGCTGTCCCTCTGCTGAAGCAATTGTGAAAAATGTAGTATACAAAGCCGTATCGCGTAATCCAGGCATTGCTGCTGGCCTTATCAGGCTACATTTTCATGACTGCTTCGTCAGGGTACGTATGCAAATTTTTGAGTTTATGAGTTCTGAATTCTAGAAAAGGTAGCTTATTGGATTCAGGATAAATTATTTGTAGACACAGAATTTTGGCTAAAATTACTGGATTCTACCGCTAGAACTCTCTCCGCCTCTGATTATATGTGCTGATTTAATTTCC…
NtPOD21	ATGGGTCGTCTAAATTTTCTTATGGCAGTAGTGTTGTCAATATATTCCGTTGGTGTAGTGTTGATGCCCAACTTGGCTTCTGCACAACTGAAAACCAATTATTACGCCAATACCTGTCCTAATGTTGAATCCATTGTTAGAAATGTGGTTAACCAGAAATTCCGACAAACATTTGTCACAATCCCTGCTGTTCTCCGTCTCTTCTTTCATGATTGCTTTGTTGAGGTATATATTAAATTTCAATATAAATAAATTAAAGGACCTTAAGTTTCAATTTCTAGTTGGCTAAATAATGTGTTTTTCTTTCTATCTGAAACAGGGTTGTGATGCTTCAGTGATAGTATCATCTACACCAGGGAACACAGCTGAGAAGGATCATCCAGATAATCTATCATTGGC…
NtPOD22	ATGGGAAAGTGTGAGTTGTTAATGGTGATATTGTTGATGGATATAATAGTGAGTTGTTATGGTCTTCGAATGGAATACTACATGATGAGTTGCCCATTTGCAGAGGGAATAGTGAAGAACACTGTGAATAGGCATTTGCAAGCTGATCCCACTCTTGCTGCTGCCCTTGTTAGGATGCACTTCCATGATTGCTTCATTCAGGTTACTTCTAATTCTCTCTCTTTCTATATTATCATATGTATGTCTTGTTTTTGGAGAATCACTTTCACTTTTATTTTAATAAATAGAGAAAACTAACTAATTTCTCACTTTACTGTACAATAATATATATACCGTTACGTCCATGCATGAGACGTGAGATTTCTGTTCAATCTATGTAGCTAATAACAACATTTTTTA…
NtPOD23	ATGGCTTTGCCATGGATTCTTCTCCTCTTATTTTCATCTCTAGCTTCCGTTTCATTCACCCAATCAACCCTCACATTGGACTACTATGCCAAAACATGTCCTAAATTTGAAGAAATTGTTAGGGACGTTGTCCTCCAAAAGCAACAGCAGTTCCCTGTCGCTGCGGCAGCTACCCTAAGTCTCTTTTTCCACGACTGTGCTGTGGATGGTTGTGATGCCTCCGTCCTTATCAAGCCAACAGCCTTCACCAAACCTGAGCTCGAGCATGACATCAACCACTCCCTTGCAGGCGATGGCTTCGATCTTATTTCACGTATCAAGACCGCCCTCGAGCTTGCTTGCCCTGGCGTTGTATCTTGTGCAGATATTCTTGCCACAGCTACAAGGAATCTTGTTGTT…
NtPOD24	ATGAGAACTGCTCAATTACTGCTACTAAGTTTTCTTGTTTTTCTTTCTATTGTTGTTTGTGGAGTTTCGGGTGCAGGAAATAATGTGCCACGCAAGAATTTCTACAAGAGCACTCGTTGTCCAAATGCTGAACAATTTGTTAGAGATATCACTTGGAGCAAAGCTAAGAATGACGCTACTTTGAGTGCTAAATTGCTTCGACTCCACTACCATGATTGTTTCGTTAGGGTACGTCTACGTATTAGAATTACTATATACCATGCACACGTTAATCTCATAGGATTTTTGTTATATTCACTGACTGCATGAAGATCTTTTTCAGTATCACTGTAATTTAATGGTACTATGGTGTAGCATATTATTTATCATATTTCTTCAAACATTATTCATTGGCATTAT…
NtPOD25	ATGGCTAAATTTGGCTGTTTGGGTAATTTTCTAGTGTTGTGCATTCTACTAGGAGTATTGGGTTCTAGCCATGCTCAGTTACAGCTCAACTTTTATGCAAAGAGCTGTCCAAAAGCAGAGAAGATAATTCAAGATTATGTCCAAAAGCATATCCCAAATGCTCCATCTCTTGCAGCAGCCTTGCTCAGACTGCATTTCCACGATTGCTTTGTCAGGGTAAGTGTGTCACATATTTGCAGCTATATATTCACTTAGTGCCATTCTTGAAGTATTGTAACTTAATTTTCTCATTTTTCTTCTGAGTATTTGTAGGGTTGTGATGGTTCTGTACTTCTGAATTTCACGTCGAGCACAAAAAATCAAACGGAAAAAGTGGCTGTCCCTAATCAAACATTGAGA…
NtPOD26	ATGGCAGCGAAGGCGAGAATTTTTGCAGGTCTTTTTCTTATTTGCACGATCCTCCCTTCTCTGTCCTCAGCATTTGCAGATCATCTTCCTGAAGTTTTCCTAGCGAACGATTCTGATAAAAATGATGTGCCAATCCAAGTTAATAATGTTGCTCATGTCAGCGACGACGATGATGATGCAATTTTTGATCTAGATGGTAAAAAAAAGGGAAAAAAACAGAAAAAGGCATTGAAGAAAAGGGCACAAAAACAGCATGATCTGTGGGAAAAAATTCTTGATCATGACCTCATTGAAGAAAGCCAACCTGAAGAAGATGCTGCACCTGTAACTCCAACACCTGTGCCTGTCAATCCAACACCAACACCTGTGCCTGTTGATCCAACACCTAATCCTGTGCCT…
NtPOD27	ATGGCAACCTTAAAATTTCTTTTAGTTTTCATTCTTTCTCTTGCATTTGCCTTCGGGCTTGCTAATTCACAAAGCTTGCAAGTAGGGTTTTACAAGAAAACATGTCCAAATGTAGAAGCAATTGTCAAAAAGGCAACAACTGACTTTGTTTCTCGTACTCCTACTTTGGCTGCCCCATTGTTGAGAATGCATTTTCATGATTGTTTTGTTAGGGTAAGCAAGTGATTTAATGCGTTACTTATCATCTCTGTATATGTATATTTGAATTTTTTTTTTCACGATGAATGCAGTACTACAATAGGATAAAGTTTATATATGGTCACTGAAATAGTAGAAAGTCTCTCGAAACTAAATTTATCATATAAAGTAACTAAACTTTGTCCACTATTGAAAGCCTCT…
NtPOD28	ATGGCTTTCTCAAGGCATATTGTAGTGCTCATTCTTCAATTGATGCTTGTCCCTCTTGCCTTTAACCTTTGTAATGCACAAGGCTTGAAATATGGCTTCTACAGCAAAACATGTCCTGGAGTTGAATCAATTGTGAGAAAGACAACTGCTCAATTCATATCTAAGGCACCAACTCTAGCTGCTCCTTTGCTTAGGATGCAGTTCCATGATTGCTTTGTTAGGGTATCTTTTTATTTCTCTCATTTTCTTGCAGCCTCTTTATTTTTCGATTTCTCACTCGATATCTAGTACTCACATTATTGGAGATAGACTAGTCCGGACTCGCACCGTGTAAGACCCAGAATAGGAGGAAATGCTCCCTACTAGGGTTTTTTCCTGTACCAATTAGGGCTCGGATTC…
NtPOD29	ATGATTAGTATTTCAAGCAACTCTTTTGCAGCCATTGCTGCTATGTTTTCTCTTCTCTTTATATTCTCAAGCATGCAATGCCATGCACAACTTTCTTCCACATTCTATGCTCGCACTTGCCCTAATGCTCTCAACACCATTCGTACAAGTGTTAGACAAGCAGTGTCACGTGAACGTCGAATGGCTGCATCTCTTATTCGCCTTCATTTTCATGATTGCTTTGTTCAGGTTGGTTATACACACATCAATTAGTATGTTTCTCTATTTACTTCAAGTTAAAATTATTAACATGATTACATATTTACTCACTTGTGGTTTTAACTATAGGGTTGTGATGCTTCTATCTTACTTGACGAAACCCCTACAATTGTTAGTGAGAAGACTGCGTTGCCGAATCTT…
NtPOD30	ATGATTAGTATTTCAAGCAACTCTTTTGCAGCCATTGCTGCTATGTTTTCTCTTCTCTTTATATTCTCCAGCATGCAATGCCATGCACAACTTTCTTCCACATTCTATGATCGCACTTGCCCTAATGCTCTCAACACCATTCGTACAAGTGTTAGACAAGCAGTGTCACGTGAACGTCGAATGGCTGCATCTCTTATTCGCCTTCATTTTCATGATTGCTTTGTTCAGGTTGGTTATACACACATCAATTAGTATGTTTCTCTATTTACTTCAAGTTAAAATTATTAACATGATTACATATTTACTCACTTGTGGTTTTAACTATAGGGTTGTGATGCTTCTATCTTACTTGACGAAACCCCTACAATTGTTAGTGAGAAGACTGCGTTGCCGAATCTT…
NtPOD31	ATGGGTGGTTTACATATACTTATAGCAGTTTTGTTAATTTCTTGTGTTAGTATATTCTTGCCAGAGTTGGCTTCTGCTCAACTCAGGACCAACTATTACGCAAAAACATGTCCTAATGTTGAAAGTATTGTTCGCAATGTCGTTAATCAGAAAATCCAACAAACAATTATCACAGTCCCTGCAGTTCTACGTCTCTTCTTCCATGACTGCTTTGTTGAGGTATATACTGTTCTCTCCTAGCTTGTATTAAAAACTTCGAAATAATTAATGCACACAACTTCAAACTAAAAATGCTTACCATAACTTAGAATATGTAGTGGCCTCCTTATATATATGATGGACAATTCTTTACAATTCATATCATGAGTTTATTTTTGGTGTTGGAGTAATTAGGTCCAA…
NtPOD32	ATGGCTTTGCCAGTTCTTGGCCAAGGAGGACTAAAAACCGGGTTTTATTCATCTACGTGCTCGAAAGTCGAGTCCATAGTAAGGTCAACCGTTGAAGCAGAGTTTAATAAAGATCCTACAATTGCTGCAGGTTTACTTAGGCTTCATTTCCATGATTGTTTTGTTCAGGTAATTCAGGTTAATTTCAATAGTATAGACTTTCGCTAATTATTTCTATTTTGCTATTATGATAAGATAATTACTTTATAGGGTTGTGACGGTTCTATTTTGATATCGGGAACTTCGGCTGAGAGAAATGCAGTGACTAATTTGGGACTAAGAGGATTTGAGGTGATTGATAATGCAAAAAAACAGCTTGAGGCTTCATGTCCTGGTGTTGTCTCCTGTGCTGATATCCTA…
NtPOD33	ATGATATTACCATATATATTTCTCTGTTGTGTTTTTCATTTAGTTTCAGCTCAACTTCGAGTTGGCTTTTACAATTCTACCTGTCCACAAGCTGAAACTATTGTACGACAAGCTGTGCAAAACCAGTTCAATAGCGACCGTTCCATCACTGCAGCTCTGCTTCGCATGCATTTTCATGACTGCTTTGTGAGAGTAAGTGTACTACTTGAAGTTTTACTTTTTCTTCTCTAACTACTACTCCCTCCGTTTAGAAATAAAATGAATCTTTTACTCCGTTCCAATTTATGTGAACCTGTTTGGCTAGGCACGGAGTTTAAGAAAAAATGAAAACTTTTACAATTTGTGGTCCTAAACAAGTCAAAAAGGGGCCCAAAATATTTGTGTGACTATAAAAGTTCT…
NtPOD34	ATGAAACTGATTTTTGTCATATTACTTTTCACTCATCTAATAGGAATTTCACGAGGCCAACTCCAAGTTGGTTTCTATGGCCAAACATGCCCTAATGTTGAATCTATTGTTAGTGGTACTGTGCGTGAAGCTGCAGCCTCCAACCAAAATATAGCTCCTGTTTTGCTTAGACTTCATTTCCATGACTGCTTTGTTCAGGTCCAATTCAAAGAATTAATTAAACTCTCTTTGATCATCACCACATCCTTATTTTTTAATATTTCTTAATTAGTGATAATATAATTATTATTCTTGTTGATGGACCAGCAGGGATGTGATGGATCAATTCTAATAGAAAATGGAGAAAAAGCAGAAAGGCATGCATTTGGGCATCAAGGTGTTGGAGGATTTGAAGTAATA…
NtPOD35	ATGGCACATTTTGTTCCATTGTTGAGCACATTGCTTATTTTCTCCATCTACTATCAAGGGAATGCACTTAGTTCAAATTACTATGCAAAAACATGCCCTCAAGCTGAAGACACAGTAATGCAGATTGTAAAGAAGGAATCAAAGAAAGACAAAACGGTGCCCGCAACCCTTCTGAGGATGCATTTCCATGATTGTTTCCTACGGGTATACAAATTAACAGTACTAACATTTTCAATGTTTATCTTCCTGTAGATTAGCTAAACTTTTCTTAAAAATTCCCCCTATTCTACCTTTTTGAAGGGCTGTGATGCTTCTATTTTGTTGAGCTCCAAGGGGAAAAACACTGCAGAAAAGGATGCTCCTCCTAATGGTTCTATGCATGGATTCTACGTCATTGAC…
NtPOD36	ATGGTGAAAAATACAGTGAGATCAGCTTCCTCTATGGACCCAACACTCCCTGGAAAACTTCTTCGTCTCCTTTTCCATGACTGCTTTGTTGAGGTAATTTACTAATCTGTTATTACTCATTATAATCATTTTACAAAAATTGAAATTTTTCCTATTTATCCTCTTGCTTTTTTTTTTCTTTCTAAAAGGGTTAAACTTCTATAGACGGATAGTGTAATAGAATTTTTATACTGTCAAATTACCTAGAAGAGCTAACTAATTGTAATTATCCAAAATAAGTGCATTTTACGCCGCCACGCTTCATGTCAAAAATCTGTTTCTTATTACAGTCGAATCTCTCTATAATAGTTCATTTGTTCCGAATGTTTTTGAATATTACATCGAAGTGCGGTTTTATAG…
NtPOD37	ATGGCTAAGATATCATTGCTACTAATAATATGTTCTATTCTTGTTGGAATGAGCTCTGCTCAGTCGTTGTCCGCCAATTTCTACTCTTCCTCCTGTCCGAATGTCCTCTCAGTTATCAAAACAGCTGTGGATTCTGCTGTCACCAAAGAGGCTCGCATGGGGGCTTCTTTACTTCGTCTTCATTTCCATGATTGTTTTGTTAATGCAAGTTACCTTTTTTTTTTTTTTTTTCCACCAGTACCGTCCATGCATGCATATCTTCGCGTGCAAAAAGAAAAAGAAAAATCCCTTTTAAAGTGGCATGTGTGTATGAAATTAGTTACTCCCTTTGTTTCAATTTAGACGAGGTAGTTTGACTCGATACGAAGTTTAAGAAAAGAAAAGAAGACTTTGAAACTT…
NtPOD38	ATGGAGAGAAGGAGGGGTTTGTATTTGTTAATTGTGGCAACCTTAAGTATTGTGAGTGGAGCTGAAGGGCAACTAGTAGAGAACTTCTATGGTTTTACTTGTCCAAATGTGGAATTCATAGTTCAACAGGCTGTGTCTACAAAGTTCAGCCAGACTTTTGTCACTATTCCAGCAACTCTGCGTCTCTTTTTCCATGATTGCTTTGTTGAGGTAACAGCCTAATCTTCTGCTACAATTTGATTGTAGTGTTTTTCCTGCAGCGTCGTAATTTCTTTGTAGAATTAAAATATTGGCACGTCTCAATTGTAACATACAAGAGATCAAGAGAATTATTCTATACTTTGAATAGCTCCCACCACCAATATTCGGTGTCGTCCTGTTTTGGTGGGAAGCAAAAAT…
NtPOD39	ATGAGTTATAATCCCCCCAGCAAACTAACCATGATTATGGTTCTTGTCATGCTATCCATGTCTCTGACTATGGTACAAGGCCAAGGGACTCGTGTTGGATTTTATTCTAGTACGTGCCCTAGAGTCGAATCCATCGTTCAATCAACAGTGAAGTCTCATTTTCAGTCTGATCAAACGTTGGCACCAGGACTGCTGAGATTGCACTTCCACGATTGTTTTATACAAGGTTGTGATGGTTCTATCCTCGTTGATGGTTCAGACGCTGAGAAAAATGCCCCCGAGAATGGCGGGTTGAGAGGATTCGAGGTTATTGACGATGCTAAGAAACAGATTGAAGCTGTTTGTCCTGGAGTTGTCTCTTGTGCTGACATTCTCGCTCTTGCTGCCCGTGATGCTGTT…
NtPOD40	ATGGCCATGTTTATGGTTATTCTAGTGCTAGCCATAGATGTGACTATGGTTTTAGGCCAAGGAACCCGTGTTGGATTTTATTCCAGTACGTGCCCAAGGGCCGAATCCATAGTTCAATCAACGGTGAGGGCTCATTTTCAGTCTGATCCAACGGTGGCACCAGGAATCCTGAGAATGCACTTCCATGATTGTTTTGTACTAGGTTGTGATGGTTCTATCCTCATTGAAGGTTCAGACGCTGAGAGAACTGCTATCCCAAACAGAAATTTGAAAGGATTCGACGTTATTGAGGATGCTAAGACGCAAATTGAAGCTATCTGTCCTGGAGTTGTTTCCTGTGCTGATATTCTTGCTCTAGCTGCTCGTGATTCCGTTGTTGCGGTAAGAATATCTCCCCCA…
NtPOD41	ATGGCCATGTTTATGGTTATTCTAGTGCTAGCCATAGATGTGACTATGGTTTTAGGCCAAGGAACCCGTGTTGGATTTTATTCCAGTACGTGCCCAAGGGCCGAATCCATAGTTCAATCAACGGTGAGGGCTCATTTTCAGTCTGATCCAACGGTGGCACCAGGAATCCTGAGAATGCACTTCCATGATTGTTTTGTACTAGGTTGTGATGGTTCTATCCTCATTGAAGGTTCAGACGCTGAGAGAACTGCTATCCCAAACAGAAATTTGAAAGGATTCGACGTTATTGAGGATGCTAAGACGCAAATTGAAGCTATCTGTCCTGGAGTTGTTTCCTGTGCTGATATTCTTGCTCTAGCTGCTCGTGATTCCGTTGTTGCGGTAAGAATATCTCCCCCA…
NtPOD42	ATGGCACTAATTTATGCCATACTAATTTTCACTCATCTAATAGGAATTTCACAAAGCAAACTCCAAGTTGGTTTCTATGGCCAAACATGCCCTAATGTTGAATCCATCGTTAGTGGTGTTGTCAGTGAAGCTGCAGCCTCCAACCAAAATATAGCTCCTGTTTTGCTTAGACTTCATTTCCATGACTGCTTTGTTCAGGTCCAATTCAAAGAATTAATTAAACTCTCTTTGATTCATTACCACATCCTTATTTATATATTAATCTTTTTTAGTGATAATATAATTATTATTCTTGTTGATCGACCACCAGGGCTGTGATGGATCAATTCTAATAGAAAATGGAGAAAAAGCAGAAAGGCATGCATTTGGGCATCAGGGTGTTGGAGGATTTGAAGTTAT…
NtPOD43	ATGGCGTTTTCGGATTTGTCCGATGATTTCTACGAGGATGTTTGTCCTAAAGCTTTACCAACAATTAAACGGGTTGTTGAGGATGCAATTCGGAAAGAGAGACGAATGGGTGCTTCTCTGCTACGTCTGCATTTTCATGATTGTTTCGTTAATGTAAGCTTATATTTTTCTCGCACTTAATGTTTTCCATTTCATCCAAATTTCTATTTTTGAAAGCATATGAGTATTTAACCCAAAATCTTGAAGTTAGGAATGAAGTCATTGCTTTTGGTTAATGCAGGGCTGTGATGCTTCGGTTCTTCTTGACCAAACAGCTACTATTGACAGTGAAAAGACTGCTCGTGCTAATAACAATTCTGCTAGAGGATTTGAGGTGATTGATAAAATCAAATCTGAAGT…
NtPOD44	ATGGTATTTTCGGATTTATCAAATGATTTCTATGATGATGTTTGTCCTGAAGCTTTACCAACCATTAAACGGGTTGTTGAGGATGCTGTCCGCCAAGAGAGACGAATGGGCGCTTCGCTCCTACGTCTGCATTTTCATGATTGCTTCGTTAATGTGAGCTTATATGTTTCTCGCACTAATTAATATTTTTCATTTCATCCCAATTTCTATTTGTGAAAGCATCTGAGTATTCAACCTAAAATCTTGAAGTTGGGAATGAATTCATTGCTTTTGGTTAATGCTTGAGATGTCGTTACTAATGCATGTTTTGTTAATGAAGGGTTGTGATGCTTCGATACTTCTTGATCAAACGGCGACTATTGACAGTGAAAAGACTGATATTTTTTGCTTCTCGAGAGT…
NtPOD45	ATGGCTACATTTAGCTCTTTGGGTTTTCTAGTATTGATATTTCTCGGTATCCTGGGGTCTAGCCATGGCCAGTTAAAACTCAACTTCTATAGCAAGAGCTGCCCAAAAGCAGAGAAGATCATTCAAGGCTACGTTCAGAAGCACATTCCTAACGCTCCGTCACTTGCAGCTGCCTTACTCAGAATGCAATTTCATGATTGCTTTGTCAGGGTAAGTATATACATACATTTATTGTTATTATTATAGTTATTGGATTGAGATGGAATTAAATAGCATGTCATGAATGAAGATTCATATAACTGACGTAACATGCTTAGGATTGATGCATAATTGTAGTTGTTCACAATTACGCATAATAGACCCTTGTACTCCGGCCCTTCTCCGGACTCCGCACATAGT…
NtPOD46	ATGGCAACATTTAAGTTTCTTTCATTTCTCATTCTTCAACTTTTTTGCATATTAGAGGTTGCTAATTGTCAAGGTGTAGAAGTAGGGTTCTATAAGAAAACATGTCCAAATGTAGAGGCAATTGTCAAACAAACAACAGCTCACTACATTTCTCGCGCTCCTACTCTGGCTGCCCCTTTATTGAGAATGCATTTTCATGATTGTTTTGTTAGGGTAAGCACCGCGATTTAATGCCTTATGTATTTACCTTAGTTTGTTTGATCTTTTTCATGTCGAATGCACTATAACATATTCACTTAATGATGCAGGGATGTGATGGTTCGGTACTACTGAATTCAACAAAAGGTAATCAAGCAGAGAAAGATGCAATTCCAAATCAAAGCCTGAGGGGATTCCAAG…
NtPOD47	ATGGCTACATTTAGCTCTTTGAGTTTTCTAGTATTGATTTTTGTAGGAATCCTAGGGTCTAGCCATGCCCAGTTACAACTCAACTTCTATAGCAAGAGCTGCCCAAATGCAGAGGAGATTATTCAAGACTACGTCCAGAAACACATTCCTAACGCTCCGTCTCTTGCAGCTGCCTTACTCAGAATGCAATTTCATGATTGCTTTGTCAGGGTAAGTATATACATACATTTATTGTTATTGTTATTGTTATTGGATTGAGATGGAATTAAATAGCATGTCATGAATGAAGATTCATATAACTGACGTAACATGCTTGGGATTGATGCATAATTGTTGTTGTTCACAATTACGCATAATAGACCATTGTGCTCCGGCCCTTCCCCGGACTCCGCACATAGT…
NtPOD48	ATGGCAACATTTAAGTTTCTTTCATTTCTCATTCTTCAACTTTTTTGCATATTAGAGGTTGCTAATTGTCAAGGTGTAGAAGTAGGGTTCTATAAGAAAACATGTCCAAATGTAGAGGCAATTGTCAAACAAACAACAGCTCACTACATTTCTCGCGCTCCTACTCTGGCTGCCCCTTTATTGAGAATGCATTTTCATGATTGTTTTGTTAGGGTAAGCACCGCGATTTAATGCCTTATGTATTTACCTTAGTTTGTTTGATCTTTTTCATGTCGAATGCACTATAACATATTCACTTAATGATGCAGGGATGTGATGGTTCGGTACTACTGAATTCAACAAAAGGTAATCAAGCAGAGAAAGATGCAATTCCAAATCAAAGCCTGAGGGGATTCCAAG…
NtPOD49	ATGGCAACCTTAAAATTTCTTTTAGTTGTCATTCTTTGTCTTGCATTTGCCTTCGGGCTTGCTAATTCACAAGGCTTGCAAGTAGGGTTTTACAAGAAAACATGTCCAAATGTAGAAGCAATTGTCAAAAAGGCAACAACTGACTTTGTTTCTCGTGCTCCTACTTTGGCTGCCCCATTATTGAGAATGCATTTTCATGATTGTTTTGTTAGGGTAAGCAAGTGATTTAATGCCTTATCATCTCTGCATATATTATTTGGTTTTTTTTTTTTACGTTCAATGCACTACAAAAGGATTAGTTTATGTATGGTCACTGAAATTACTTGCTAAAACAGTAGAAAGTCTCTGGAAACTAAATTTGTCATATAAAGTAACTAAACTTTATACACTAATAGTAAT…
NtPOD50	ATGGCTTTCTCAAGGCATATTGTAGTGCTCATTCTTCAATTGATGCTTGTCCCTCTTGCTTTTAACCTTTGTAATGCACAAGGCTTGAAATATGGCTTCTATAGAAAAACATGTCCTAGAGTTGAATCAATTGTGAGAGAGACAACTGCTCAATACATATCTAAGGCACCAACTCTAGCTGCTCCTTTGCTTAGGATGCAGTTCCATGATTGCTTTGTTAGGGTATGTTTTTATTTCTTTCATTTTCTTGCAGCCTCTTTATTTTTTTCGATTTCTCACTTGGTATCTAGTACTCACATTATTGGAGAGCGACTAGTCCAGACTCGCGCTGTGTAAGAGCCTAGTGTAGGGGGAAATGCTCCCTACTAGGATTTTTTTCTGTACCAAGGGTTCGAATTC…
NtPOD51	ATGTCTGTTTTGGAAGAGGCTATTGCTAAAGATCCAAGAATGGCTGCTTCTTTGCTTAGACTTCACTTTCATGACTGCTTTGTCCAGGTACATATATACATATAGTATATACTTTTATCACATCTGCATGTTAAAAGAGTAAGCTTAAGAAATTCTTCTTTGTTATGTTATAGGGCTGTGATGCATCAATATTACTTGACAAGACTAGTGCATTCAAAAGTGAAAAAGATGCAGGACCAAACAAGAATTCCATCAGGGGATTTGAAGTTATTGATCAGATCAAAGCTAGACTTGAACAAGTTTGCCCTCACACTGTCTCCTGTGCAGACATTCTAGCCCTTGCTGCTCGCGACTCCACTGTTCTAGTAACCACATTTTTCTTTTATTAAAATAGGAATA…
NtPOD52	ATGAAGATAGTGACATTGTTATTGGTGTTTTTGTGTTACTTTTGTAATCAAGATTTTGTATCAGCTCAACTTAAAGTTGGTTTCTATAGTTCTAGTTGTCCAACGGCTGAAAATATTGTGAAAAGTGTAGTGAAGGAGAAGTTCAAAAGTGACCATTCCATTACAGGAGCTTTACTTCGCTTGCATTTTCATGACTGTGGTGTTAGAGTAAGAATCTTGAAATTGTTTCTCTTTAGACTTAATTTGCAGCTTGTACTTAGTAAAGTTACGTTGTTTCCGTGTTACTTATAAGTCACTGGTTCGAGCCGTGGGAGCAGGTACTAATAGTTGTATTAAGACAAGAGGGGTTGCTCTGATGGTAAGCAACTCCCACTTCCAACCGAGAGGTTGTGAGTTCGA…
NtPOD53	ATGTCGAAAGCAGTAGCACTAGTTATTGTATTATTTTTGGGACTATTCTCTGACCATTGCTATGGACAACTTCGAGTTGGATTTTACAAAGGAATAAAATGTGGGCAAAAAGATGTTGAAGGTGTTGTACGAGAGGTTGTAAAATCATGGCGTTTTACAAAGGATAAAACTATTGCAGCTGCTCTTCTTCGTATGCAGTTCCATGACTGCTTTGTTAATGTAAGAATACTACCTTTGCATTTTCTTCTTCTTCTTCTTCTTTCACCTTTTTTTTTTTTTTTTTAGCGTACTCGAATAAGAGAGGTATGACTGTATTTTTAGCGTACGACATTCGTTTGATTTCATGTGAAGGTGTTTGACTAAACACGAAACTTAAGAAATAAAGGGTAACCCGGTGCA…
NtPOD54	ATGGCTTCTTTAAAGATTAATGCTATAGTTTTGTTTATTTTAGTGAGTTTACTAATTGGAAGCTCATCAGCTCAACTATCAACTGGTTTTTACTCAAAATCTTGTCCTAAACTTTATCAAACTGTGAAATCAGCAGTGCAATCTGCTATTAACAAGGAAACAAGAATGGGTGCTTCTCTTCTTCGTCTATTCTTCCATGATTGCTTCGTCAATGTAATTTACCATCTTCATTTCCTCTTTTATTTTTCCTTTTTTCCTTTTTTATAATTATTACTCCCTCGGTTTCATTTTATATGACACAATTACTATTTAAGGAGTCAAAGAAGGTGCCTTTTGACCACGTTTTATGTAAATACTTCTCAAATATTTTAAATTGTTAGGTATTTTAACTGAAGGGCA…
NtPOD55	ATGGCATTACAAAAATTTCTTGTTGCTTTTGCAATTGTTTTTGTGCTATTTTCATGTGTGAATGCCCTAAGCTCCAATTACTATGACAAAACATGTCCAGATGCTGAGTCAACTATCACCCAAGTTGTAAGAAAAGCTATGTGGAATGACAAAACAGTTCCAGCTGCTCTTTTAAGGATGCATTTCCATGATTGTTTCGTCAGGGTAAAATTACTTATACTCTTATACATCAATCGTTGTGTAAGTTATGTATATTGATACTGTAAAGTTCTACACGATCGTCGCAATTTATATTAACGTATAATATACAACATGCTCGTTACCATTTTTATCTGGTTACTAATTAACGGTTATCATAGATATCTACTTGTTGTAACCTATGATGAGCTTAAATGGCGC…
NtPOD56	ATGGCGAAGCCAATCGTCGACACGGAGTACCTCAAAGAAATTGAGAAAGCTCGGCGCGACCTCCGCGCTCTCATCTCCAGCAAAAACTGTGCTCCTATCATGCTTCGCTTAGCGTAATTTCTCTTTCTCTCTCTACACATATAATATATGTCTAATATGTGTATATTATATTTAGGTTTATTCAATTATGTTTCTGCGCAGATGGCACGATGCAGGAACATACGATGCTAAGTCGAAGACTGGGGGACCGAATGGTTCCATCAGAAATGAGGAAGAGTTCAGTCACGGAGCTAATAATGGATTGAAAATCGCTCTTGACTTTTGCGGTAACAATTTCTTCTTCGAAACCACTGAATTTTGATTGTTCCGCTTCATTCGTTGTGCTGTTAATTAAGCTTA…
NtPOD57	ATGGCATTACAAAAATTTCTTGTTGCTTTTGCAATTGTTTTTGTGCTATTTTCATGTGTGAATGCCCTAAGCTCCAATTACTATGACAAAACATGTCCAGATGCTGAGTCAACTATCACCCAAGTTGTAAGAAAAGCTATGTGGAATGACAAAACAGTTCCAGCTGCTCTTTTAAGGATGCATTTCCATGATTGTTTCGTCAGGGTAAAATTACTTATACTCTTATACATCAATCGTTGTGTAAGTTATGTATATTGATACTGTAAAGTTCTACACGATCGTCGCAATTTATATTAACGTATAATATACAACATGCTCGTTACCATTTTTATCTGGTTACTAATTAACGGTTATCATAGATATCTACTTGTTGTAACCTATGATGAGCTTAAATGGCGC…
NtPOD58	ATGGCTTGGCCACTACTTCTCCTGTTGTTTTCATCTCTAACTTTTTCACATGCACAACTCACATTAGACTATTATGCCAAAACATGTCCACAATTTGATGCTATAGTGAGGGACATCACCCAACAAAAGCAAATGCAATTCCCCACCACCGCGGCCGCTACCCTTCGAGTCTTTTTCCACGACTGCGCTGTTGATGGTTGTGATGCCTCCATCCTTATCAAACCCACCGCCTTCAACAAACCCGAGCTCGAATACGACATCAATCAATCCCTCGCCGGCGACGCGTTCGACCTCATCACGCGCATCAAGACCGCCCTCGAGCTCGCCTGTCCCGGTGTCGTATCCTGCGCGGATATTTTAGCGACCGCCACACGAAATCTTGTCGTTCAAACTGGTGGA…
NtPOD59	ATGGGTCGTAATATGTTCCACTACCTTACTGTTTTCTTCTGCGTGATCAGTATTCTAGCTCCGTTAACTGTAGGGCAGCTTGATTACAGTTTCTATGAGAGATCATGCCCCAGCTTACCTAGGATCGTTCGTTGGGGTGTTTGGTCAGCTTATCGTAATGACTCCAGAATAGCTGCAGCCCTCCTCCGTTTGCACTTTCACGACTGTTTTGTGAATGTAATTTCTCTCCTGAATGTTGTTACCAGCCTATTCACTTCTCTATTTCTCCAATAAGCATTTTAGAGTTATACTTAAGTAATATTTTAGGAGACATTCTCTTTTCTGAAATGAAAAAATGGAAAGTGTTTCTATTATGTCATTGTCTACCTGGTATTGAAATACATTGACAGGTTTCTATCC…
NtPOD60	ATGCTGTGGCGAAGTCGAATGGGGGCCTCTTTACTCCGTCTTCATTTCCACGATTGCTTTGTTAATGCATGTTTCTCTCTAATACTTTGCCTTTTGGTTTGCTTTTGTATATGTCTTGTGCATGCGCGGATTAATTGTGACATAGATTTGTTTTTAACACTCAATTTATTATATATAAATTAAACTCGTGCGTGCAGGCGACACAACTAGCTAGTTGAACCAGAATTCACGAATTACTTTAGAATATAAAAATGCCGAAAACGAAACAGACCAATTTGTTGTTGAATAGTGTTGGTTTGCTGATCTGAAAATTTCGTTAAATTCGGCCCAATTTATATGTGAATTGCATTTTTCCCATTATATTCTATAGTAAAATTATAGGAAAAGAAGGAATTACCA…
NtPOD61	ATGAATACTCCAACTCAATCTTTCGCAGCTAAGGCTGCTATATTTTCTCTTCTTCTGCTTTCATGCATGCAATGCCATGCACAACTTTCCGCGACGTTCTATGATAATACTTGCCCTAATGCACTCAACACGATTCGTACCAGCGTCAGGCAAGCTATTTCAAGTGAACGTCGCATGGCTGCTTCGCTCATTCGCCTTCACTTTCATGACTGCTTTGTTCAGGTTAGTTGAAAGATTATTGGTAATGTATTTTTAACTTTCATGTATTTTAAAGTCAATTAATTAATGGTTGAAATGGTGTTATATATATTGGTCGTAAATTTAGGGCTGTGATGCTTCGATCTTACTTGATGAGACTCCTTCAATCGAAAGTGAGAAGACTGCGTTGCCAAATCTTGG…
NtPOD62	ATGCAATGCCATGCACAACTTTCTTCCACATTCTATGATCGCACTTGCCCTAATGCTCTCAACACCATTCGTACAAGTGTTAGACAAGCAGTGTCACGTGAACGTCGAATGGCTGCATCTCTTATTCGCCTTCATTTTCATGATTGCTTTGTTCAGGTTGGTTATACACACATCAATTAGTATGTTTCTCTATTTACTTCAAGTTAAAATTATTAACATGATTACATATTTACTCACTTGTGGTTTTAACTATAGGGTTGTGATGCTTCTATCTTACTTGACGAAACCCCTACAATTGTTAGTGAGAAGACTGCGTTGCCGAATCTTGGGTCAGCTAGAGGCTATGGTATTATAGAAGATGCCAAAAGAGAGCTTGAAAAAACATGTCCAGGAATTGTA…
NtPOD63	ATGAATACTCCAACTCAATCTTTCGCAGCTAAGGCTGCTATATTTTCTCTTCTTCTGCTTTCATGCATGCAATGCCATGCACAACTTTCCGCGACGTTCTATGATAATACTTGCCCTAATGCACTCAACACGATTCGTACCAGCGTCAGGCAAGCTATTTCAAGTGAACGTCGCATGGCTGCTTCGCTCATTCGCCTTCACTTTCATGACTGCTTTGTTCAGGTTAGTTGAAAGATTATTGGTAATGTATTTTTAACTTTCATGTATTTTAAAGTCAATTAATTAATGGTTGAAATGGTGTTATATATATTGGTCGTAAATTTAGGGCTGTGATGCTTCGATCTTACTTGATGAGACTCCTTCAATCGAAAGTGAGAAGACTGCGTTGCCAAATCTTGG…
NtPOD64	ATGGGTCGTCTAAATCTTCTTATAGCAGTAGTGTTATCAATATATTCAGTTGGTGTAGTGTTCATGCCCAACTTGGCTTTTGCACAACTGAAGACCAATTATTACGCCAAAACCTGTCCTAATGTCGAATCCATTGTTAGAAATGTGGTTAACCAGAAATTCCAACAAACATTTGTCACAATCCCTGCTGTTCTCCGTCTCTTCTTTCATGATTGCTTTGTTGAGGTAAATATATTCTCTCCCATTAATTAATTTCAATATTTTTGTAACTTTAATATAAATAAATTAAAGGACCTTAATTTCAATTCCTAGTTGGCTAACTTATGTGTTTTTTTTTTCTTTTCTTTCTGAAACAGGGTTGTGATGCTTCAGTGATAGTATCGTCAACACCAGGGAACA…
NtPOD65	ATGGCAACTAATACTCTAATTTCAGCATCCTCCCCTTCACCCTCTATGGCTTCTTCTCTCACCGGCGCCGCCTCTCGTTTCCTCCCCTCCGCCACCATCGCCGCCACCTCCTCCTCCTCCGCCACCACCAGGCTTTCCCTCTCTTCTTCTTCTCCTTCCCTCAAATGCCTCCAATCCTCCCCTCTCCTTTCTCACATCTTCCGCTACCAGGTTCGAAGTTCGATGCTCTTCTTTTTTCGTATTTTTTTTCGGATTTTCGTTATAATGCTATTTTTCTTCATTGTAGAAGCGATCCTTGGTCGGAACATCATCTAGTGGAAGATTCAGCACGTTGGTCTCGCCGAAATGCGCCGCGTCTGATCCTGATCAGTTGAAAAGTGCGAGAGAGGACATCAAAGA…
NtPOD66	ATGGCTTCCTTCTACTTAGCTTCTTTCTGCATAATGGTACTGAGTTTTTCAATAACATCTGCTAGTGGAAATAGTGTTCGCAACAAAACATGCATTGATGATGCAACCATCGTATTAAGTTTTGGTTTGTACCAAAACAGCTGCCCAGAAGCTGAAGCTATCATATATTCATGGGTGGAAAGAGCAGTGTCTCAAGACCCCAGAATGGCTGCTTCTTTGCTTCGTCTTCATTTCCACGACTGCTTCGTTAATGCAAGTCCACTTTTTCTTTTTCCTTTTTATTTGAATAGTATATTTTATGTTAAATAATATTCCATATGTAAAAGCATTTCAGGGATGTGATGCATCATTACTGCTGGACGATACCCCTAATTTTACTGGAGAGAAAACAGCTGCCCC…
NtPOD67	ATGGCTTCATTTAGCTATTTGAGTATTCTGGTTTTATGTATTCTTGGAATAGTAAGCTCTGGACATGCTCAATTGCAGCTTAATTTCTATGCCAAGAGCTGTCCAAAAGCTGAGAAAATCATTAAAGACTTTGTCCAAAAACAAGTTCCAAAAGCTCCAAATACTGCAGCTGCCATACTTAGAATGCATTTCCATGATTGCTTTGTTAGGGTAAGTATAGTACTATGATTTATTTGCCATGTGCCCATGTTTCACATATAGAATTTCTTTATATACTTAATTAATGTGCTTTGCTCTGATTCTTGTTTCTTCTCTGTTTTGTTCTTTGCAGGGTTGTGATGGATCTGTACTTCTTAATTTCACTTCAAGTACAGGAAACCAAACTGAAAAACAAGCTAA…
NtPOD68	ATGTCTTTTTTTAGATTTGTTGGTGCAATTCTTTTCTTGGTTGCAATTTTTGGAGCATCAAATGCTCACTTAAGTGCAACATTTTATGATTGCACTTGCCCTAATGTTACAAGTATTGTACGTGGTGTTATGGAACAAAGGCAACGTACTGATGCTCGAGCTGGTGCTAAAATTATTCGTCTTCATTTCCATGATTGTTTTGTTAATGTAATAACCTGACCCTTAGAACTTTTTCTAACCTATGTTTTCATGCATGTTTATGTGTATTGAAGAACTACATCACGTTACGGACATAAATAATATATACTGACAGTGTAAAGATCTTTTATCATATTAGTGCAGCTTATAACATGTACTGGATATATATAGTGACGGTCTACAAATCTTTTACCATATCAG…
NtPOD69	ATGTCTTTTTTAAGATTTGTTGGTGCGATTCTTTTCTTGGTTGCAATTTTTGGAGCATCAAATGCTCAATTAAGTGCAACATTTTATGATACCACTTGCCCTAATGTTACAAGTATTGTACGTGGTGTTATGGATCAAAGGCAACGTACTGATGCTCGAGCTGGTGCTAAAATTATTCGTCTTCATTTCCATGATTGTTTTGTTAATGTAATAACCTGATCCTTAGAACTTTTTTTAACCTATGTTTCCGTGCATATTTATGTGTCTTGAAGAACTACATCACCTTACGGACATAAATAATATATACTGACAGTGTAAAGATCTTTTACCATATCAGTACAATTTAACATGTGCATAATTGTAGATTAGTTACTATTTTTACTCTTATAGTAAGTTATA…
NtPOD70	ATGAAGAAATCTTGCAACTTTCTTTTTTATTTTCAAGTTTTAACTTTCTTGATCTTGTTTATAGCTGTGGATTCTCAGCTAACAACTGATTTCTACTCTAAAACATGTCCAAATGTCCTTAAGGTTGTTCGTAAAGAAGTTCAGAATGCTATCAAGAATGAAATGAGAATGGCTGCTTCTTTGCTTCGTCTTCATTTCCACGATTGCTTCGTTAGTGTGAGTTTTAAATACTTTTTTTAGTAATTACTCATCCTGTTAAACTTCTAAATAAGTTTTACTTATTTAGTTTTAAGTTGAAAAAAAAAAGACCTAAAAGTATGCCAAATAGGATAATATTGTGTGTGCATGCACACTAATGCCTTTCCAACCGGTTTTATTTCATTTTTGTTATTATTGGCT…
NtPOD71	ATGGAGAAGCACAAAGTTTTCTTTCTTGGTTTCTTTTGTTTAACGCTATTTCCAGCTTATTCATATTCTAGCCTTTCCTTTGAGTTCTATGCACTTTCTTGCCCAACAGCTGAATTCATGGTTAAAAATACAGTGAGATCAGCTTCTTCTATGGACCCAACACTCCCTGGAAAACTTCTTCGTCTCCTTTTCCATGACTGCTTTGTTGAGGTAATTTTGTAATTTGCTACTACTCATTATATTGAGTCAACAGCATAATTACTTTACAAAAAATTGGAACTTTCCTACTTATATCCTCTTGTTTTTTTTTTAAACGATATAGTCTAAAAGATCTTATAATTTCAGGTAATTATCCATAATAAAATGCATTTTACGCCTTTGCACTTCATTTCAAAAATC…
NtPOD72	ATGGCCAACAACTACAATCAATTTCTCCTTCTGTTACTGCCTTTACTTCTTCACATTCACTATGGTAATTCTTCTTGTACTTCTTTCAAATCTTGACTAAATTCTAGACCAAGTACAATTGTATTTTAAGCCATGTTGCACGGACTTTTTAAAATGATGTAGCACCTGTGTTGGATCCTTCAAGAATGTAATAATTTTGGAGGACCCGGCACATACCCGATAATATTTTTGGAGAATCCGAACAACATAGATTTTAAATTGGGAGATACTCAATCATAGTACTAAAATTTATTTTCAAATCTATATTAGCTTAAATAATTTTTACACCATCTGTGCAATTATATTAAACATGTTATTGCAGATTATTTACTCTATTTTCCACGTTATCAACTTACCATC…
NtPOD73	ATGGCATCCTTAACTAGGAACGTCCTTTTGACATTTTTATGTGTTTTATTGGGTTTTGCTTGCTTTAGCAATGCCCAGCTTTCGGCCAATTTTTATGGCACGTCGTGCCGTAATCTGCAGACAATTGTGAGCAGTGCAATGAGACAAGCTGTGAATAGAGAGCCAAGACTTGGTGCCTCTATTCTTCGCTTGTTTTTCCATGATTGCTTTGTAAATGTAAGCTCCCATATTCTTCATTTTCCATTATTAGTATTGTATTTCAACTCGTATCTGAGACGGACTCAGGATTTTTACGCGTAACGGGCATAATATTTTACTAACCAGTGCCTCCTAAAAACTTTTAGTGTTCAGGGTGCTAAGTACTTTAAATTAACAATTTTCAAGATATATATATATACA…
NtPOD74	ATGTATGGAATAAACAGAGAAGTAGAAATTATGCATTGTAGCCAATATCTTCACTTAGTGCTTCTTGTCTCTGTCATTTTGACAAGTAGTTGTGTTAATGCTCAGCTCCAGAGGGACTTCTATCGGAATTTATGTCCAAATGTGGAGTCCATCGTCCGATCAGCAGTTGAAGACAAGTTTAAACAGACAATTGTTACAGCAGCAGCAACACTTAGACTCTTCTTCCACGATTGCTTTATACAGGTATTCTTTTGCATCTTCACCAAGTGAGTGAAACACTGTGTTTGTGGTATAGTTGATGAGTTGACGGTGTAAAAAATCTATAAATTTCGAGTCCATCCGGTCATGTAAAAGGTAATTGTAATTGAATAGTTAAATTAACAACTTAAAAAATAAGGC…
NtPOD75	ATGTTGAACAAGAACTGGGCTTTAATGGCGGTTTTCTCATTCCTGGTTGCCTGCATTGTGACAACAATGGCAGCGCATGCAGAGATTGCCCTAGGAAGTGCCTCTCGTCTTAGTATGCCCCTCAGATATGGTTATTATGATGAGAAATGCGAAGATATTGAGAAGATTGTGGGGTCAACGATGCAGAGAATTGTGCAGCTGCAACACAACGTCCCAGCACAACTCTTACGCCTTCTTTTCCATGATTGTTTCATCCGGGTATGTTTACTCTCCATTTTCTGAATCCTTGATTAAATATATTCAATTTTATATTTTTTGTTGTTTCTTTCCCAAATTTTAGGTGCTCTTGTATGTGCAATGATGTTCTTCTTTTCGTACTCTTTATTTCTATTTTCTTGT…
NtPOD76	ATGACAACCGGGATGATTGACACAATGAAGGAAGGACCAAGATTTACGGTTGCCCTGATTGCTGAAGATATGTGTCGAGAAAGGAAGGCTATCACATCCAAAAATCAAGGAACAACTTAAGGAGAATTTATGGAAAATCCCATTTCGAAAAAGGAAACGACTGGCAGTCATGGACCATCTATAGAAGGTCTGTACTTATTCTTAGAATGAATCATAACAGATTCAATTCCAAGGATCAATTCCCTTGGGACAGCAAATCCTTCAACGGTCTGCAAAAGATTCGCCAAGCCAAGCTCAAGTATAAAATGGAGTATGTCAAGGGAGCAACATATACTGTGAACGAACCACTATCACTCTTTTTGTTCTACTCCAAACAAGCATTGTAGTTCACTCTAGGTC…
NtPOD77	ATGTCTACGGTTTTGCCTGTTCTTGGCCAAGGAGGACTAAAAACCGGGTTTTATTCATCGTCATGCTCAAAAGCCGAGTCTATAGTAAGATCAACCGTTGAAGCAGAGTTTAATAAAGATCCTACGATTGCTGCAGCTTTACTTAGGCTTCATTTCCATGATTGTTTTGTTCAGGTAAGTATTCACAGTATAGAGTTTTTCTAATTATTTTCTACTTTGCTATTATGAAAAGATAATTGCTTTATAGGGTTGTGACGGTTCTATTTTGATATCGGGAACTTCTGCTGAGAGAAATGCAGTGACTAATTTGGGACTAAGAGGATTTGAGGTGATTGATAATGCAAAAAAACAGCTTGAGACTTCATGTCCTGGTGTTGTTTCCTGTGCTGACATCCTAGC…
NtPOD78	ATGGCTCATTCTTCTTCTTTTGCCGTTTTATGCATTTTACTACTAGCAATTTTCAGTTTCTATGAATCAAATGCTCAATTGAGTGCTAATTTTTACTCAACTACATGTCCAAATGTTTCAAGCATTGTGCAAAATGCTATTCAGCAAGCTTTGCAGTCTGATGCTCGTATTGGGGCTAGCCTCATTCGTCTCCATTTCCATGATTGCTTTGTCAACGTAAAACCATGATTTATAATTAACTATTTAATTTCTTAAACAATAGATTTGTTACATCTTAAGTGACTTTTATTATTCTATTTTATGTTAAATTGTGTTTCTGTTACTTGTGATTTCCAGGGATGTGATGCTTCGCTTTTGTTGGATAATAATGCAACAGCAAATATAGTAAGTGAGAAAGAT…
NtPOD79	ATGTCACCCTCTTCTGCATTCTTGTTCAGCTCATTACTAGTTTTGTCCTTAATTTACTCTCATGGAAATGCACTTAGTTCAAATTACTATGAGAACTCATGCCCTCAGGTTGAAGATATTGTCACACAGGTTATTACTGAAGCAACAAAGAAAGACAAAACTGTCCCTGCTGCCCTTCTTAGAATGCACTTCCATGACTGTTTCATAAGGGTATTTTTTTGCATTTTTTTTGAGAACAGGCCTGATAATGTTTTTTTACTATTAGTTCTGATTTTTTTTAAATTTATTTCCCACAGGGGTGCGATGCTTCGGTGCTACTGAACTCGAAGGGGAAGAATATTGCAGAAAAAGATGGACCTCCGAATGTATCTTTGCATGCATTTTATGTCATTGATAATG…
NtPOD80	ATGTCGAAAGCAGTAGCACTAATTATTGTATTATTTTTGGGACTATTTTCTGGCCATTGTTATGGACAACTTCGAGTTGGATTTTATCTTCGAGTTGGATTTTACAAAGGAATAAAATGTGGGCAAAAAGATGTTGAAGGTGTTGTACGAGAGGTTGTAAAATCATGGCGTTTTACAAAGGATAAAACTATTGCAGCTGCTCTTCTTCGTATGCAGTTCCATGATTGCTTTGTTAATGTAAGAATACTATCTTTACAATTTCTTCTTCTTCTTCTTCACCTTTTTTATGCGTACTCATGTAAGAGAGCAGAGGCGGACCCAAAATTTTACGCGGCGTAGGCGCAATATTCTGCTCAATCAGTGCCTGCTAAAGACTTTTAGTATTCAGGGTGCTAAGTG…
NtPOD81	ATGGCAACTTCACAATTTGCAAATTGTTGTTTCTTGATTTCATTATTCTTCTTTGCATTTGCTTCAAACCATGCAAATGGGAAAGAACTCAAAGTAGGTTTTTACCACAAAAAATGTCCTCATCTCGAGTTGATAGTGAAGGAGGTTATTGATGATGTTATTTCCAGAGTCCCCAGTCTTGCTGCTCCTTTGTTGAGAATGCACTTTCACGATTGTTTCGTTAGGGTATGCATGCAGAAAATGAATTCTCTAATTTTTACGCTATTTAATTTAGTGTAGAACAACGGTAAAGTCTCTGTATGATCTGTATGTCATAAGTTCGAGCGGTAGAATCAGCTATTGATACTTGCGTCAGGGTAGACTGCTTATATCGTACCCTTGGGAGGCGGCCTTCCCCGA…
NtPOD82	ATGGATTCAAAGGGCTACAATTGTTCAGTTATTGCACTAGTTTCTTGCCTGGTTTTATCCCTTTCAGTCTCTTCCTTGGCAAAAAAACAACCACACTGTCCACTTAAAGTAGGTTTCTATCAACATACTTGTCCCTCTGCTGAATCCATTGTGAGAAATGTTGTGTACAAAGCCGTTTCGCGTAATCCAGGCATAGCTGCTGGCCTTATCAGGCTACATTTTCATGACTGCTTTGTGAGGGTATGTTATGTCCTTCTGTCTAACATGATAGTGTTCTATTAATAATTTCATTATTTCCTTAATTTTTCCTGCATGTTAAACTGTGTGACCATTCCATGTAAACTCATAAGCTGTTAAAGAGAGCACAATGTTACTTACCTAATTATATTATGTCTCAAC…
NtPOD83	ATGGACAAGAAGATAATATTACTGTCTTTCTTGTGCATTAGTCTTCAGCTATCATTTGTCTCAGCTCAACTTCAAGTTGGTTTTTATAATACTAAAGCTAGATGTCCACGAGCAGAAAGCATAGTTCGAGATACGGTGCGAAGCCGCTTCTTTGCGGATCGTTCCATCACGGCGGCATTGTTGCGGATGTATTTTCATGACTGCTTCGTCAGGGTAAGAAATTCTTATTCTTGTTGCCATTATAATTTAACAAATTATACTCTTTCCGTTCATTTTAGTTGACACATTTCGTTTATCAAGAATCAAACGTGTTAAGTTTGCCTAACATTTTAAAATGTGTCAAATTGACTCAGTTAAGTTGAGTATTTTCAAAGTTAAACTAGTACATCACATGCATAG…
NtPOD84	ATGCATAGTAGCCAATTTCTTCTCTTATTGCTTCTTCTGTCTGCCATTTTCACAAGTAGTTGTATCAATGCTCAGCTCCAACGGAACTTTTATCGGAATTCATGTCCAAATGTTGAGTCCATCGTCCGATCAGCAGTTGAAGACAAGTTTAAACAGACAATTGTTACAGCAGCAGCAACCCTTAGACTCTTCTTCCATGATTGCTTTATACAGGTATTCTTTTTGCATCATTGTTGTGAGTAGGAATATTTTACACTATCATATATATATATAATGGAACGTAAATGTTAGTAGTGGTAATGCATTCTTATTTGTTGTGAGATGCGTTTTATGTATACAAAGGAAAATTGAGTGAATGTGTTTTGAACTAATGACAATATGTTAGGGTTGTGATGCTTC…
NtPOD85	ATGGCAACCTCAAAATTTGCAAATTGTTGTTTCTTGATTTCATTGATCTTCTTTGCATTTGCTTCAAACCATGCAAATGGGAAAGAACTCAAAGTAGGTTTTTACCACAAAAATTGTCCTCATCTCGAGTTGATAGTCAAGGAAGTTATTGATGATGTTATTTCCAGAGTCCCCAGTCTCGCTGCTCCTTTGTTGAGAATGCACTTTCATGATTGTTTCGTTAGGGTATGCATGCAAACAGAAAAATGAATTCTTTGATTTTCTTTACCATTTTAGTATATGCCGCTGAAGGGGCCTTGGAGCAATTGTACTGTTGTATCCGTGTGACTTATAGGTGATTAGTTTCGGTCGTAGTATCAACTAGTGACGCTTGTGTTAGGGTAGACTGTCTTTATCATA…
NtPOD86	ATGATATTACCATTAATATTTCTCTGTTGTGTTTTTCATTTAGTTTCAGCTCAACTTCGAGTTGGCTTTTACAATTCTACGTGTCCACAAGCTGAAACTATTGTTCGACAAGCTGTGCAAAAGCAGTTCAATAGCGACCGTTCCATCACTGCAGCTCTGCTTCGCATGCATTTTCATGACTGCTTTGTGAGAGTAAGTGTAGTACTTCAAGTTTTACTTTTTCTTCTCTAACTGCTACTCCCTCCGTTTAGAAATAGAATGAATCTTTAATTTTACTATTTAAAAAATCAAATAAGGTTTTTTTGATCCTGTTTTTTTGCTAATATTTTAGATCAATTCGTATACTGGAAATAAATTAATTTAACTTCGTACTCCGAAAAGCTTCAAACAAATTAAAAC…
NtPOD87	ATGGCATTTTCGAATTCACTTTCACCTTATTTCTACGATTATGTTTGTCCTCAAGCTTTGCCAACCATAAAACGGGTTGTTGAGGATGCAGTCACGGAAGAGAGGCGAATGGGTGCCTCTTTGCTACGTCTACATTTTCATGATTGCTTCGTTCAAGTGAGATCCTTTCTCTCTTTTCATACGTCAATTCATCCAACTTTATAAAAAAAGATCTACATTAAACAATTTCGTCTCATTTTATGTGATATTTTTTGCTTCCCGAGAGTCAATTTGATTAGTTTTTGAAGCTAAATTAGATTAGATCAACTCAGTATTTTAAAATTAAAATTTAGATATGTTACTAATGTTTCTTGTAAATGAAGGGCTGTGATGCTTCGATTCTTCTTGACCAAACGGAGA…
NtPOD88	ATGGCATTTTCGAATTCACTTTCACCTTATTTCTACGATTATGTTTGTCCTCAAGCTTTGCCAACCATAAAACGGGTTGTTGAGGATGCAGTCACGGAAGAGAGGCGAATGGGTGCCTCTTTGCTACGTCTACATTTTCATGATTGCTTCGTTCAAGTGAGATCCTTTCTCTCTTTTCATACGTCAATTCATCCAACTTTATAAAAAAAGATCTACATTAAACAATTTCGTCTCATTTTATGTGATATTTTTTGCTTCCCGAGAGTCAATTTGATTAGTTTTTGAAGCTAAATTAGATTAGATCAACTCAGTATTTTAAAATTAAAATTTAGATATGTTACTAATGTTTCTTGTAAATGAAGGGCTGTGATGCTTCGATTCTTCTTGACCAAACGGAGA…
NtPOD89	ATGGAGAAATATTTAGGGTTTTTGGTGATTCTTCGTCCATTGATGATTCTTGCACTGAGCTTGAATTCAGGTTACGTGAATGCTGCCACGTTTTTGCCACCAGAGGATAAGCCACTGGAGAGGCATTACTATAAGAAGCTGAATACATGTGCAAATGTGGAGCCATTTGTGAGACACCAAGTGAAGCTGTTTTGGGACAAAGATAAAACTGTCACTGCCAAATTGCTCAAGCTGCTCTATGCTGATTGCATGCTCAATGTACGCCTCTCTCTCTCTCTTCACTCGATTTTTAGTATTACTCTATCCGTTTCAATTTAGATGAGGTAGGTTGACTCGATATGAAGTTTAAGAAGAAAAAAAAGACTTTTGAAACTTGTGGTCTTAAAAGCGGGTAAAAGC…
NtPOD90	ATGCAGATGTCCTCTACCTCGATTAATTTAACAAGATTATCCAAAGCTCATCAGCTTGTATATATGTCAACTAATATAGCAGGTATTTTATAACAGACTAACGCAAGATAGCTAAAGCAATGCATGTGCCTATAAATGCTCTCTGATTTCTTTGGAGTTGATATGTGTAGTAACTCAAACAAAGAAAGAGACCTCTTTCAAAAGTTGCAAAAAGAAGTACTTAATTAAAATGGCTAAATTTGGCTGTTTGGGTAATTTTCTAGTGTTGTGCATTCTACTAGGAGTATTGAGTTCTAGCCATGCTCAGTTACAGCTCAACTTTTATGCAAAGAGCTGTCCAAAAGCAGAGAAGATAATTCAAGATTATGTCCAAAAGCATATCCCAAATGCTCCATCTCT…
NtPOD91	ATGGCTCCTTTGTCTCTCCACATAATCTTTTCTACAACCATATTTCTTCTTTTGTTAACAATCTCTCCGTCTAAAGCAACTCTTGAAGCTCATTACTATGATCAAACATGTCCTCAAGCCGAAGATATTATCTATCAAGTTGTTCGCAACGCTTCGTCTTATGATCCTAAAGTCCCAGCACGTCTTCTGAGGATGTTCTTCCATGATTGTTTCATTAGAGTACTACTCTCTCACCCTCTCTCTCTCTCTACATATATTGTGTCTTGTTTGCACATAATGCAAGTCAATATATTATCACGAACTGTTTTGTTAATGATTACAGGGATGTGATGCATCAGTTTTGTTGGACTCAACACCAGGAAACAAAGCAGAGAAAGATGGTCCTCCTAACATCTCTCT…
NtPOD92	ATGGATTTTACGCGGAAATTGAGTTTTCTAGTGTTTCTGTTGTGTATTCTCATCTCTTTGCAGAACCAAGACGACATTGATACCAATAACAAGTTTTCTTCTCATGACGACAAATATTGCTCCTTATCTGATGATGAATCTCACTATATCTTCGATGTTGACTCATTTCCGCCTCTTCCTATGTTCGCTACTACTTCTCATGTGGAGAGGAAGCTCCAGCAACAAACAGGGGCTCGGGAATCCCTGAAATACGATTACTACCATCAAACTTGTCCTCAAGCTGAGCGAATCATCCGATCAAGTGTTCGAGATCTTTTCAAAAAGCGACCACAGATTGCTCCTGCTTTGTTGAGACTTGCTTTCCACGACTGCTTTGTTGAGGTCATTTTCCTTCAGTTT…
NtPOD93	ATGATGGCAGCTAAGGCCAGGATTTCTGCAGCTATTTTACTAGTTTGCATTATCCTTCCTTTGCTAGCCTCAGCATTTCTTGATCATCTTCCTGAATTTCTAGAACATGATTCTAGAAATAAAGATGTAACAATCCGTGGTGATAATAATATTGTTCGTGCCAATGACAATGACTTTACTCTTCCTCGCTCACATGAGAAAAAGAATGAAAGATCTTTAAGAGAAAAGAAGTCAAAGAAGAAGAAGCATAAGAAGAAGAAGAACAAGAAGGGAAAGAAATCACACAAAGATAAAATTTTTGATTTTGACCATATTTTTGGAGGAAACCAACAAGAAGGAGATGAATTTTCCCCTTATTTGCAACCATTTGATGTGCCTCAAACAACAGAAGAACAAGAA…
NtPOD94	ATGGAGAATCAAAGAAAAAGTTTGCTGTTTCCTTTGGTTATTGTTCTCTTCTTCTTGCTGAATGCTACTGCTTTTGCTCAGTTAAGAAGTGATTTCTACAAAAACACATGCCCAAATGTTGAGTCTCTGGTTCGTGCTGCGGTTAGACAGAAATTTCAGCAGACTTTTGTTACTGCTCCAGCAACTCTCCGACTCTTCTTCCATGATTGCTTTGTCCGTGTATGTACTTAGATTATTTTTTTAAACCTTATTAGAGTGTGTTTGGAACCACAGAAGTTAATTTTTTTCATAAAATATTTTTTTTAAAATGATTTCCATGCAAATATCTATTTTTTGTGTGTGTTTGGTTGATTAGTGAAAAATATTTTTCCAAAAAATATATACTGTAATTTGCTATTT…
NtPOD95	ATGATGACATTACCTAGCTCTCTTATTGCTTTAGTTTCTGTTATTGTACTCTTGTCAACTTCTCTACAGCCTGCGGTGATCGCCCTTAGCTCCGATTACTATGATCAGACATGCCCCATGGCCGAATCAACCATCACCAAAGTTGTCAACAAAGCTATGTTGAATGACAAAACAGTACCAGCCGCGCTTTTAAGGATGCAATTCCACGATTGCTTCATCAGAGTAAACTTCTACTCTTCTTGCTATATGGAGTATACATTAGCACTTATCATCTTCTTTATTTTGCAATAGTTACATATTTTCTTTAGTAACTTATTGTGGCATACTTATTATGTATATGAAAGGGTTGTGACGGGTCTGTGCTGCTGAATTCGACAAGAAACAACAAAGCAGAAAAAG…
NtPOD96	ATGGGAAAGTGCTATCCGAAAGTGAGCGAAGAGTATGAAAAAGCAGTAGAGAAATGTAAGAGAAAGCTTAGAGGACTCATTGCTGAGAAGAATTGTGCTCCTATTATCCTCCGATTGGCGTAAGCGCTCTCTCTTTCTCTCTCGCCTTTTTAATTGCTTATTGCTGAGTAGAATTATGATCAATATCGAATCTTATTGAGTTGAATTCAGTATGTTTGACTGTAAATATCGAAAGAGAGGAGATGTTGTGGTGTTGATAAGTTTATCTTTTTTTAGTAAAAATTGTAAGTGTGCATATATCTCTCTGTTTTTAATGATTAGAAGTATGTATGTATGTATGTATGTATGTATGTATGTATGTATGTATGTATGTATGTATGTATGTATGTATGTATGTAT…
NtPOD97	AGTGAACTCCAATTGAACTACTACTTAGAGAGTTGCCCAAGAGCTGAAGAAATAATCAAAGAACAAGTGGCACAGTTGTACCACAAGCATGGCAATACAGCAGTTTCTTGGATTAGAAATCTCTTTCATGATTGCATGGTTAAGGTAAATATTAATTAATACCCTTAATATTAATTAATACTCTTAATTCTCCAATTAAAAGTAAATTAATAACACTGCTAGCTACAACATTATACAACAACAATAATAAACTGAGTGAAATTTCATAAGTGGGGTCGGATGATAGCAGTGTATATGTAGACCTTACCCCTACATTGAAAAGGTAAAGTGGTTGTTCCGGATAGACCCTTAGCTCAAAAAAAGATGAAAAGAAGCAGTAGCAATAGACAGTAACAACAA…
NtPOD98	ATGGGGAAATGCTATCCGAGAGTGAGCGAAGAGTATGTAAAAGCAGTAGAGAAATGTAAGAGAAAGCTTAGAGGACTCATTGCTGAGAAAAATTGTGCTCCTATTATCCTCCGATTGGCGTAAGCACTCTCTCTCTCTCTCTCTCTCTCGCCTTTTTAATTGCTTATTGCTAAGAAGAATTGAGATCAACATCGAATATTATTGAGTTGAATTCAACATATTTGACTGTAAATATCGAAAGAGAGGATATGTTGTGGTGTTGATAAGTTTATTTTTCTTTTGTAAAAATTATAAGTGTGCATATCTCTCTCTGTTTTTGATGATTAGAAGTGTTTATATACGGAATCATGTGTGCAATCATAATATTGGATTGCCTCCATTTGTAGACTGCAAATTACA…
NtPOD99	ATGGATTCAAAGGGCTTCAATTGTTCAGTTATTGCACTTGTTTCTTGCATGGTTTTATCCTTTTCAGTCTCTTCCTTGGCCAAAAAACAACAACACTGTCCGCTTAAAGTTGGTTTCTATCAACATACTTGTCCCTCTGCTGAATCCATTGTGAGAAATGTTGTGTACAAAGCCGTTTCTCGTAATCCAGGCATTGCTGCGGGCCTTATCAGGCTACATTTTCATGACTGCTTTGTGAGGGTATGTTATGTCCTTTTGTCTAATATGCTAGTGTTCTCTTAACAATTTCATTATTTCATTAACATATTATGTCTCAGTACGCCCCACACGTGGGAGCCTCATTAGTTTTCATGGACCAAATATGCGGAAATACTTTTTGATATTTCGGTGGTGGTGAGA…
NtPOD100	ATGGATTCAAAGGGCTTCAATTGTTCAGTTATTGCACTTGTTTCTTGCATGGTTTTATCCTTTTCAGTCTCTTCCTTGGCCAAAAAACAACAACACTGTCCGCTTAAAGTTGGTTTCTATCAACATACTTGTCCCTCTGCTGAATCCATTGTGAGAAATGTTGTGTACAAAGCCGTTTCTCGTAATCCAGGCATTGCTGCGGGCCTTATCAGGCTACATTTTCATGACTGCTTTGTGAGGGTATGTTATGTCCTTTTGTCTAATATGCTAGTGTTCTCTTAACAATTTCATTATTTCATTAACATATTATGTCTCAGTACGCCCCACACGTGGGAGCCTCATTAGTTTTCATGGACCAAATATGCGGAAATACTTTTTGATATTTCGGTGGTGGTGAGA…
NtPOD101	ATGCAGTGTGAAGCGCAGTTAACTCCTACATTTTATGAAAATACATGTCCTAAGGCGCTTAGCACGATTCAGAAGGCTGTGAGTCAAGCAGTATCGCGTGAACGTCGCATGGCAGCTTCACTGATTCGCCTTCATTTCCACGATTGCTTTGTCCAAGTAACATATATAGTATATATTAATTCAGTATTTATTTGTCATATATTAGAAGCGGATTCCGAATTTTAAAATTTTGTGATGTTTAGTATCGTCACATCTTTATTTATTTGTTTTGACAATAGAACTTAATTAAAAAAAATTATCAACTATACGTATATAGACAGTGGCAAATCTGTCTTATGTTTTATAGGTGCTCAAGCACCCATTACTTTTGGAGCCACGTACTAATACTTATATAGAAAA…
NtPOD102	ATGCAATGCCATGCACAACTTTCTTCCACATTCTATGATGGCACTTGCCCTAATGCTCTCAACACCATTCGTACAAGCGTTAGACAAGCAGTGTCACGTGAACGTCGTATGGCTGCATCTCTCATTCGCCTTCATTTCCATGATTGCTTTGTTCAGGTTGGTTAAATACACATTAATTAGTAGTATATATGTATCTCTATTTACTTCAAGTTGAAATTATTAACTTGATTACAATTGTACTAACTTGTGGTTTTAACTATAGGGTTGTGATGCTTCTATCTTACTTGATGAGACCCCTACAATTGTTAGTGAGAAAACTGCATTGCCAAATCTTGGATCAGCTAGAGGCTATGGTATTATAGAAGATGCCAAAAGAGAGCTTGAAAAAACATGTCCAGG…
NtPOD103	ATGATTAGTATTTCAAACAACGCTTTTGCAGCCATTGCTGCTATGTTTTCTCTTCTCTTTATATTCTCAAGCATGCAATGCCATGCACAACTTTCTTCCACATTCTATGATGGCACTTGCCCTAATGCTCTCAACACCATTCGTACAAGCGTTAGACAAGCAGTGTCACGTGAACGTCGTATGGCTGCATCTCTCATTCGCCTTCATTTCCATGATTGCTTTGTTCAGGTTGGTTAAATACACATTAATTAGTAGTATATATGTATCTCTATTTACTTCAAGTTGAAATTATTAACTTGATTACAATTGTACTAACTTGTGGTTTTAACTATAGGGTTGTGATGCTTCTATCTTACTTGATGAGACCCCTACAATTGTTAGTGAGAAAACTGCATTGCC…
NtPOD104	ATGAATACTCCAACTCAATCTTTCGCAGCTATATTTTCTCTTCTTCTGCTTTCATGCATGCAATGCCATGCACAACTTTCGGCGACGTTCTATGATAATACTTGCCCTAATGCACTCAACACGATTCGTACCAGCATCAGGCAAGCAATTTCAAGTGAACGTCGCATGGCTGCTTCGCTCATTCGCCTTCATTTTCATGATTGCTTTGTTCAGGTTAATTTAAAGATTATTCGTAAATTATTTTTATTTTTCATGTATTTTAAAGTCAATTAATTAATAGTCGAAATGGTGTTATATTGGACGTCAATTTAGGGTTGTGATGCTTCGATCTTACTTGATGAGACCCCTTCGATCGAAAGTGAAAAGACTGCATTGCCAAATCTTGGGTCCGCAAGAGGT…
NtPOD105	ATGCCAGCCATGTTACTTAGACTCCATTTCCATGATTGCTTTGTTCAGGTTCATTAATTTTTCTTCTACCTTTTTTAGTATCAATTTTAACGAAAAATTAATTAAGCGAACATTTTTTTTTCTCCTTTTGTTAATGTTAAAGGGTTGTGATGGATCAATTTTGATTGATAATGTTAAAGAAGCTGAAAGAAATGCATTTGGACACGAAGGACTTGGAGGATTTGAAGAGATCGAGAAAGCCAAAACTCGATTGGAAGCTCAATGCCCAGGGGTGGTTTCTTGTGCAGATATTGTTGCTTTAGCTGCTAGAGACGCTATCGTCTTGGTAATTATTATGTCTATTATAAAGATTTACTTTTAAAATTACCTCATAGTAACTGACTTAGTTACACATATATA…
NtPOD106	ATGTTCCTCTTCTTCTTCCTCATTTTACCTTCCTCCAATTCTTTGCTCAACTCCCTATCCATCAATGCCACCCTCCGGCGACAGCCTCGAAAACTCACCGTTAATTACTATGCCAAGACTTGTCCTAAAGTTGAAATTCTCGTTGGCTCAGTAACCTCCCAGATGTTCAAAGATGCCCCTGCCTCTGGCCCTGCCACCATTCGCCTCTTCTTCCATGATTGCTTTGTTGAAGTAAGTCACAATTCCAAGTGTATGCGAATTCAAAATTTAAATTTGATGACTTCGTTGTACTCTTGAAATTATGTTTTCGCATATATTTATGTTCTATTTCAAAAATACTTGAACTCACTAAACAAGGCTCCATCCGCCTCTGATTATTTATCTCTAAGATACTAGCTT…
NtPOD107	ATGGTCCGACGCAATTCTCAAAGCGTCACATCGCTACCTCGCGATGAGGTTCTCGCCCCTCTTATAAAGCGTTCAGATTTCTCCAAATTTTTGAATCAACAGAGTCCGCCCATCGAGCTCACCAAGAGGCGATCCCAACAGGCGGAGGGACTAACTGTATGGGTCAAAATATGTCCACACGGGGATTAGAACTAAAAGGAATGATAAGGGATTGACTAAGCCGTGGTCGTACCCGCAAGGTGTAATAGCAACAAGTATCTCGGCCACTACCGAGATCGAGCCGTCAAAAAGCTTGTACGATAAAGTATATGTCGTGATACTTAAGGGAGGTGACGTGAGGTACAATCAAGGGGTGAATGCATTCTGGTTAAGGACCGTTGGATAAAAGGGAACACTGAT…
NtPOD108	ATGAAGATAGTGACATTGTTATTGGTGTTTTTGTGTTACTTTTTTAATCAAGATTTTGTATCAGCTCAACTTAAAGTTGGTTTCTATAGTTCTAGCTGTCCAAAGGCTGAAACTATTGTGAAAAATGTAGTGAAGGAGAAGTTCAAAAGTGACCATTCCATTACAGGAGCTTTACTTCGCTTGCATTTTCATGACTGTGGTGTTAGAGTAAGAATCTAAAAATTGTTTCTCTTTGGACTTATTTTGCAGATTGTAGTTAGTAGATTAATCATATATTCAGTAGGATTTAACTTATTTACTCACTTTTTACACTATCACTATAGTTTAATTTATTTACGTATAAGTTAGTTATCATGTTGTTAGATATGAATTAATGCTTATCATAGAGATTTACATGTT…
NtPOD109	ATGGCTTTTCGTTTGAGTCATTTGAGCCTTGCCCTGAGCCTTTTGGCTCTTGCACTTGCAGGTGTTGCCATTTATAGGAACACTTATGAAGCCATGAGTAAGGGATTCCAAACACTTTCTCCAGAGTTAGATCTGCTGGAGTCAGCAGCCAGCATTTTAACCCTAAATAATAATAATGCTGAGCAAAATTCAGACAGCAAGTTAACTCAACCATTATCTCCATCGGCATGCATCTTCTCTGCTGTTCGACGAGTTGTTAACAGAGCCATTGATAGAGAAAGACGCATGGGAGCTTCTCTCATTCGTCTCCATTTCCATGACTGCTTTGTTGATGTAAATTCCTTCACTCTTTCTTCTGCTCTCGCATTCTTTACTCTCTCTGCCGTATTTAATTACTTT…
NtPOD110	ATGGCTTTTCGTTTGAGTCATTTGAGCCTTGCCCTGAGCCTTTTGGCTCTTGCACTTGCAGGTGTTGCCATTTATAGGAACACTTATGAAGCCATGAGTAAGGGATTCCAAACACTTTCTCCAGAGTTAGATCTGCTGGAGTCAGCAGCCAGCATTTTAACCCTAAATAATAATAATGCTGAGCAAAATTCAGACAGCAAGTTAACTCAACCATTATCTCCATCGGCATGCATCTTCTCGGCTGTTCGAGGAGTTGTGAACAGTGCAATTGATAGAGAAAGGCGCATGGGAGCTTCTCTCATTCGTCTCCACTTCCATGACTGCTTTGTTGATGTAAATTCCTTCACTCTTTTTACTGCTCTCGCATTCTTTACTCTTTTTGCCGTATTTAATTACTTT…
NtPOD111	ATGGCTTTTCGTGCAAGTCATTTGAGCCTTGCCCTGAGCCTTGTGGCACTTGCACTAGCAGGTGTTGCTATTTATAGGAACACTTATGAAGCCATGAATATGGGACTCCAAAAGCTCTCTCCTAATTTTGAGTTGTCGGAGTCGGCAGTCAGCATTTTAACTCTAAATAATAATGTTGATCAGCAAAATTCACACGAGTTGAGTCAGCAATCTCCAGAATCATGCGTCTTCTCAGCTGTTCGAGGAGTTGTGGATAGTGCTATTGACACAGAAAGACGCATGGGAGCTTCTCTCATTCGTCTCCATTTCCACGACTGCTTTGTTGATGTAAATAATTCCTTCACCTCTTCAATTTCTACTGCTCTCGACGTTTTTTACTCTCTACCCTTTCTACTTTTT…
NtPOD112	ATGGCTAAATTTGGCTGTTTGGGTAATTTTTTAGTGTTGTGCATTCTACTAGGAGTATTGAGTTCTAGCCATGCTCAGTTACAGCTCAACTTTTATGCAAAGAGCTGTCCAAAAGCAGAGAAGATAATTCAAGATTATGTCCAAAAGCATATCCCAAATGCTCCATCTCTTGCAGCAGCCTTGCTCAGACTGCATTTCCACGATTGCTTTGTCAGGATATATAAGTGTGTCACATATTTGCAGCTATATATTCACTTAGTGCCATTCTTGAAGTATTATAACTTAATTTTCTCATTTTTCTTCTGAGTATTTGTAGGGTTGTGATGGTTCTGTACTTCTGAATTTCACGTCGAGCACAAAAAATCAAACGGAAAAAGTGGCTGTTCCTAATCAAACATT…
NtPOD113	ATGGTCTCTTTTTCTTCAACACTTCCATCTTTGGTTTCACTGATTCCTTCACCATCTTCCATTGCCAATGCCTCCAGATACCCTCCTCAAGCTGTAAAAGCCACCTCCTTTTTTCTTAGTTCTTTCTCTTCTCTTCTGTAACATGCTATACTTATATGCATCTTTTCCTTGAAATGTTAATTGGGTTTTAACAATCTTTACTTACATGTCATCCATGATCACTTCCATTTGTTATTGCCACTTACATAATAAAGAATGTAACTTTCAGCTTATTTTTATTAGTAGAATTCATGGGTTGGGCAGAATTTGTACCAAGTGAATTTAGTTTTTCTCCAGAATGGCATTGGCTTTATACTGGATGTTCTTGATTTTCTTTTTTTTATGAAAATCTCAGGGTAT…
NtPOD114	ATGGCTTCTTTTAAGACTGCCATAGTTTTGTTTTTCCTAGTGAGCTTAATGGGAAGCTCCTCAGCTCAACTAACCACTGGGTTTTATTCCACTAACCACTGGCTTTTATTCAAAATCATGTCCTAAGCTCTATGAAACTGTGAAATCTGTAGTGCATTCTGCCATTCAGAAGGAAACCCGTATGGGTGCTTCCCTCCTTCGCCTATTCTTCCACGATTGCTTCGTCAATGTAAAACTACTCTCTTCATTTTTAGCCCTTTTTCGTATAAATAATAGTATAATTCTTTATATCGAGTATATATGTAGTATAAACACGAGTGCGACTAATTTTTATTTGTCAATCTACTGTTGGTGATGTATAGAAACTAGGCACGAAATGTTAATTATAGAGCGCTGTAT…
NtPOD115	ATGAGTGCAAGAATGTTAATGAGCGGTGTGTGGGCAGCACTAATATTCGTGGTTCTATGTGAGTGCATAATGTTAGAAGCACAACTTCAAGTGGGATTTTATGGTAGTTCGTGTAGTATGGTTGAGTTCATAGTGAAACAAGAAGTTACAAAAGCGTTTATTAAAGATAGGGGAGTGGCTGCTGGCCTTGTTCGCATGCATTTCCATGATTGTTTTGTTAGGGTAAGTCAGTTTTCCAATAGCCTTTCATGGGTCAAAAGTGTGTGACCATCTCATTATGCTTTTAGTTTAGATAGTTATACTGTTCTTATGGTATTATAGCACGCTTTTATTGAATATATTATGTCATTTACATATCTCTTTACATGCATGCCTGAGTTATTATCTTTTATGAGTCAA…
NtPOD116	ATGACGAAGTGCTATCCCACAGTGAGTGAGGAGTACGTTAAGGCTGTTGATAAAGCCAAAAGAAATCTCAGAGGACTCATCGCTGAGAAGAACTGTGCTCCTCTTATGCTCCGTTTAGCGTATGTTCTCCTTAGTTCTATCCGTTTATGCTTGGGGATTTTTGACTGTTCAAGTTTTTGTACATTGTCATCTTTTTCATTTCTGCATCTTAGATATTGATATGAAATCAATTACACTCTCCCCCCGAAATTAGAATAATATGATGCACGAGTCTCCATGTGTCTTATTTTTTTAATTTTATAATTCTTGAAATAAAGTGCATATTTAGAAACTATTTAAAAATACTACTCCATTCATCCCAATTTATAAAATACTCTACTAGTACCTTTTATATTTAGA…
NtPOD117	ATGCCAGCCATGTTACTTAGACTCCATTTCCATGATTGCTTTGTTCAGGTACCTAGCTTTTTATCTTCCACTTTTTTAGTATGTCAACCTTATTCAATTTTAACCGAACATTTTTTTTAAATATTTTTAAAGGGTTGTGATGGATCAATTTTGATTGATAATGTGAAAGAACCTGAAAGAAATGCATTTGGTCACGAAGGCCTGGGGGGATTTGAAGAGATCCAGAAAGCCAAAACTCAATTGGAAGGTCAATGCCCAGGGGTGGTATCGTGTGCAGATATTGTTGCTTTAGCTGCTAGAGACGCTGTCGTCTTGGTAATGCATTAACCCACTTGAGTTATATATACACTAACATTAACTCTATTAGTTTAGTTTAATAAGGGCTAGCAGGTTAGTTAT…
NtPOD118	ATGGCTTCTTCTCTCACCGGCGCCGCCTCTCGTTTCCTCCCCTCCGCCACCATCGCCGCCACCTCCTCCTCCTCCGCCACCACCAGACTTTCCCTCTCTTCTTCTTCTCCTTCCCTCAAATGCCTCCAATCCTCCCCTCTCCTTTCTCACATCTTCCGCTACCAGGTTCGAAGTTTGATTCTCTTCTTTTTTCGCATTTTTTCTGGATTTTCGTTATATTGCTATTTTTATTTATTGTAGAAGCGATCCTTGGTCGGAACATCATCTAGTGGAAGATTCAGCACGTTAGCCTCGCCGAAATGCGCCGCGTCTGATTCTGATCAGTTGAAAAGTGCGAGAGAGGACATCAAAGAGCTGTTGAAAAACACGTTTTGTCATCCTATTTTGGTAATTTTACAC…
NtPOD119	ATGCCTTATAGCCATTTTTTCTTCTTTCTCCTTATAAGCTTAGCTTTTGCAGCTATGGCTGCTCCTACACTTAGGCCAGGTTTTTACACGGAAACATGTCCACAAGCTGAATTTATAGTCAAAGATGTGATGAAAAAAGCAATGAAAAGAGAGCCCAGAAGCTTAGCCTCAGTGATGAGATTGCAGTTTCATGATTGCTTTGTTAATGTAATAGTAAACATTTCAAGAATCCATTTTTTTGTTGCTGTATTTGAAAATTCTTGTTTTTGGGTTAATTTTTGTTTTATTTTTTTAGGGATGTGATGCTTCTTTGTTGTTGGATGATACACCAAATATGCTTGGGGAGAAAATGGCTTTATCAAATATAAATTCACTGAGGTCTTATGAAGTTGTAGATGA…
NtPOD120	ATGGAGAAATATTTAGGGTTTTTGGTTATTCTTCTTCCATTGATGATTCTTGCACTGAGCTTGAATGCAGGTTACGTGAATGCTGCCACGTTTTTGCCACCAGAGGATAAGCCACTGGTGAGGCATTACTATAAGAAGCTGAATACATGTGCAAATGTGGAGCCATTTGTGAGACACCAAGTGAAGCTGTTTTGGGACAAAGATAAAACTGTCACTGCCAAATTGCTCAAGCTGCTCTATGCTGATTGCATGCTCAATGTACGCCTCTCTCTCACTCGATTTTTAGTATTAATGACCATATATTGTAATTTTTATAGACCAAATATTATTTCATTGACCATCAGAAATTATAACGATTGAATCATGCCTTTCTTTACAAAGTAGTTGATAACAGTTTAA…
NtPOD121	ATGTCTTTTTTTAGATTTGTTGGTGCAATTCTTTTCTTGGTTGCAATTTTTGGAGCATCAAATGCTCACTTAAGTGCAACATTTTATGATTGCACTTGCCCTAATGTTACAAGTATTGTACGTGGTGTTATGGAACAAAGGCAACGTACTGATGCTCGAGCTGGTGCTAAAATTATTCGTCTTCATTTCCATGATTGTTTTGTTAATGTAATAACCTGACCCTTAGAACTTTTTCTAACCTATGTTTTCATGCATGTTTATGTGTATTGAAGAACTACATCACGTTACGGACATAAATAATATATACTGACAGTGTAAAGATCTTTTATCATATTAGTGCAGCTTATAACATGTACTGGATATATATAGTGACGGTCTACAAATCTTTTACCATATCAG…
NtPOD122	ATGGCAATACCAAGATCATGTCTTATTTCTCTAGTCTTTGCTTTTGCATTGTTTTCCAGTAATGCAGTGAACGCATTGAGCTCCAATTACTATGACAATACATGTCCCAAGGCCGAGTCGACCATCACCAAAGTCGTGAAGAAAGCTATGTTGAATGACAAAACAGTTCCAGCTGCACTTTTAAGGATGCACTTCCATGATTGTTTCGTTAGAGTAATTTTCCACTTCTTTACTTTGTTTCTGGCTAATCACTCCGTAGGTTCTCTTTTATAGAAGTAATACTTTTCCTTTTTAGTCAATTTCGAAAAGAGTGCTGCCTTTCTTTCTATATTTGATTTTAACTTTGATCTTCTCATTACCCTTACTGACATGCACCAATTATATATACTTAGTAATTAA…
NtPOD123	ATGGCACCTTATGTCTCACAGCAAAGTGCAAAGTCTAAACTAAGCATAAAGAAAGATAGGCTTAATTTGGCAAAAATAAGTAGTTATATTATGGCAGTACCAAGATCATGTCTTATTGCTCTAGTCTTTGCTTTTGCATTGTTTTCCAGTACTGCAGTGAACGCACTAAGCTCCAATTACTATGAGAATACATGCCCCAAGGCCGAGTCAACCATCACCAAAGTTGTTAAGAAAGCTATGTTGAATGACAAAACAGTTCCGGCTGCACTTTTAAGGATGCACTTCCATGATTGTTTCGTTAGAGTAAATTTCCACTTCTCTAGTTACTTTGTTCTGTAGCTAATTTTTTTGTGTTTCGTTTTATATATCACTCTTACATTTTGAGTGTGTTTCGAAAAG…
NtPOD124	ATGGCTCCTTTGTCTCTCCACATAATCTTTTCTACAACCATATTTCTTCTTTTGTTAACAATCTCTCCGTCTAAAGCAACTCTTGAAGCTCATTACTATGATCAAACATGTCCTCAAGCCGAAGATATTATCTATCAAGTTGTTCGCAACGCTTCGTCTTATGATCCTAAAGTCCCAGCACGTCTTCTGAGGATGTTCTTCCATGATTGTTTCATTAGAGTACTACTCTCTCACCCTCTCTCTCTCTCTACATATATTGTGTCTTGTTTGCACATAATGCAAGTCAATATATTATCACGAACTGTTTTGTTAATGATTACAGGGATGTGATGCATCAGTTTTGTTGGACTCAACACCAGGAAACAAAGCAGAGAAAGATGGTCCTCCTAACATCTCTCT…
NtPOD125	ATGGCTAGAATTAGCTCTTTGGGTTTTCTAGTATTGATTTTTGTAGGAATCCTAGGGTCTAGCCATGGCCAGTTACAACTCAACTTCTATAGCAAGAGTTGCCCAAAAGCAGAGAAGATCATTCAAGACTATGTCCAGAAGCACATTCCTAACGCTCCATCTCTTGCAGCTGCCTTACTCAGAATGCATTTTCATGATTGCTTTGTCAGGGTAAGTATATACATTTAACGTAATTGGATTGAGACGGACTTAAATAGCGCGAGACATAACATGCTCGGGATTGATGCGTAATTTTTGTTGTTCACATGCAGTAACTCATTTGCTATATTTCATTTTTGTGATTTATTCTCTCTTTTTGGGTATTGGCAGGGTTGTGATGCTTCTGTGCTCCTGAATTCC…
NtPOD126	ATGGCTACATTTAGCTCTTTGGGTTTTCTAATGTTATTTTTTGTAGGAATCTTAGGGTCTAGCCATGGCCAGTTACAACTCAACTTCTATAGCAAGAGCTTCCCAAAAGCAGAAAAGATTATTCAAAACTATGTCCAGAAGCACATTCCGAACGCTCCGTCTCTTGCAGCTGCCTTACTCCGAATGCATTTTCATGATTGCTTTGTCAGGGTAAGTATATATATTTATTGTTATTGGATTAAGACGGACTTAAATAGCGCGACATGAATGATTACTCATGTAACTGGCATAACATGCTTGGGATTGATACGTAGTTGTTGTTGTTCACATGCAGTAACTCATTTGCTACATTTCATTTTTGTGATTTATTCTTTCTCTTTTTGGGTATTGGCAGGGCTG…
NtPOD127	ATGGCTACATTAGGCTATTTGTGTCCTTTAATATTGATGTGTATTCTAGGGCTCCTAGGATCAAACGATGCTCAATTGCAACCAAACTTTTATGCAAAGAGCTGTCCAAAAGCAGAGAAGACTATTCAAGACTATGTCCAGAATCACATTCCAAATGCTCCATCTCTTGCTGCTGCCTTAATTAGAATGCATTTCCATGATTGCTTTGTCAGGGTAATTATTAATTACTATATATGTCTTGTTATGTTTCACTTGAATATATCATTTGACAATTGCATAGTAGTTATGCTTATTTTGATCTTTTCTCCTTTTTTGGGTGGCGTTAATTTGCGATTTTGCAGGGTTGTGATGCTTCAGTGCTCCTGAATTCAACATCAAGTACAGGAAGCCAGACCGAAA…
NtPOD128	ATGGCTCCTTTGTCTCTCCAGATAATCTTTTCTGCAACCATATTTCTTCTTTTGTTAACAATCTCTCAGTCCAACGCAACTCTTGGAGCTAACTACTATGATCAAACATGTCCTCAAGCTGAAGATATTATCTATCAAGCTGTTCGCAACGCTTCGTCTTATGATCCTAAAGTCCCAGCACGTCTTCTGAGGATGTTCTTTCATGATTGTTTCATTAGAGTACTCTCTCGCCCTCTCTCTCTACATATGTATGTGTCTTGTTTGCACATAATGCAAGTCAATTATCATTACACACTGTTTTGTTAATGATTACAGGGATGTGATGCATCTGTTCTATTGGACTCAACTCCAGGAAACAAAGCAGAGAAAGATGGTCCGCCCAACGTCTCTCTTAGAGCC…
NtPOD129	ATGCCTTTAACTAACTCTTTGTTTTGCTTCTTGTTTCTCAGTTCTTTTGTGTGTGGGCAACTTGATTACAAATATTACGATGCCACCTGTCCCAACCTCACTAAAATCGTTAGATATGGCATCTGGTCTGCTATTTCTAATGAAACCAGAATGGCGGCCTCTCTTTTGCGCTTGCACTTCCATGACTGTTTTGTTAATGTAAAATATGAACTCTTTCAATTTTATGCCCACTAACATAAGTACATAGACAATCTGATTGCTATTTTTTTAAAAAATGTTTATGTTGTGTAGGGATGCGACGGGTCTGTACTACTCGACGATACTAGTACATTCACAGGAGAAAAGAATGCGCCTGCTAATCGAAATTCAGCCAGAGGATTTGAAGTCATTGATGCAATA…
NtPOD130	ATGGCGAAGCCAATCGTCGACACGGAGTACCTCAAAGAAATTGAGAAAGCTCGGCGCGACCTCCGCGCTCTCATCTCCAGCAAAAACTGTGCTCCTATCATGCTTCGCTTAGCGTAATTTCTCTTTCTCTCTCTACACATATAATATATGTCTAATATGTGTATATTATATTTAGGTTTATTCAATTATGTTTCTGCGCAGATGGCACGATGCAGGAACATACGATGCTAAGTCGAAGACTGGGGGACCGAATGGTTCCATCAGAAATGAGGAAGAGTTCAGTCACGGAGCTAATAATGGATTGAAAATCGCTCTTGACTTTTGCGGTAACAATTTCTTCTTCGAAACCACTGAATTTTGATTGTTCCGCTTCATTCGTTGTGCTGTTAATTAAGCTTA…
NtPOD131	ATGCCTTATAGCCATTTTTTCTTCTTTCTCCTTATAAGCTTAGCTTTTGCAGCTATGGCTGCTCCTACACTTAGGCCAGGTTTTTACACGGAAACATGTCCACAAGCTGAATTTATAGTCAAAGATGTGATGAAAAAAGCAATGAAAAGAGAGCCCAGAAGCTTAGCCTCAGTGATGAGATTGCAGTTTCATGATTGCTTTGTTAATGTAATAGTAAACATTTCAAGAATCCATTTTTTTGTTGCTGTATTTGAAAATTCTTGTTTTTGGGTTAATTTTTGTTTTATTTTTTTAGGGATGTGATGCTTCTTTGTTGTTGGATGATACACCAAATATGCTTGGGGAGAAAATGGCTTTATCAAATATAAATTCACTGAGGTCTTATGAAGTTGTAGATGA…
NtPOD132	ATGTTTTCTTTAGCAGTGATAGCATTTTCAGATTTATCAGATGATTTCTATGAGGATGTTTGTCCTGAAGCTTTACCAACCATTAAACGGGTTGTTGAGGATGCAGTTCGGAAAGAGAGACGAATGGGCGCTTCTCTGCTACGTCTGCATTTTCATGATTGTTTCGTTAATGTGAGCTTACATTATTTTTCTTGCACTTAATGTTTTTTCATTTTAGTCTAATTTCTATTTGTGAGAGCATCTGAGTATTGAACCTAAAATCTTGAAGTTAGGAATGAAGTCATTGCTTTTGGTTAATGCAGGGCTGTGATGCTTCGGTTCTTCTTGACCAAACAGCTACTATTGACAGTGAAAAGACTGCTCGTGCTAATAACAATTCTGCTAGAGGATTTGAGGTGA…
NtPOD133	ATGTTTTCTTTAGCAGTGATAGCATTTTCAGATTTATCAGATGATTTCTATGAGGATGTTTGTCCTGAAGCTTTACCAACCATTAAACGGGTTGTTGAGGATGCAGTTCGGAAAGAGAGACGAATGGGCGCTTCTCTGCTACGTCTGCATTTTCATGATTGTTTCGTTAATGTGAGCTTACATTATTTTTCTTGCACTTAATGTTTTTTCATTTTAGTCTAATTTCTATTTGTGAGAGCATCTGAGTATTGAACCTAAAATCTTGAAGTTAGGAATGAAGTCATTGCTTTTGGTTAATGCAGGGCTGTGATGCTTCGGTTCTTCTTGACCAAACAGCTACTATTGACAGTGAAAAGACTGCTCGTGCTAATAACAATTCTGCTAGAGGATTTGAGGTGA…
NtPOD134	ATGGCGGCAGTGAATGCAGAGTATCTGAAGGAAATAGAGAGGGCCCGAAGAGATCTTCGAGCACTTATCTCCAGCAAAAACTGTGCTCCTATTATGCTTCGTTTAGCGTATGTATGCAAAATTCTCAAATGTTTTGGAAATAAAAATTGTTGTGATCTGACATTATATTTTCGGGATATATATGTTGCCGCAGGTGGCATGATGCAGGAACGTATGATGCAGCAACAAAGACTGGAGGACCTGATGGATCAATCAGGAATGAGATAGAGTACAAGCATGCCGCTAACAGCGGTCTCAAAATTGCAATTGATCTTTGTGGTGAGCTTTTTAACCTTTTACTTTTCTGGAGTTTTCGCTGAAGATAGTAATTACCTCAAGAGAAATGAATTTGTGTTCGTC…
NtPOD135	ATGAGTCACACCGTCACCGTCGACCGTTGGGTTCTCAGTTCCGGCGCTTCCTCCTTTACCTCTACTTTCAAGTTCTACTTTCCCGCCAAATTCGCTAGAACCCGCCATTTTGGCGGCACTCCAATTCGAGCTTCTGCTACCAGCAACGCTTCAAGTAAGCATTAAACCTTCAATTTATGGAATATTGCTGAACATTTTAATGATTTTACATTCTACAATGTGTAGATATTTGCTAATTCGAGATGGGTCTTTTTTTTAAATTGCAGATGAAAGTGTAACTTGCAATTCCTTATTATGTGGAAGGAGAGCTTTACTATCTATGACTGCCTTGTCACTTGTTATGCCGTGTGATAGAGTTAACAATAGCTTTGATGCCATTGCTGCTGAGTACGTTTCAAC…
NtPOD136	ATGCAATGCCATGCACAACTTTCGGCGACGTTCTATGATAATACTTGCCCTAATGCACTCAACACGATTCGTACCAGCATCAGGCAAGCAATTTCAAGTGAACGTCGCATGGCTGCTTCGCTCATTCGCCTTCATTTTCATGATTGCTTTGTTCAGGTTAATTTAAAGATTATTCGTAAATTATTTTTATTTTTCATGTATTTTAAAGTCAATTAATTAATAGTCGAAATGGTGTTATATTGGACGTCAATTTAGGGTTGTGATGCTTCGATCTTACTTGATGAGACCCCTTCGATCGAAAGTGAAAAGACTGCATTGCCAAATCTTGGGTCCGCAAGAGGTTTTGGAATCATAGAAGATGCAAAGAGAGAGGTGGAAAAGATTTGTCCCGAGGTGGTT…
NtPOD137	ATGAAGCAAAGTAATCTTGTTTTTCTTCTATTAGTTACAGTAGTAGCTTTCGGGATTTGCAATGCAGATAAGCTGAAGATGAATTACTATCACAAAAGCTGTCCTTCAGTTGAAAGAATTGTGAGGGAAATTACATGGAGCAGAGTTGCTGCTGATCCCAGCTTGCCAGCAAAGCTACTTCGCCTTCACTACCATGAATGCTTTGTTAGGGTATGCACATAGCCACTATGTGTTAAGTTATATACGCTGATAGTGTACTTATTATTTACGTGAATTAGTTCACCGTATGCTTTCACATTTCCACATGTAATACTTATATACCGAATATTGCAGGGCTGTGATGCATCAGTTTTACTTGACTCCACTCCAAAAAACAGTGCAGAAAAAGCAGCCCTACCA…
NtPOD138	AATATTTATCATATTATTTGTTGATTCTGTCATGCTTTTTCTACCTTTCTTCTGATTATGGTCCAGACTCCAGAGTAACATTTATTTCAGTCCAAAGCAACATTGGTTTAACTATTCAATCTGGGAACGGCAAAAATTATGGTCCCGTAGTATTAGTAAAGTATGAACAATTTGTTTTCGGTGATGTTTTAGACTTTTAGTTATGGCAAATAAAGAAGTACCACTGTTCTACAACTATCTGTTCTATATGTCAATATTAACATATAGTAGATACCAACTATCAAATTCGAACGGAATGAATACAAAAGAAAACAAAATACTACTATATAATATGAGGGAATTACTGTCATATGTTTAGAACTATACGATGCAAAATATAATGTGTTTCCGTAAAAGTAG…
NtPOD139	ATGATGACATTACCTAGCTCTCTTATTGCTTTAGTTTCTGTTATTGTACTCTTGTCAACTTCTCTACAGCCTGCGGTGATCGCCCTTAGCTCCGATTACTATGATCAGACATGCCCCATGGCCGAATCAACCATCACCAAAGTTGTCAACAAAGCTATGTTGAATGACAAAACAGTACCAGCCGCGCTTTTAAGGATGCAATTCCACGATTGCTTCATCAGAGTAAACTTCTACTCTTCTTGCTATATGGAGTATACATTAGCACTTATCATCTTCTTTATTTTGCAATAGTTACATATTTTCTTTAGTAACTTATTGTGGCATACTTATTATGTATATGAAAGGGTTGTGACGGGTCTGTGCTGCTGAATTCGACAAGAAACAACAAAGCAGAAAAAG…
NtPOD140	ATGAACACGAAAAGCCATATGCCTTTAACTAACTCTTTGATTTGCTTCATCTTTCTCAGTTCTTTTGTGTATGGGCAACTTGATTACAAATATTACGACGCCACCTGTCCCAACCTCACTAAAATCGTTAGATATGGCATCTGGTCTGCTATTTCTAATGAAACCAGAATGGCTGCCTCTCTTTTGCGCTTGCACTTCCATGACTGTTTTGTTAATGTAAAATATGAACTCGTTTCTAATTTTATGCACTAACCTAAGTACATAGCTAATGCCAGTGATCTGATTGCTTACTTCTTTTAAAAATGTTTATGTTGTCTAGGGATGCGACGGGTCTGTACTACTCGACGATACTAGTACATTCACAGGAGAGAAGAATGCATCTGCTAATCGAAACTCAGC…
NtPOD141	CGCAAGAATTTCTACAAGAACACTCGTTGTCCAAATGCTGAACAATTTGTTAGAGATATCACTTGGAGCAAAGCTAAGAATGACTCCACGTTGGGTGCTAAATTGCTTCGACTCCACTACCATGATTGTTTCGTTAGGGTACGTATACGAATTAGAATTACTACATATTATGCACACGTTAATCTCATAGAATTTATTTTTTATACACGAAGATCTTTTTTATAGTATCACTGTAATTTAATACTATGTTATAGCATATTATTTATCATATTTCTTCTAACATTATTCATTGGCATTATTTGCTATGCAATTTTGCAGGGATGTGATGCATCGATATTGCTGGATAAAGTTGGAACAGATCAATCTGAGAAGGAGGCCAGGCCAAACCTCTCGTTGGGT…
NtPOD142	ATGGGAACTGCTCAATTACTGCTACTAAGTAATATTTTTCTTGTTTTTCTTTCTATTGTTGTTTGTGGAGTTTCGGGTGCAGGAAATAATGTGCCACGCAAGAATTTCTACAAGAGCACTCGTTGTCCAAATGCTGAACAATTTGTTAGAGATATCACTTGGAGCAAAGCTAAGAATGACTCCACGTTGGGTGCTAAATTGCTTCGACTCCACTACCATGATTGTTTCGTTAGGGTACGTATACGAATTAGAATTACTACATATTATGCACACGTTAATCTCATAGAATTTATTTTTTATACACGAAGATCTTTTTTATAGTATCACTGTAATTTAATACTATGTTATAGCATATTATTTATCATATTTCTTCTAACATTATTCATTGGCATTATTTGC…
NtPOD143	ATGCCTTATAGCCATTTTTTCTTCTTTCTCCTTATAAGCTTAGCTTTTGCAGCTATGGCTGTTCCTACACTTAGGCCAGGTTTTTACACAGAAACATGTCCACAAGCTGAATCTATAGTCAAAGATGTGATGAAAAAAGCAATGAAAAGAGAGCCCAGAAGCGTAGCCTCAGTTATGAGATTGCAGTTTCATGATTGCTTTGTTAATGTAATAAAAATTTCAAGAATCCATTTTTTTTCCTGTATTTGAAAATTCTTGTTTTGGGGTTAATTTTTGTGTTTATTTATTTATTTATAGGGATGTGATGCGTCTTTGTTGTTGGATGATACACCAAATATGCTTGGAGAAAAACTGGCTTTATCAAATATAAATTCACTGAGGTCTTATGAAGTTGTAGAT…
NtPOD144	ATGGCAACATTAAAGTTTCTTTCATTTCTCATTCTTCAAATTTTTTGCATAATAGAGGTTGCTAATTCCCAAGGTGTAGAAGTAGGGTTCTACAAGAAAACATGTCCAAATGTGGAAGCAATTGTCAAACAGACAACAGCTCACTACATTTCTCGTGCTCCAACCCTAGCTGCTCCTTTGTTGAGAATGCATTTTCATGATTGTTTTGTTAGGGTAATCACCATGTTTTTATGCCTTATTTATCATATTCCTATGTTTTTTTAAACATTTTTCACGTAATGCACTAAAAAAATCATTTAATCATGCAGGGATGTGATGGTTCAGTGCTACTGAATTCAACAAAAGGTAACCAAGCTGAGAAAGATGCAATTCCAAACCAAAGCCTAAGGGGATTCCAAG…
NtPOD145	ATGGCTACATATAGTTCTGTGGGTTTTCTAGTATTGATTTTTGTAGGAATCCTAGGGTCTAGCCATGGCCAGTTACAACTCAACTTCTATAGCAAGAGTTGCCCAAAAGCAGAGAAGATTATTCAAGACTATGTCCAGAAGCACATTCCTAACGCTCCGTCTCTTGCAGCTGCCTTACTCAGAATGCAATTTCATGATTGCTTTGTCAGGGTAAGTATATACATTTATCGTAATTGAATTGAGACGGACTTAAGTAGCGTGACATGAATGATGATTTATATAACTGACCCAAATTTTTACTGATTGACACGTAATTGTTATTGTTGTATTGGCAGGGTTGTGATGCTTCTGTGCTGCTGAATTCCACAAAGAGTACAGGAAATCAGACCGAAAAAGTGG…
NtPOD146	ATGGCAACATTTAAGTTTCTTACATTTCTTATTCTTCAGATTTTTTGCATCTTGAAGGGTGCTAATTCACAAGGAGTGGAAGTAGGGTTCTACAAGAAAACATGTCCAAATGTGGAAGCAATTGTCAAACAGACAACAGCTCACTACATTTCTCGTGCTCCAACCCTAGCTGCTCCTTTGTTGAGAATGCATTTTCATGATTGTTTTGTTAGGGTAATCACCATGTTTTTATGCCTTATTTATCATATTCCTATGTTTTTTTAAACATTTTTCACGTAATGCACTAAAAAAATCATTTAATCATGCAGGGATGTGATGGTTCAGTGCTACTGAATTCAACAAAAGGTAACCAAGCTGAGAAAGATGCAATTCCAAACCAAAGCCTAAGGGGATTCCAAG…
NtPOD147	ATGTTAGCGCTGCTCTTTTGTTTGATTCTTTCTCTTTCTGTATTTGCTGAGGCGAACAAACATAAGCCCAAACCAAAAAAATCAACGTTTGGTGTTGGATTCTATAAAAGATCATGTCCAGCTGCTGAGGCCATTATTAGAAAAGCTGTATTCAAAGCGGTTCTGATGAATCCTGGCACTGCTGCTGGCATTATTCGCATGCATTTCCATGACTGCTTTATCAGGGTACTCCTTCATTTGTTAATACATGCACAGTGGCAGTATGAAATGCTTTTAAACTCAATTGAGTATTTTTACACTATTACCTTTACTCGTTGTAGCATGTGATCAATTGCGTTATTTTTAAGATTACAAATTGCACTTTTATGGAAGGGTTACCTATAGATATCGATCTGATAG…
NtPOD148	ATGGCTTCTTTAAAGATTAATGCTATTGTTTTGTTTATCTTTGTGAGCTTACTAATTGGAAATTCATCAGCTCAACTTTCAACTGGTTTCTACTCAAAATCTTGTCCTAAACTTTATCAAACTGTGAAATCTGCAGTGCAATCTGCTATTAAGAAGGAAACTCGAATGGGTGCTTCTCTTCTTCGTCTATTCTTCCATGATTGCTTCGTCAATGTAATCTACTATCTTCATTTCCTCTTTCTTTGCTTTTCTCTTTTCATTTGAGTTCAATTTTTATATACAAACGGTCAGTGGCGGAGCCAGAATTTTCACTAAGGATGTCAAAAAATAAAATAAATAAACACACGAAGAAATTAAGGGGGAGTCAAGATATAGTAAGTAATATATACGTTTAAATTT…
NtPOD149	ATGGAGAAGCACAAAGTTTTCTTTCTTGGTTTCTTTTGTTTAACGCTATTTCCAGCTTATTCATATTCTAGCCTTTCCTTTGAGTTCTATGCACTTTCTTGCCCAACAGCTGAATTCATGGTTAAAAATACAGTGAGATCAGCTTCTTCTATGGACCCAACACTCCCTGGAAAACTTCTTCGTCTCCTTTTCCATGACTGCTTTGTTGAGGTAATTTTGTAATTTGCTACTACTCATTATATTGAGTCAACAGCATAATTACTTTACAAAAAATTGGAACTTTCCTACTTATATCCTCTTGTTTTTTTTTTAAACGATATAGTCTAAAAGATCTTATAATTTCAGGTAATTATCCATAATAAAATGCATTTTACGCCTTTGCACTTCATTTCAAAAATC…
NtPOD150	ATGAAGAGTTTTTCAAGTACCGCAACTTTGCTTTCCCTCACGGCCTTCTTTCTTGTGGCCGTCGTTTCTGCTTTTCCATTTGACGACATCAACCTTCCTTTCGATTACTATAGCCTTAGCTGTCCCAAGCTTGAGGAAATTGTCCACAACAAAATGGAGGAATGGGTTAAAAAAGATTATACCCTGGCTCCTGCCCTCATGAGGTTACATTTCCACGACTGCGTTGTTAGGGTTAGTAAGCATATTCGTTTTTATTTTAACCTTAAATTCTTATTTTACTTTTAATTATGGGTTTATATATAGCCACAAAAATGTTATAGGATGTTTAAAATAGCATGTTAATTTTAGAATTCTTTCTTTTATTCTTAAACTTCGTCCCCAATCAAACACCGTCATATA…
NtPOD151	ATGTTCCTCTTCTTCTTCCTCCTCATTTTACCTTCCTCCAATTCTTTGCTCAACTCCCCATCCATCAATGCCACCCTCCGACGACAGCCTCGACAACTCTCCGTTAATTATTATGCTAAGACTTGCCCTAAAGTTGAAATTCTCGTTGGCTCAGTAACCTCCCAGATGTTCAAAGATGCCCCGGCCTCTGGCCCTGCCACCATTCGCCTCTTCTTTCATGATTGCTTTGTTGAAGTAAGTCCCAATTCCAAGTGTAGGCGAATTCAAAATTTAAATTTGATAGACTTCGTTGCACTCCTGTTATTATGTTTCAGAATTTTAATATATGTATAATTTTTCACATATATTTAAGTTCTGTTTCAAAAATACTTGAACTCACTAAACAAGGCTCCATCCGCC…
NtPOD152	ATGATGGCAGCTAAGGCCAGGATTTCTGCAGCTATTTTACTAGTTTGCATTATCCTTCCTTTGCTAGCCTCAGCATTTCTTGATCATCTTCCTGAAGTTCTAGAACATGATTCTAGAAATAAAGATGTAACAATCCGTGGTGATAATAGTATTGTTCGTGCCAACGACAATGACTTCACTCTTCCTCGCTCACATGACAAAAAGAATGAAAGATCCTTAAGAGAAAAGAAGCATAAGAAGAAGAAGAAGAACAAGAAGGGAAAGAAATCACATAAAGATAAAACTTTCGATTTTGACCACTTATTTGGAGGAAACCAACAAGAAGGAGATGAATTTTCTCCTTATTTGCAACCATTTGATGTGCCTCAAACAACAGAAGAACAAGAACCGGCAGAGAAT…
NtPOD153	ATGGCGAAGCCAATCGTCGACACGGAGTACCTCAAAGAAATTGAGAAAGCTCGTCGCGACCTCCGCGCTCTCATCTCCAGCAAAAACTGTGCTCCTATTATGCTTCGCTTAGCGTAATTTCTCTTTCTCTCTCTACACATATAATATATGTCTAAAATGTGTATATTATATTTAGGTTTATTCAATTATGTTTCTGCGCAGATGGCACGATGCAGGAACATACGATGCTAAGTCGAAGACTGGTGGACCGAATGGTTCCATCAGAAATGAGGAAGAGTTCAGTCACGGTGCTAATAATGGATTGAAAATCGCTCTTGACTTTTGCGGTAATATTTTCTTCTTCGAAACCACTGAATTTTGATTGTTCAGCTTCATTCGTTGTGCTGTTAATTAAGCTTA…
NtPOD154	ATGGTGTCCGCTACTTCAAGTTTTCTACTTCTTGTTCTTGTTTCTTCTTCCTTCTTTGTAATAGAAGCCCAGATACCTGCTCCAGTGAAAGGTCTTTCATGGTCATTTTATCAAACCAGTTGCCCTCAGCTTGAATCCATTATTAGGAAGAGGCTTGAAAAACAGATCAAAGATGATGTTGGCCAAGCTGCTGGCTTACTTCGCCTTCATTTCCACGATTGCTTTGTTCAGGTAATTAATATTGAGAATGGAGTTTAAGAAAAAAGAAGATTTTTCCAACAAATACTAAAGTACTCTAGAATATGCTATGATATTTCAACACAGGAGCATGTTCTTAAGAGTACTGTTGAAGAGTTTCTAGATATAAAATGTGTCATTCTTTTTAATACATAAAAAAAT…
NtPOD155	ATGGTGTCCACTACCTCAAGTTTTCTACTTCTTGTTCTTGTTTCTTCTTCCTTCTTTGTAATAGAAGCTCAGATACCTGCTCCAGTGAAAGGTCTTTCATGGAAATTTTATGAATCTAGTTGCCCTCAGCTTGAATCCATTATTAGGAAGAGGCTTGAAAAGCAGATCACGGAAGAGGCTTCAAAAGCAGATCAAAGATGATGTTGGTCAAGCTGCCGGTTTACTTCGCCTTCATTTCCATGATTGCTTTGTTCAGGTAATTTTATTTATTTTTTGAAATGTTTGTATTTATTAATATATATGGTCATGATTAAAAAAAAACTACCTTTTAATTAGTTATCTTTGATATAGTGATATTTAAAAGTAGATTAATTTCATTATTGGTAAATATACATTATT…
NtPOD156	ATGGCTTCAATTACCCTTTCTTCTTTTGCTGCTTCACTTTTGCTGATCCTTTCAGTCAACTTTTATCAAACAGAAGCTCAAGGTACTCAACCAATTGTGAAAGGTCTTTCATGGACTTTCTATGACTCCATTTGCCCCAATGCTGAATCCATCATCAGAAGCCGCCTCCAGCAGGTTTTCCGGCAGGATATTGGCCAGGCTGCCGGCCTTCTTCGCCTTCACTTCCATGACTGTTTTGTTCAGGTATTTACCTAACTCTAAATTCTAAAATATTTATACGTTCAAGTCACTTATAAAGTAACTTTAGGAATAGTATTAAAAATCTTTATGGTCAGTATATAACTTAAATTCTTTCTCCAATATAATGGAGATATAAACTGATCAATGAAGTTTCGAAGT…
NtPOD157	ATGAAGCAAAGTAATCTTGTTTTTCTTCTATTTGTTACAGTAGTAGCTTTCGGGATTTGCAATGCAGATAAGCTGAAGATGAATTACTATCACAAAAGTTGCCCTTCAGTTGAAAGCATTGTGAGGGATATTACATGGAGCAGAGTTGCTGCTGATCCCAGCTTGCCAGCAAAGCTACTTCGCCTTCACTACCATGATTGCTTTGTTAGGGTATGCACCTAACCTCTCTGTGTGCTAAGTTATATATGCTGATAGTGTAATCGTTATTTAACGTTCACGTACAATTAACCTTGTTTTGTTTTTACATTTCCACATGTAATACTTGATTATATTCTAAAAATTAATTGCAGGGCTGTGATGCATCAGTTTTACTAGACTCCACACAAAAAAAACAGTGCA…
NtPOD158	ATGGCCAACAACTACAATCAATTTCTCCTTCTGTTACTGCCTTTACTTCTTCACATTCACTATGGTAATTCTTCTTGTACTTCTTTCAAATCTTGACTAAATTCTAGACCAAGTACAATTGTATTTTAAGCCATGTTGCACGGACTTTTTAAAATGATGTAGCACCTGTGTTGGATCCTTCAAGAATGTAATAATTTTGGAGGACCCGGCACATACCCGATAATATTTTTGGAGAATCCGAACAACATAGATTTTAAATTGGGAGATACTCAATCATAGTACTAAAATTTATTTTCAAATCTATATTAGCTTAAATAATTTTTACACCATCTGTGCAATTATATTAAACATGTTATTGCAGATTATTTACTCTATTTTCCACGTTATCAACTTACCATC…
NtPOD159	ATGGCCACAGCAAAAAGTGATCTCCAGTTAAATTACTACTCAGAGAGTTGCCCAAGAGCTGAAGAAATCGTCAAAGAACAAGTCATCAAGTTGTACCACAAGCATGGAAATACTGCAGTTTCTTGGATCAGAAATCTCTTCCATGATTGCATGGTTAAGGTAAATACATATACCCATCCACTGAAAAAAAGATTAATTAATGAGATTCTTGAGCTAAAATATGCCAGTTAATATACTATCCAAAGGCGAATTCAAAATATACACTTAAAAATAATATGTACAGTTGAACCTGTATATAAAAGAATTTTTTTTTGGCAGTCATGCGATGCATCGATACTATTGGACACAACAAAGGGACAGAAATCAGAGAAGACATCACAGAGGAATTTTGGGATGAGA…
NtPOD160	ATGGTTTCACGTAGCTTCCTCTTTCTTCATGTGTTGATCATATTTTCTTTAGCAGTTATGGCATTTTCGGATTTATCAGATGATTTCTACGAGGATGTTTGCCCTAAAGCTTTACCAACAATTAAACGGGTTGTGGAGCATGCAATTCGGAAAGAGAGACGAATGGGCGCTTCTCTGCTACGTCTACATTTTCATGATTGTTTCGTTAATGTAAGCTTATATTTTTCTCGCACTCAATATTTTTCATTTCATCCCAATTTCTATTTGTGAAAGCATCTGAGTATTTAACCTAAAATCTTTAAGTTAGGAATGAATTCATTGCTTTTGGTTAATGTTTGAGACGTTGTTACTAATGCATGTTTTGTTAATGAATTAGGGTTGTGATGCTTCGATTCTTCT…
NtPOD161	ATGGCATTTTCAGAATTATCAGATGATTTCTACGAGGATGTTTGTCCTGAAGCTTTACCAACAATTAATCGGGTTGTTAAGGCTGCAATCCAGAAAGAGAGACGAATGGGCGCTTCTCTGCTACGTCTGCATTTTCATGATTGTTTCGTTAATGTGAGCTTACATTATTTTTCTTGCACTTCCTATTTTTTATTTGTGAAAGCATCTGAGTATTTGACCTAAAATATTGAAGTTAGGAATGAATTCATTGAGATGTCGTTACTAATGCATGTTTTGTTAATGAAGGGTTGTGATGCTTCGATTCTTCTTGATCAAACGGCTACTATTGATAGTGAAAAGACTGCTAGAGCTAATAACAATTCTGCTAGAGGATTTGAGGTGATTGATAAAATCAAATCC…
NtPOD162	ATGGGCGCCTCTCTCCTACGTCTACATTTTCATGATTGTTTCGTTCAAGTGAGATCCTTCTCTCTTTTCACGCTTGCGTCAATTCGTCCAACTTTAAAAAAATAGGCTCTTAATTAAACTACTTTTATGTCCCAATTTATGTGACACTTTTTACTTCTCGAGAGTTAGTTTGCCAAATCTTTGAAGATAAATTGGGTTAGATCAACTCAATATTTTAAAATTAAAATTTAGATATTTAAAAACTATACAAAAAGTATTATAACTTGCAATTCTTCTAATGCATGTCAATATGATGAAAAAAATATTATAAAATATAGGTCAAAGTTCACTTAGTTTGAATCTCGAGAAGCATTATTTAAGTATTTTGTGATATGGAAAGAGAGGATTGAAGATCATATT…
NtPOD163	ATGTTTTCTTTAGCAGTGATAGCATTTTCAGATTTATCAGATGATTTCTATGAGGATGTTTGTCCTGAAGCTTTACCAACCATTAAACGGGTTGTTGAGGATGCAGTTCGGAAAGAGAGACGAATGGGCGCTTCTCTGCTACGTCTGCATTTTCATGATTGTTTCGTTAATGTGAGCTTACATTATTTTTCTTGCACTTAATGTTTTTTCATTTTAGTCTAATTTCTATTTGTGAGAGCATCTGAGTATTGAACCTAAAATCTTGAAGTTAGGAATGAAGTCATTGCTTTTGGTTAATGCAGGGCTGTGATGCTTCGGTTCTTCTTGACCAAACAGCTACTATTGACAGTGAAAAGACTGCTCGTGCTAATAACAATTCTGCTAGAGGATTTGAGGTGA…
NtPOD164	ATGGCTCCTCCTTCTTCTTTAGCAGTATTATGCATTTTACTAGCAATTTTCAGTTTCTATGAATCAAATGCTCAGTTGAGTGCTAATTTTTACTCAACTACATGTTCAAATGTTTCAAGCATTGTGCAAAATGTAATTCAGCAAGCTTTGCAGTCTGATTCTCGTATTGGGGCCAGCCTCATTCGTCTCCATTTCCATGATTGCTTTGTCAACGTAAAGCCATGATTTAACTATTTAATTTCTTAAAACAATAGCTTTGTTACTTCTTAACTGACTTCTATTCTATTTTATGATAAATTGTGTTTCTGTTACTTGTGATTTCCAGGGATGTGATGCTTCGCTTTTGTTGGATAATAATGCAACAGCAAATATAGTAAGTGAGAAAGATGCAGCGCCAAA…
NtPOD165	ATGGGAAGCTCCTCAGCTCAACTAACCACTGGGTTTTATTCCAAATCATGTCCTAAGCTCTATGAAACTGTGAAATCTGTAGTGCATTCTGCCATTCAGAAGGAAACCCGTATGGGTGCTTCCCTCCTTCGCCTATTCTTCCACGATTGCTTCGTCAATGTAAAACTACTCTCTTCATTTTTAGCCCTTTTTCGTATAAATAATAGTATAATTCTTTATATCGAGTATATATGTAGTATAAACACGAGTGCGACTAATTTTTATTTGTCAATCTACTGTTGGTGATGTATAGAAACTAGGCACGAAATGTTAATTATAGAGCGCTGTATATGACCATTAAGGTTAAAGTATTTTCTGTTGCCAAGTGTCCTAGGATTGATCGTGATATCGTTTGCAAGT…
NtPOD166	ATGGTGTCCACTACTTCAAGTTTTCTACTACTTCTTCTTGTTTCTTCTTCCTTCTTTGTAATAGAAGCTCAGATACCTGCTCCAGTGAAAGGTCTTTCATGGAAATTTTATGAATCTAGTTGCCCTCAGCTTGAATCCATTATTAGGAAGAGGCTTGAAAAGCAGATCAAGGATGATGTTGGCCAAGCTGCTGGTTTACTTCGCCTACATTTCCATGATTGCTTTGTTCAGGTAACTAATTTCATTCCTTAAATTTCTGTACTTATTATTGCAGTAAAATAAAATAAAAAATACATAATTTTCTAATTCATATTATATGGTTGTAGTTGATTGGTAATGGAGCTTAAGAAAAAAAAGGAATGAAGATTCTTTTGGCACATACTAAAATACTCTGAACTT…
NtPOD167	ATGTCTTCAATTTCCCTTTCTTCTTTTGTTTCTTCACTTGTGCTGATCATTTCTGCTTTAATTTCAGTTCACTTTCATCAAACAGAAGCTCAAGGTACGCAACCAATTGTGAAGGGTCTTTCATGGACTTTCTATGACTCCATTTGCCCCAATGCTGAATCCATCATCAGAAGCCGCCTACGGCAGGTTTTCCGGCAGGATATTGGCCAGGCTGCCGGCCTTCTTCGCCTTCACTTCCATGACTGTTTTGTCCAGGTATTTACCTAACTCTAAATCGTACGCCATGATAAAAAAAAATTATTTGTACATTCAAGTCACTTATAAAGTAATTACTTCACGAATAGTATAAAAAATCTATACGGTCAGTATATGTAAGTTATAACTTAAATTCTTTCACCA…
NtPOD168	ATGGCAGCGAAGGCAAGAATTTTTGCAGGTCTTTTTCTTATTTGCACGATTCTCCCTTCTCTGTCCTCAGCATTTGCAGATCATCTTCCTGAAGTTCTCCTAGCGAACAATTCTGATAAAAATATTGATGTGCCAATCCATGTTAATAATGTTGCTCATGTCAGCGACGACGATGACACAATTTTTGAACTAGATGGTAAAAAGGGGAAAAAACTGAAAAGGGCATTGAAGAAAAGGGCACAAAAACAGCATGATCTGTGGGAAAAAATTCTTGATCATGACATCATTGAAGAAAGCCAACCTGAAGAAGATGCTGCACCTGTAACTCCAACACCTGTGCCTGTCAATCCAACCCCAACACCCGTACCTGTTGATCCAACACCTAATCCTGTGCCTATT…
NtPOD169	ATGGCTAAATCAGTGAGCTTTTTTATGGTCATATCTCTTCTTGCTTTTGCACCAATATGTTTTTGTAGCAAGAGCAATTATTATGGTTACCTATACCCACAGTTTTACGATTGGTCATGCCCACAAGCTAAAGAAATCGTCAAGTCTGTTGTTGCTAAGGCCGTAGCCAGAGAAGCCCGAATGGCTGCCTCTTTGCTGAGGCTCCATTTCCATGATTGCTTTGTCAAGGTAAAACTCATCATTGAGATTACACTTAATAACGATGATATTTTAAGTTAATTTGCGCGCAGCTCAACTATTCAATCAAGCACTTGCTATCATAAGTGGTTCTAAGTCTAAACTTGAAGGGTTCGATCTATGAAGTTCTTAGCATTATATGCACTATGGGTTCAATTGTAT…
NtPOD170	ATGGTTAAATCAGTGAGCTTTTTTATGGTCATATCTCTTCTTGCTTTTGCACCAATATGTTTCTGTAGCAAGAGCAATTATTATGGTTACCTATACCCACAATTTTACGATTGGTCATGCCCACAAGCTAAAGAAATCGTCAAGTCTGTTGTTGCTAAAGCTGTAGCCAGAGAAGCCCGAATGGCTGCCTCTTTGCTGAGGCTCCATTTCCATGATTGTTTTGTCAAGGTAAATCATATCTCTAAGACTAAAGATTAATGACTCTTAGTTAAGTGATGGTAAGCTTATTGTAAGTATGTGAACCGGGCTTCACGGACTCTCCAAGATGTTGCCGCATACGTGCCGGATCCTCCAAAAATATACTACTTTTGAAGGATCCGGCATGCATCTAGCAACATT…
NtPOD171	ATGGCTTCTTTTAAGACTGCCATAGTTTTGTTTTTCCTAGTGAGCTTAACTGGAAGCTCCTCAGCTCAACTAACCACTGGCTTTTATTCAAAATCATGTCCTAAGCTCTATGAAACTGTGAAATCAGTAGTGCATTCTGCCGTTCAGAAGGAAACCCGTATGGGTGCTTCCCTCCTTCGCCTATTCTTCCACGATTGCTTCGTCAATGTAAGCTTCCTTCTTCATTTTTGGCCCTTTTCCATATAGATAATAGTTTAATTCTTTATATCTACTAACACCATCGAGTATATATGTAGTATAAACACGAGTGCGACTAATTTTTATTTGTCAATCTCCTGTTGATGATGTATAGAGACTAGGCACGAAATGTTAATTATAGAGCATTGTATATGACCATTA…
NtPOD172	ATGGCTTCTTTTAAGACTGCCATAGTTTTGTTTTTCCTAGTGAGCTTAACTGGAAGCTCCTCAGCTCAACTAACCACTGGCTTTTATTCAAAATCATGTCCTAAGCTCTATGAAACTGTGAAATCTGTAGTGCATTCTGCCATTCAGAAGGAAACCCGTATGGGTGCTTCCCTCCTTCGCCTATTCTTCCACGATTGCTTCGTCAATGTAAGCTTTCTTCTTCATTTTTGGCCATTTTCCGTAGAAATAATAGTTTAATTCTTTATATCTACTAACACCATCGAGTATATATGTAGTATAACACGAGAGCGACTAATTTTTATTTTTCAATCTACAGTTGATGATGTATAAAGACTAGGCAAGAAATGTTAATTGTAAAGCATTGTATATGACGGGGCA…
NtPOD173	ATGGCTTGGTCCGTGAGCTTCTTCATTTTCATATCTCTACTTGTTTTTGCACCAATTTGTTTCTCTACTAAGACAAATGATGGTAACCTATACCCACAATATTATTACCGATCATGCCCAAAAGCACAAGAAATTGTCAAGTCTATTGTTGCCAAGGCTGTTGCTAAAGAAGCCCGAATGGCTGCTTCGTTGCTGAGGCTTCATTTCCACGACTGTTTTGTCAAGGTAAAACATATTTACTGTGACATTCTTTATGTTACTAGATATGGCAATGCTGAACTTCTCATATGCATGTGAATCCTTTGATGACAACATTTGAATCCTTTGGTTGAGTCTGTTGTCTAAATCTTGTTAAATGTACATGTACATAAATGTTGTGCCATGACAACTCTACATGGC…
NtPOD174	ATGGCTCAGTCCATGAGCTTCTTCTTTCTCATAGGTCTCCTTGCTTTTGCACCACTTTGTTTCTCTACTAAGACAAGTGGTGGTTCCCTATACCCACAATATTATTACCGATCATGCCCAAAAGCACAAGAAATTGTCAAGTCTGTTGTTGCCAAGGCTGTTGCCAAAGAAGCTCGAATGGCTGCTTCGTTGCTGAGGCTCCATTTCCACGACTGCTTTGTCAAGGTGAAACATATCTCTGTTACTCCTAAATATTTATGTCACTTTGTATAACAATGCTAAAGCTTATCCTGTATTTGATGATCAAATTTATCGTGGCTCCAACAACTTTTGGTTTGTCTATACCCTATTACTCAAAATTTACCTGTACATAACAAAGTTCAGAATTTGGAAAAGATT…
NtPOD175	ATGGCACTAATTTATGCCATACTAATTTTCACTCATCTAATAGGAATTTCACAAAGCAAACTCCAAGTTGGTTTCTATGGCCAAACATGCCCTAATGTTGAATCCATCGTTAGTGGTGTTGTCAGTGAAGCTGCAGCCTCCAACCAAAATATAGCTCCTGTTTTGCTTAGACTTCATTTCCATGACTGCTTTGTTCAGGTCCAATTCAAAGAATTAATTAAACTCTCTTTGATTCATTACCACATCCTTATTTATATATTAATCTTTTTTAGTGATAATATAATTATTATTCTTGTTGATCGACCACCAGGGCTGTGATGGATCAATTCTAATAGAAAATGGAGAAAAAGCAGAAAGGCATGCATTTGGGCATCAGGGTGTTGGAGGATTTGAAGTTAT…
NtPOD176	ATGGTACTTGTATTTTTCATTGTAATTTTTAGCTATCTAGCAGGGATCTCACAAGGCCAACTAAGAGTTGGTTTTTATGAAAGCACATGTCCTAATGTTGAGCCCGTTGTTAGTGCTGTTGTCCGTGAAGTTGCTGCCTCCAACCAAAATATTGCTCCTGTCTTGCTTAGGCTTCATTTCCATGATTGTTTTGTTCAGGTCATCATTTCTAATAAATTCTAGCGAATTCAGAATTTAGAGTCAGTAGGTTCATAATAAACAGAATTCTTTTTACATATGTGTAAGTGATCCGAGACGAAAGTTGTGAAACTATTGTTATTGTTGATGATGAACAGGGGTGTGATGGATCAATATTGATAGATAATGGAGAAAATGCAGAGAGGCATGCATTTGGACATC…
NtPOD177	ATGGGTTTCAAAGTTCTCTTTTTCTTTGCTATCCTCTTCTTTTCAGCTGTCTCTGCTTTTGCAGAGGACAACTCTGGCCTTGTAATGGACTACTACAAGGACACTTGCCCTCAAGCTGAAGATATTATCAGAGAACAAGTTAAGCTTCTCTACAAACGCCACAAGAACACTGCATTTTCTTGGCTCAGAAATATCTTCCATGACTGCTTTGTTGAGGTACAAAAAATCTATGTTGTTTTTCTTTTTTTTTTTTAGCCACCCTTTTTGAAGATGTTAAATTAACATATGACAAACAACTGAACATTTATTTTTCTGCAGTCGTGTGATGCTTCATTGTTGCTGGACTCAACAAGAAGGATGCTGTCTGAGAAGGAAACAGACAGGAGTTTTGGTATGAGA…
NtPOD178	ATGGGTTGTGGTGCAACTCATTTGAGCTTGGCACTTAGCCTTATGGCTCTTGCCCTTGCTGGCATCTCTATATACAAGAACACACATGTAGCCACAGTTATGGAAGATTTTGATGTCAAAATGGAGTCAAACAGCAATATTTTGGAGCAAAATTCAGACATGTTATCTCAGGAATTTTGCATCTTTGCAGCTGTTGGAACAGTTGTGGCAGAAGCCATTAGGAGAGAGAGACGAATGGGAGCGTCTCTCATTCGTCTCTTCTTCCACGACTGCTTTGTCGATGTAAGTTTCTTCATCCTCCTAATATCGATAGTGTAAAGAATTTTAATATATCATCATATTTTATCCTATTGTAGCTAGCAGGTAACTACTTTATTATTCAGGTTATGAATCTCGTTT…
NtPOD179	ATGGGTTTCAAAGTTTTCTTTTTCTTTGCTATCCTCTTCTTTTCAGCTGTCTCTGCTTTTGCAGAGGACAATTCTGGCCTTGTAATGGACTACTACAAGGACAGTTGCCCTCAAGCTGAAGATATTATCAGAGAACAAGTTAAGCTTCTCTACAAACGCCACAAGAATACTGCATTTTCTTGGCTCAGAAATATCTTCCATGACTGCTTTGTTGAGGTACTAAAAATCTATGTTTTTTTAGCCACCCTTTTTTGAAGATGTTAAATTAACATATGACAAACAACTGAACATTTATTTTTCTGCAGTCATGTGATGCTTCATTGTTGCTGGACTCAACAAGAAGGATGCTGTCTGAGAAGGAGACAGACAGGAGTTTTGGTATGAGAAACTTCAGATACA…
NtPOD180	ATGGCTCAGTCCATGAGCTTCTTTTTTCTCATAGGTCTCCTTGCTTTTGCACCGCTTTGTTTCTCTGCTAAGACAAGTGGTGGTTCGCTATACCCACAATATTATTACCGATCATGCCCAAAAGCGCAAGAAATTGTCAAGTCTGTTGTTGCCAAGTCTGTTGCCAAAGAAGCTCGAATGGCTGCTTCGTTACTGAGGCTCCATTTCCATGACTGCTTTGTCAAGGTAAAACATAGCTTTGCTACTGAACCCGTTCCTAACAAACTACATCTGCCCCTGTTAACATAACAAAGTGTAACATGACCATTCGACATGGCAAAGTTCAGAATTTGGAAAAGATTTGATACGAAGTTGGAAACTTGCAGCACACTAGCATGCAAGAACGCACCTACTAAAAGT…
NtPOD181	ATGGCTTGGTCCATGAGCTTCTTCATTTTCATAGCTCTCCTTGCTTTTGCACCAATTTGTTTCTCTTTTAAGAGTAACAATGATTACCTATACCCACAATATTATTACCGATCATGCCCAAAAGCACAAGAAATTGTCAAGTCTGTTGTTGCCAAGGCTGTTGCTAAAGAAGCCCGAATGGCTGCTTCGTTGCTGAGGCTCCATTTCCACGACTGTTTTGTCAAGGTAAAACATATTTCCTGTGACTAGATATTTATGCTACTAGTTATAGCAATGCTGAACTTCTCATATTCATGTGAATCCTTTGATGGTAACATTTGAACAAGGCTCCAACTCCTTTGGTTGAGTCTGTTGTCTAAATCCTGTTAAATGTACATGTACATAAATATTGTGGCATAA…
NtPOD182	ATGGCTTCATTTGGCTATTTGAGTATTCTGGTATTATGTATCCTTGGATTTGTAAGCTCTGGACATGCTCAATTACAACTTAATTTCTATGCCAAGAGCTGTCCAAATGCAGAGAAAATCATTAAAGACTTTGTCCAAAAGCAAGTTCCAAAGGCTCCAAATACTGCAGCTGCCATACTCAGAATGCATTTCCATGATTGCTTTGTTAGGGTAAGTATAGTATGATTAATTTGCCCTGTTTCACTTACATAATTGCTTTATATACTTAATTAATGTGCTTTGTTCTGATTCTTTTGTCTTCTCTGTTTTGTTCTTTGCAGGGTTGTGATGGATCTGTACTTCTTAATTTCACTTCAAGTACAGGAAACCAAACTGAAAAACAAGCTAATCCTAATCTAA…
NtPOD183	ATGGCTAAATGGTCAAGTTTCTTGACCTTGTTTTTAGTAGTTTTTACCAGCTTTAATTTCACTGTTTCATTTGCATCCTTAAAGGTCGGTTTCTACCAATCAAATTGCCCAAATGCAGAAGCCATTGTGAGAAAAGCAGTGAATAGAGCTGTATCTCGCAACCCTGGACTTGGCGCTGGTATTATCAGGATGCATTTTCATGATTGCTTTGTTAGGGTACGTAACTCTATACTACTATTCTTTTAATTTATCTATCTCCATTAACTTCTAACAAACCAAACAAAATACAGAAAAAATTGTAAAAAATCATCTCTTTTCCCTTTTAATAACTGAGTATACGTTTTTGTGTAATGCAGGGTTGTGACGCTTCTATCCTTTTGGATTCAACTCCTGGAAATC…
NtPOD184	ATGACAGGTTCAAAAGGAATTTTTCTTCTTGTTTTTATCTGCACATTCTTTTGTTTATTTTCAGTTATTGTAGGAGATTCTAAAGAAGAAAAAAGTCCAAGACTTGAGTTTAATTTCTATAGGAACAGTTGTCCGAATGCAGAACAAGTTGTGAAAGATGAAGTGAGTAGGTCTATGCTACTTGATCCTTCTTCGGCTGCTGCCCTCCTTAGACTCGCTTTCCATGACTGCCAAGTAGATGTACGTACAATTCTCTCTTTCCATCTTATAGCAATTAGCAAATCATTATCATATTTCCATTCAAGGGGAGCCTTGTAGCAACGGTCAAGTTGTTCGAGCCGTGAAATCGATGCTTGCATCAGAATAGGCTGTCTATATCACATCCCTTGAGGTCAGAAA…
NtPOD185	ATGGGGAAATGCTATCCGAGAGTGAGCGAAGAGTATGTAAAAGCAGTAGAGAAATGTAAGAGAAAGCTTAGAGGACTCATTGCTGAGAAAAATTGTGCTCCTATTATCCTCCGATTGGCGTAAGCACTCTCTCTCTCTCTCTCTCTCTCGCCTTTTTAATTGCTTATTGCTAAGAAGAATTGAGATCAACATCGAATATTATTGAGTTGAATTCAACATATTTGACTGTAAATATCGAAAGAGAGGATATGTTGTGGTGTTGATAAGTTTATTTTTCTTTTGTAAAAATTATAAGTGTGCATATCTCTCTCTGTTTTTGATGATTAGAAGTGTTTATATACGGAATCATGTGTGCAATCATAATATTGGATTGCCTCCATTTGTAGACTGCAAATTACA…
NtPOD186	ATGGCTTCTTTTGGACTTGGTTTAATCCTTGTAGTAATGTTCTTTCTATCTATATTCCAAGCATTTTCAGCTTCCACTTCCAATTTTGGTGGTGACTATGCTAATCTTTATCCACAGTTCTACCAATTCACATGTCCTCAAGCAAATGAAATTGTCATGTCTGTTTTAGAAGAGGCCATTGCTAAAGATTCAAGAATGGCTGCTTCTCTACTAAGACTTTACTTCCATGACTGCTTTGTCCAGGTATAACTTTTGGATTTTAGTCGCGTTACACTGATTGACAGTGTAAAGAATTTTTACATCATTACTGTGTTTTAACTCGATAGAGTAGCAGAATTAGTGATATTGATTTTTTTATTTTGTATCTTTTCCACTTCATTTTTGAATTTCAATTTTTGC…
NtPOD187	ATGAGTGCAAGAATGTTAATGAACGGTGTGTGGGCAGCACTAATACTCTTGGTTCTATGTGAGTGCATGATGTTAGAAGCACAACTTCAAGTGGGATTTTATAGTAGTTCATGTAGTATGGCTGAGTTTATAGTGAAACAAGAAGTTGCAAAGGCGTTCATTAAAGATATAGGAGTGGCTGCTGGCCTTGTTCGTATGCATTTCCATGATTGTTTCGTTAGGGTAAGTCAGTTTTTCAGCAGCCTCTCCTGTATTAGAAGTGTGTGTGACCTCTCATTATGCTTTTAGTTTAGATAGTTATAATGTTCTTATGGTATCAAAGCACGCTTTTTTTTAATATATTATGTCCTCTACACACCTCTTTACATGCATGCCTGAATCTTTTATTCATAAACTAAA…
NtPOD188	ATGGCTACATTAGGCTATTTGTGTTCTTTAATATTGATGTGTATTCTAGGACTCCTAGGATCAAGCGATGCTCAATTGCAACCAAACTTTTATGCAAAGAGCTGTCCAAAAGCAGAGAAGACCATTCAAGACTATGTCCAGAAGCACATTCCAAATGCTCCATCTCTTGCCGCTGCCTTAATTAGAATGCATTTTCATGATTGCTTTGTCAGGGTAATTATTAATTACTATATATGTCTTGTTATTATAACACTTGAACATACCATTTGAGAATTGCATAGTTGTTATGCTTATTTTGATCTTTTTTCTTTCTTTTTGGGGTCTTAATTTACAATTTTGCAGGGTTGCGATGCTTCAGTGCTCCTGAATTCACTTGAACATACCATTTGAAAATTGCAT…
NtPOD189	ATGGGAAAGTATGAGTTGTTAATGGTGATATTGTCGATGGATATAATAGTGAGTGGAGGGAGGTTTGATGGAGGAGGATATGGGTTCGTAGATGGTCTGAGAATGGAATACTACATGATGAGTTGCCCATTTGCAGAGGGAATAGTGAAAAACACTGTCAATAGGCATTTGCAAGCTGATCCCACTCTTGCTGCTGCCCTTGTTAGGATGCACTTCCATGATTGCTTCGTTCAAGTTACTTCTAATTCTCTCTCTTTCTATATTATCATCTGCATGTCTTCTTTTTGGAGAATCACTTTTATTTTATCGTCTAGCTATAAAAGATTTCTTACCAGTTCTTCACATGCAGATGCATAGTTTCTAAATGGAAATAGCTAGTAAGACGTACGTCTGACCTTT…
NtPOD190	ATGGCTTCCTTCTGCTTAGCTTCTTTCTGCATAATGGTACTGAGTTTTTCAGTAACATTTGCAAGTGGAAATAGTGTTCCCAACAAGTCCAAGGAAACATGCATTAATGATGCAACTACCGTGTTAATTTTTGGTTTGTACCCAGAAGCTGAACCTATCATAAATTCATGGGTGGAAAGAGCAGTGTCTCAAGACCCCAGAATGGCTGCTTCTTTGCTTCGTCTTCATTTCCACGACTGCTTTGTTAATGCAAGTCCACTTTTTTTTTCCTTTTTTTTTGAATAGTATATTTTATGTTAAATAATACTCCATATATATGTAAAAACATTTCAGGGATGTGATGCATCAGTATTGCTCGACGATACCCCTAATTTTACTGGAGAGAAAACAGCTGCCCCA…
NtPOD191	ATGGCTATAAAAATGCTTCTTTTTCTATGCATTTCCGCCTTATTAAGTACTTCCTCTTTATCCCAGCGCCATTCGCCGCTAAATACTGCTTTTTACCGCAAATCATGCCCAAGATTTGAGCAGATAATGGAAGAAACCACTACAAACAAACAGATCACTTCTCCTACTACCGCCGCCGCCACCCTCCGCCTCTTCTTCCACGACTGCTTCGTCGGCGGCTGTGACGCCTCCGTACTTGTCTCCTCCACTCCCTTCAACAAAGCCGAGCGTGACGCCGAAATCAACCTTTCCCTCCCCGGCGATGGCTTCGACGTGGTCGTACGCGCCAAGACCGCGCTTGAACTTTCCTGTCCAGGTATAGTCTCTTGCTCCGACATTCTCGCCGTCGCTGCCCGAAAC…
NtPOD192	ATGTCTTTTTTAAGATTTGTTGGTACAATTCTTTTCTTGGTTGCAATTTTTGCAGCATCAAATGCTCAATTAAGCGCAACATTTTACGATAGCACTTGTCCTAATGTTACAAGTATTGTACGTGGTGTTATGGATCAAAGGCAACGTACTGATGCTCGAGCTGGTGCTAAAATTATTCGTCTTCATTTCCACGATTGCTTTGTCAATGTAATAACCCGACCCTTGAACCTTTTTAACCTGTGTTTTCATGAAAATCTATCCGAGTCTTAAAGCATTATATCACGTTACGGACATAAGTTATATATACTGACAGTATAAAGATCTTTTATCATATCAGTACAATTTAACATGTGCATGATTGTAGATTATACTTACTATTTATACTTATATATAGTGACA…
NtPOD193	ATGAAGAAATCTTGCAACTTTCTTTTCTATTCTCAAGTTTTAATTCTCTTGATCTTGTTTGTAGCTGTGAATTCTCAGCTAACAACTGATTTCTACTCTAAAACATGTCCAAATGTCCTTAAGGTTGTACGTAAAGAAGTTCAGAATGCAATCAAGAATGAAATGAGAATGGCTGCTTCTTTGCTTCGTCTTCATTTCCACGATTGCTTCGTCAGTGTAAGTTTTTATTACCTTTTTTTATGAATTTTTCATCCAGTTAAACTTCCAAAGTTGTACTTATTATGTTTTAAGTTTAAAAAAAAAAGACCTAAAAGTGTGCCAAAAAGGATAATATTGTGTTTGCATGCACACTAATGTCTTTACAACCGGTTTTATTTCATTTTTCTATTATTGGCTTAA…
NtPOD194	ATGAGTCACACCGTCGCCGTCGATCGTTGGGTTCTCAGTTCCGGCGCTTCCTCCTTTACCTCCACTTCCAACTTCTACTTCCCCACCACATTCACTAGAAGCCCTCATTTTGGCGGCAACATAATTCGAGCTTCCGCCACCACCAGCGGTTCAAGTAAGCATTGAACCTTTAATTTATGAAACATTGCTGAAGGATTTTGCATTTAATTCGAGATGGCTATTTTTTCTTTTTCTTTTTTGGAATTGCAGATGAAAGTGTAATTTGCAAATCGTTATTATGTGGAAGGAGAGCTTTACTGTCTTTAGCTACCTTGTCTCTCGTTATGCCGTGTGATAGAGTTAACAATAGCTTTGCTGCTGAGTACGTCTCAAATGCATTCCTTTTTAAGAAATGTGTAC…
NtPOD195	ATGGCCAAATCCGTGAGCTTCTTTATGGTCATATCTCTTCTTGCTTTTGCACCAATATGTTTCTGTAGCAAGTCCAATTATTATGGTTACTTATATCCACAATTTTACGACTGGTCATGCCCACAAGCTAAAGAAATAGTCAAGTCTGTTGTTGCTAAAGCCGTAGCCAGAGAAGCCCGAATGGCTGCCTCTTTGCTCAGGCTCCATTTCCACGATTGTTTTGTTAAGGTACGTATATTCATATATTCCTGAGACTAAAGATTAATGACTTTTGGTGCTTATTGTAAGCATGTGAATCCATGAAGCTAACATTTGAACCGGATTTAAGCTATGTTGCGCGGACTCTCCAAAATGTTGTTAGTATCCATGTCAATCCTCCAAAAATACACTACTTTTGAA…
NtPOD196	ATGGCTAAAGCAGTGAGCTTTTTCATGGTCATATCTCTTATTGCTTTTGCACCAATATGTTTCTGTAGCAAGAGCAATTATTATGGTTACTTATATCCACAATTTTACGACTGGTCATGCCCACAAGCTAAAGAAATAGTCAAGTCTGTTGTTGCTAAAGCCGTAGCCAGAGAAGCCCGAATGGCTGCCTCTTTGCTCAGGCTCCATTTCCACGATTGTTTTGTTAAGGTACGTATATTCATATATTCCTGAGACTAAAGATTAATGACTTTTGGTGCTTATTGTAAGCATGTGAATCCATGAAGCTAACATTTGAACCGGATTTAAGCTATGTTGCGCGGACTTTCCAAAATATTGTTAGTATCCATGTCAATCCTCCAAAAATACACTACTTTTGAA…
NtPOD197	ATGGATTCAAAGGGCTTCAATTGTTCAGTTATTGCACTTGTTTCTTGCATGGTTTTATCCTTTTCAGTCTCTTCCTTGGCCAAAAAACAACAACACTGTCCGCTTAAAGTTGGTTTCTATCAACATACTTGTCCCTCTGCTGAATCCATTGTGAGAAATGTTGTGTACAAAGCCGTTTCTCGTAATCCAGGCATTGCTGCGGGCCTTATCAGGCTACATTTTCATGACTGCTTTGTGAGGGTATGTTATGTCCTTTTGTCTAATATGCTAGTGTTCTCTTAACAATTTCATTATTTCATTAACATATTATGTCTCAGTACGCCCCACACGTGGGAGCCTCATTAGTTTTCATGGACCAAATATGCGGAAATACTTTTTGATATTTCGGTGGTGGTGAGA…
NtPOD198	ATGGAATGTGCTTGTCTTTCTGATCCTCGTAATGCTGCTTTGATTTTGAGATTACATTTCCATGACTGTTTTGTTCAGGTAAAGAAAAGAAATTTAAATATTCTTAATTTACCTTATTGAAATTACTGAATTGTGCGAGCATCTCATCTAAATGTTTAAGCTAATATAGAGAGCATATTTTAAATAACATAAGTTTATTATGTCATCACCCTCCCCCTCGTATGAGCTCGATTTTTTTTTTTCATGAGTCAAACACGAGTTGATTTACATAACTAGCCACTTTTGTGGCCTTGTATTTAGAAATTGGCCACTTTTTAAAAATTAGACCAGTGGTCTAAAGTTCGACAGTAGCTACCTGGTCTGAAGTTAAAAATTCAAATCTAATACAAAGCACGGGTC…
NtPOD199	ATGGCATCCTTAACTAGGAACATCCTTTTGACATTTTTGTGTGTTTTATTGGGTTTTGCTTGCTTCAGCAATGCCCAGCTTTCGGCCAACTTTTATGGCACGTCGTGCCGTAATCTGCAGACAATTGTGAGCAGTGCAATGAGACAAGCTGTGAATAGAGAGTCAAGACTTGGTGCCTCTATTCTGCGCTTGTTCTTCCATGACTGCTTTGTAAATGTAAGCTCCCATATTCTTCATTTCCATTATCAGTATTGTATTTCAGCTCGTTCAGAGGTGGACCTATAATTTTTACGCGAAGGGACACAGTATTTCACTCAACCAGTATCCTCTAAGGCTTTTAGTGTTCACGATGTTAAGTGCTTTAAATTAACCATTTTAAAAATATATATACATATACAT…
NtPOD200	ATGACAGGTTTAAAAGGAATTTTAGTGCTTGTTTTTTTCTGCACGTTCTGTTGTTTATTTTCAGTTATTGTAGGAGATTCTAAAGAAGAAAAAAGTCCAAGACTTGAGCTTAATTTCTATAGGAACAGTTGTCCAAATGCAGAACAAGTTGTGAAAGATGAAGTGAGTAGGTCTATGCTAATTGATCCTTCTTCAGCTGCAGCCCTCCTAAGACTCGCTTTCCACGACTGCCAAGTAGATGTACAATTCTCTCTTTCCTCTTTTAGCAATTAGCAACGGTCAAGTTGTATTTATGCATGCGACCTATTGGTTACGGGTTCGAGTCGTGGAATCGGCCACTGATGCTTGCATCAGGATAGTACATCACACCCCTTGGGTTGCGACCTTTACCCGGATTCT…
NtPOD201	ATGCTCAAAACCGCCTTCTTCTCAAAGCTATCAAAAAAATCTCGCAAGTTTCAATTTGCCATGGATTTTACACGGAAATTGAGCTTTCTAGTGTTTCTGTTGTGTATTCTCATCTCTTTGCAGAACCAAGACGACATTGATACAAATAACAATTTTTCTTCTCATGACGACAAATATTGCTCCTTATCTGATGATGAATCTCAGTATATCTTCGATATTGACTCGTTTCCGCCTCTTCCTATGTTTGCTACTACTTCTCATGTGGAGAGGAAGCTCCAACAACAAACAGGGGCTCGGGAATCCCTGAAATACGATTACTACCATCAAACTTGTCCTCAAGCTGAGCGAATCATCCGATCAAGTGTTCGAGATCTTTTCAAAAAGCGACCACAGATTGCT…
NtPOD202	ATGGCAAAATTTGGCTATTTGGGTAATTTTCTAGTGTTATGTATTCTACTAGGAATAGTTGGTTCTAGCCATGCTCAGTTACAGCTCAACTTCTATTCCAAGAGCTGTCCAAAAGCAGAGAAGATAATTCAAGATTATGTCCAAAAGCACATCCCAAATGCTCCATCTCTTGCAGCTGCCTTGCTCAGACTGCAATTTCACGACTGCTTTGTTAGGGTAAGTGTTTCACATGTATGCAAGCTCTATATTCACTCAACTGTTACTGCCATTCTTGAAGGGCAGCCAGGTGAACCAAGCTTCCGCTATGCGCGGAGACCCGGGAAGGGCTAGACCACAAAGTTCTACTGTACACAGCCTTACCCGGCATTTCTGCAAGAGGCTGTTTTCACGGCTCGAACG…
NtPOD203	ATGGCAAAATTTGGCTATTTGGGTAATTTTCTAGTGTTATGTATTCTACTAGGAATAGTTGGTTCTAGCCATGCTCAGTTACAGCTCAACTTCTATTCCAAGAGCTGTCCAAAAGCAGAGAAGATAATTCAAGATTATGTCCAAAAGCACATCCCAAATACTCCATCTCTTGCAGCTGCCTTACTCAGACTGCAGTTCCACGATTGTTTTGTCAGGGTAAGTTTTTCACATATATGCAAGCTCTATACTCAACAGTTACTTAACTGCCATTCTTGAAGGGCAGCCCGGTACACTAAGCTCTCGCTATGCATGGGATCTGTGAAAGGGCCGGACCACAAAGGTCTATTGTACACCGCCTTACCCTGCATCTCAGAGGAGGTCACATGACAGCAACTTTAC…
NtPOD204	ATGGCTTGGCCATTACTTCTCCTGTTGTTTTCATCTCTGGCTTTTTCACATGCACAACTCACATTAGACTATTATGCCAAAACATGTCCACAATTTGATGCTATAGTGAGGGACATCACCCAACAAAAGCAAATGCAATTCCCGACCACCGCGGCTGCTACCCTTCGAGTCTTTTTCCACGACTGTGCTGTTGATGGTTGTGATGCCTCCATCCTTATCAAGCCCACCGCCTTCAACAAACCCGAGCTCGAATACGACATCAATCAATCCCTAGCCGGTGATGCGTTCGACCTCATCACCCGCATCAAGACTGCCCTCGAGCTTGCCTGCCCTGGCGTCGTATCCTGTGCCGATGTTTTAGCGACCGCTACGCGAAATCTCATCGTTCAGACTGGTGGA…
NtPOD205	ATGGCTAACTTTGGCTATTTGGGTAATTTTCTACTGTTCTGTATTCTACTAGGAATAGTGACTTCTAGCCATGCTCAGTTACAGCTCAACTTTTATGCAAAGAGCTGTCCAAAAGCAGAGAAGATAATTCAAGATTATGTCCAAAAGCACATCCCAAATGCTCCATCTCTTGCAGCTGCCTTGCTCAGACTGCAGTTCCACGATTGTTTTGTCAGGGTAAGTTTTTCACATATATGCAAGCTCTATATTCACTCAACAGTTACTGCCATTCTTGAACGGCAACCCAATGGACTAAGCTCCCATTATGTGCGGGGTCCGGGTAAGGTTCGGACCACAAGGGTCTATTATACGTAACCTTACCCTGTATTTCTGCAACACGGCTCGAACCCATGACCTCCT…
NtPOD206	ATGGCTAACTTTGGCTATTTGGGTAATTTTCTACTGTTCTGTATTCTACTAGGAATAGTGACTTCTAGCCATGCTCAGTTACAGCTCAACTTTTATGCAAAGAGCTGTCCAAAAGCAGAGAAGATAATTCAAGATTATGTCCAAAAGCACATCCCAAATGCTCCATCTCTTGCAGCTGCCTTGCTCAGACTGCAGTTCCACGATTGTTTTGTCAGGGTAAGTTTTTCACATATATGCAAGCTCTATATTCACTCAACATTTACTGCCATTCTTGAACGGCAGCCCAGTGGACTAAGCTCCCACTATGTGCGGGGTCCGGGTAAGGTTCGGACCACAAGGGTCTATTGTACGCAACCTTACCCTGTATTTCTGCAACACGGCTCGAACCCATGACCTCCT…
NtPOD207	ATGGCTAACTTTGGCTATTTGGGTAATTTTCTACTGTTCTGTATTCTACTAGGAATAGTGACTTCTAGCCATGCTCAGTTACAGCTCAACTTTTATGCGAAGAGCTGTCCAAAAGCAGAGAAGATAATTCAAGATTATGTCCAAAAGCACATCCCAAATGCTCCATCTCTTGCAGCTGCCTTGCTCAGACTGCAGTTCCACGATTGTTTTGTCAGGGTAAGTTTTTCACATATATGCAAGCTTTATATTCACTCAACAGTTACTGCCATTCTTGAAGGGCAGCCAGCCCGGTGTACTAAGCTCTCGCTATGCGCGAGTCCGGGGAAGGGACTAACCACAGCGGCCTTACCCTGCATTTCTGCAAGAGGCTGTTTCCACGGCTCGAACCTGTTACCTCCT…
NtPOD208	ATGGCAACTAATACTCTAATTTCAGCATCCTCCCCTTCACCCTCTATGGCTTCTTCTCTCACCGGCGCCGCCTCTCGTTTCCTCCCCTCCGCCACCATCGCCGCCACCTCCTCCTCCTCCGCCACCACCAGGCTTTCCCTCTCTTCTTCTTCTCCTTCCCTCAAATGCCTCCAATCCTCCCCTCTCCTTTCTCACATCTTCCGCTACCAGGTTCGAAGTTCGATGCTCTTCTTTTTTCGTATTTTTTTTCGGATTTTCGTTATAATGCTATTTTTCTTCATTGTAGAAGCGATCCTTGGTCGGAACATCATCTAGTGGAAGATTCAGCACGTTGGTCTCGCCGAAATGCGCCGCGTCTGATCCTGATCAGTTGAAAAGTGCGAGAGAGGACATCAAAGA…
NtPOD209	ATGTTCCTCTTCTTCTTCCTCCTCATTTTACCTTCCTCCAATTCTTTGCTCAACTCCCCATCCATCAATGCCACCCTCCGACGACAGCCTCGACAACTCTCCGTTAATTATTATGCTAAGACTTGCCCTAAAGTTGAAATTCTCGTTGGCTCAGTAACCTCCCAGATGTTCAAAGATGCCCCGGCCTCTGGCCCTGCCACCATTCGCCTCTTCTTTCATGATTGCTTTGTTGAAGTAAGTCCCAATTCCAAGTGTAGGCGAATTCAAAATTTAAATTTGATAGACTTCGTTGCACTCCTGTTATTATGTTTCAGAATTTTAATATATGTATAATTTTTCACATATATTTAAGTTCTGTTTCAAAAATACTTGAACTCACTAAACAAGGCTCCATCCGCC…
NtPOD210	ATGGGTCGTAATATGTTCCACTACCTTAGTGTTTTCTTCTGTGTGATCAGTATTCTGGCTCCCTTAACAGTAGGGCAGCTTGATTACAGTTTCTATGAGAGATCATGCCCCAGCTTCCCTAGGATCGTTCGCTGGGGTGTTTGGTCAGCTTATCGTAATGACTCCAGAATAGCTGCAGCCCTCCTCCGTTTGCACTTTCATGACTGTTTTGTAAATGTAATTTCTCTCTACTGAAAGTTGTCACCAGTACATTCACATTCACTTATTCTCTAATAATCATTTTAGCATTATTCTAGAACTGCTACATTTAATTACATACACTAAAAGTAATTCACTATACTTTTCTCTCTTATTTGAAGAGTTATGATGCTAAACTTTTAAGATTGATGCATTGCCAAG…

## Sheet: Table 4
Supplementary Table 4. The characters of 210 POD gene family members and properties of POD proteins in Nicotiana tabacum.
Gene Name	HD Gene ID	K326 Gene ID	Chromosome	Start	End	AA	MW (Da)	PI	Localization	Signal Protein	TMH
NtPOD1	Ntab0006690	Nitab4.5_0000273g0180	Chr09	133203505	133207321	346	37563.9	6.88	E.R	20-21	+
NtPOD2	Ntab0016590	Nitab4.5_0008610g0020	Chr06	16492982	16495037	320	34484.4	4.94	vacu	19-20	-
NtPOD3	Ntab0016760	Nitab4.5_0002865g0020	Chr06	16151390	16153160	318	34176.8	8.62	extr	17-18	-
NtPOD4	Ntab0016770	Nitab4.5_0003858g0010	Chr06	16083726	16085789	320	34282.2	8.44	plas	19-20	-
NtPOD5	Ntab0028420	Nitab4.5_0001289g0020	Ntab_scaffold_1066	253994	255714	332	36586	9.34	extr	22-23	+
NtPOD6	Ntab0040420	Nitab4.5_0008954g0050	Chr05	88133165	88134684	327	35472.6	8.32	extr	28-29	+
NtPOD7	Ntab0052710	Nitab4.5_0005986g0010	Chr10	27793840	27794817	325	35896.4	6.45	chlo	22-23	-
NtPOD8	Ntab0062010	Nitab4.5_0000055g0250	Chr08	74382367	74385291	329	36698.9	9.56	extr	26-27	+
NtPOD9	Ntab0062170	Nitab4.5_0007257g0010	Chr15	92756128	92757061	295	31958.6	8.64	chlo	27-28	+
NtPOD10	Ntab0062180	Nitab4.5_0007257g0010	Chr15	92764460	92765728	343	37152.6	8.63	chlo	27-28	+
NtPOD11	Ntab0087970	Nitab4.5_0011292g0010	Ntab_scaffold_1222	880038	882477	250	27450.2	5.43	cyto		-
NtPOD12	Ntab0093100	Nitab4.5_0001815g0020	Chr17	41599927	41601749	328	36749	5.45	extr	24-25	+
NtPOD13	Ntab0094080	Nitab4.5_0003964g0030	Ntab_scaffold_124	2728888	2733245	349	38708.1	5.2	chlo	24-25	+
NtPOD14	Ntab0108150	Nitab4.5_0001223g0010	Chr17	80961382	80964253	360	38666.7	6.43	chlo	20-21	+
NtPOD15	Ntab0108160	Nitab4.5_0001223g0020	Chr17	80923502	80925164	358	38348.3	5.36	vacu	20-21	+
NtPOD16	Ntab0109910	Nitab4.5_0003354g0010	Chr11	54578078	54582498	256	28361.6	9.07	chlo		-
NtPOD17	Ntab0114510	Nitab4.5_0000007g0230	Chr14	54856469	54857952	346	38084.8	9.52	chlo	26-27	+
NtPOD18	Ntab0115430	Nitab4.5_0007257g0010	Chr14	12120118	12121392	343	37202.8	8.96	chlo	27-28	+
NtPOD19	Ntab0115440	Nitab4.5_0007257g0010	Chr14	11993476	11994733	343	37218.8	8.96	chlo	27-28	+
NtPOD20	Ntab0115450	Nitab4.5_0007257g0010	Chr14	11953199	11954447	340	36856.4	8.87	chlo	24-25	+
NtPOD21	Ntab0120680	Nitab4.5_0000651g0040	Chr17	51566409	51567882	332	36301.4	9.31	chlo	28-29	+
NtPOD22	Ntab0127490	Nitab4.5_0000466g0010	Chr14	45533468	45534931	317	34998.8	5.3	cyto	21-22	-
NtPOD23	Ntab0134950	Nitab4.5_0005986g0010	Chr02	201258532	201259509	325	35611.1	6.17	extr	20-21	-
NtPOD24	Ntab0137180	Nitab4.5_0001149g0070	Chr12	44497142	44499483	329	36024.1	8.89	chlo	24-25	+
NtPOD25	Ntab0137550	Nitab4.5_0002807g0020	Chr07	121224822	121226112	331	35781.1	8.94	extr	25-26	+
NtPOD26	Ntab0137720	Nitab4.5_0002255g0060	Chr19	28064396	28066641	500	54500.1	5.32	cyto	26-27	+
NtPOD27	Ntab0142680	Nitab4.5_0000631g0090	Chr10	117774389	117776992	324	35092.4	9.14	chlo	23-24	+
NtPOD28	Ntab0142700	Nitab4.5_0001237g0050	Chr10	117864884	117867376	327	35824.7	9.3	chlo	26-27	+
NtPOD29	Ntab0142860	Nitab4.5_0006419g0010	Chr05	126965764	126967127	324	34954.7	8.04	chlo	29-30	+
NtPOD30	Ntab0142870	Nitab4.5_0006419g0010	Chr05	126953548	126954920	324	34996.7	7.56	chlo	29-30	+
NtPOD31	Ntab0143400	Nitab4.5_0000651g0040	Chr14	42453670	42457160	330	35864	8.33	vacu	26-27	+
NtPOD32	Ntab0143500	Nitab4.5_0003097g0010	Chr14	41959314	41961360	310	33369.1	8.74	cyto		-
NtPOD33	Ntab0144050	Nitab4.5_0000038g0180	Chr04	52673221	52679086	317	34518.6	9.04	chlo	17-18	-
NtPOD34	Ntab0148990	Nitab4.5_0000078g0210	Chr06	74316906	74319720	320	34488.3	5.44	plas	19-20	-
NtPOD35	Ntab0150410	Nitab4.5_0001789g0030	Chr08	77522692	77524150	316	34718.9	9.54	extr	22-23	-
NtPOD36	Ntab0152510	Nitab4.5_0010061g0010	Chr03	91466142	91470193	283	30622.4	5.28	chlo		-
NtPOD37	Ntab0161090	Nitab4.5_0002195g0020	Ntab_scaffold_144	2319293	2321453	312	32888.2	9.08	extr	20-21	-
NtPOD38	Ntab0164560	Nitab4.5_0002050g0080	Chr17	60725626	60727232	325	35444.1	5.19	chlo	23-24	-
NtPOD39	Ntab0173510	Nitab4.5_0003434g0010	Ntab_scaffold_1473	658025	659737	328	35296.9	6.1	chlo	27-28	-
NtPOD40	Ntab0173520	Nitab4.5_0003858g0010	Ntab_scaffold_1473	750370	751966	320	34428.3	7.57	plas	19-20	-
NtPOD41	Ntab0173530	Nitab4.5_0003858g0010	Ntab_scaffold_1473	769291	770887	320	34428.3	7.57	plas	19-20	-
NtPOD42	Ntab0174150	Nitab4.5_0000078g0210	Chr17	1776955	1779180	320	34243	5.1	extr	19-20	-
NtPOD43	Ntab0180100	Nitab4.5_0011282g0010	Chr23	7644083	7645666	299	33018.6	9.22	cyto		-
NtPOD44	Ntab0180120	Nitab4.5_0000355g0100	Chr23	7499189	7500859	282	31229.1	4.92	cyto		-
NtPOD45	Ntab0182390	Nitab4.5_0006207g0010	Chr14	21294761	21296200	328	35594.9	9.23	chlo	23-24	-
NtPOD46	Ntab0182400	Nitab4.5_0000631g0090	Chr14	21241221	21242476	324	35467.9	8.61	extr	23-24	-
NtPOD47	Ntab0182420	Nitab4.5_0006207g0010	Chr14	21235149	21236608	328	35682.8	8.82	extr	23-24	-
NtPOD48	Ntab0182430	Nitab4.5_0000631g0090	Chr14	21213174	21214425	324	35495.9	8.61	extr	23-24	-
NtPOD49	Ntab0182450	Nitab4.5_0000631g0090	Chr14	21185317	21187612	324	34998.3	9	chlo	23-24	+
NtPOD50	Ntab0182460	Nitab4.5_0000631g0090	Chr14	21177389	21179769	327	36064	9.41	chlo	26-27	+
NtPOD51	Ntab0184390	Nitab4.5_0006269g0030	Chr02	57364745	57365877	285	31509.2	9.12	cyto		-
NtPOD52	Ntab0203650	Nitab4.5_0004402g0040	Ntab_scaffold_1555	625890	628096	328	36056.4	7.52	cyto	22-23	-
NtPOD53	Ntab0205470	Nitab4.5_0000227g0360	Chr06	150734249	150737620	331	36173.5	8.47	vacu	22-23	-
NtPOD54	Ntab0210020	Nitab4.5_0003170g0010	Chr15	7841189	7843970	321	34369.8	9.4	chlo	24-25	+
NtPOD55	Ntab0216740	Nitab4.5_0004361g0030	Ntab_scaffold_1596	915210	917941	317	34934.9	9.08	extr	22-23	+
NtPOD56	Ntab0220910	Nitab4.5_0018666g0010	Chr06	105271816	105276806	287	31578	7.06	E.R		+
NtPOD57	Ntab0255490	Nitab4.5_0004361g0030	Chr22	70508485	70511216	317	34934.9	9.08	extr	22-23	+
NtPOD58	Ntab0260350	Nitab4.5_0000185g0220	Ntab_scaffold_1748	393404	394369	321	35472.9	6.38	cyto	18-19	-
NtPOD59	Ntab0266850	Nitab4.5_0009224g0010	Ntab_scaffold_1770	527979	530911	327	36220.1	7.51	extr	25-26	+
NtPOD60	Ntab0277640	Nitab4.5_0000249g0170	Chr15	70162788	70165953	269	28899.6	6.2	chlo		-
NtPOD61	Ntab0282210	Nitab4.5_0006419g0010	Chr05	130663682	130665575	322	34561.1	6.88	chlo	27-28	-
NtPOD62	Ntab0282230	Nitab4.5_0006419g0010	Chr05	130754931	130756222	300	32444.6	7.56	chlo		-
NtPOD63	Ntab0282260	Nitab4.5_0006419g0010	Chr05	130962859	130964892	322	34561.1	6.88	chlo	27-28	-
NtPOD64	Ntab0283210	Nitab4.5_0008304g0020	Chr07	59439716	59441242	332	36303.5	9.36	chlo	28-29	+
NtPOD65	Ntab0286850	Nitab4.5_0005010g0010	Ntab_scaffold_1840	838268	845557	435	47271.3	8.15	chlo		+
NtPOD66	Ntab0296740	Nitab4.5_0006212g0020	Ntab_scaffold_1882	663211	664699	336	36206.8	4.73	chlo	23-24	-
NtPOD67	Ntab0298020	Nitab4.5_0021096g0010	Chr11	76552820	76554379	329	35950.1	8.88	extr	23-24	-
NtPOD68	Ntab0302430	Nitab4.5_0003436g0020	Chr09	15952431	15954727	324	34748	4.72	chlo	22-23	+
NtPOD69	Ntab0302440	Nitab4.5_0003436g0020	Chr09	15892393	15894525	324	34673.9	4.69	chlo	22-23	+
NtPOD70	Ntab0302450	Nitab4.5_0003436g0010	Chr09	15726401	15729687	332	36049.9	5.61	extr	25-26	+
NtPOD71	Ntab0309520	Nitab4.5_0010061g0010	Chr19	81017162	81021503	332	36380.2	5.46	extr	21-22	-
NtPOD72	Ntab0309810	Nitab4.5_0008126g0020	Chr11	17855596	17859316	324	36641.4	5.78	chlo	24-25	-
NtPOD73	Ntab0317290	Nitab4.5_0007923g0060	Chr11	85608172	85610354	319	34269.6	8.75	chlo	25-26	+
NtPOD74	Ntab0318180	Nitab4.5_0005605g0020	Chr18	31692978	31695474	338	37139.6	9.06	E.R	34-35	-
NtPOD75	Ntab0319400	Nitab4.5_0000682g0070	Chr13	39205483	39208839	374	41865.8	4.99	plas	27-28	+
NtPOD76	Ntab0327720	Nitab4.5_0002331g0010	Chr09	66929061	66940123	392	43495.5	8.75	nucl		-
NtPOD77	Ntab0327880	Nitab4.5_0003097g0010	Chr09	66387424	66389926	312	33732.4	8.33	cyto		-
NtPOD78	Ntab0330880	Nitab4.5_0007397g0010	Chr01	193043530	193045532	330	34777.6	4.97	chlo	25-26	-
NtPOD79	Ntab0336950	Nitab4.5_0006899g0020	Ntab_scaffold_2039	310109	311629	305	33516.7	9.7	plas	22-23	-
NtPOD80	Ntab0338330	Nitab4.5_0003068g0030	Chr02	2714577	2718316	335	36485.9	8.74	chlo	22-23	+
NtPOD81	Ntab0361960	Nitab4.5_0000900g0090	Chr09	134621087	134623306	327	36151.7	8.83	extr	27-28	-
NtPOD82	Ntab0366980	Nitab4.5_0001027g0200	Chr16	64022862	64024259	334	36267	9.32	chlo	27-28	+
NtPOD83	Ntab0370250	Nitab4.5_0002131g0020	Ntab_scaffold_2184	248227	249789	440	46906.5	9.92	chlo	22-23	+
NtPOD84	Ntab0374050	Nitab4.5_0000502g0090	Chr20	44876646	44879404	328	35974.1	9.05	chlo	24-25	-
NtPOD85	Ntab0379400	Nitab4.5_0004428g0020	Ntab_scaffold_2222	492654	495154	327	36198.8	9.01	extr	27-28	-
NtPOD86	Ntab0394840	Nitab4.5_0002518g0050	Chr02	27202479	27204318	317	34480.7	9.14	chlo	17-18	-
NtPOD87	Ntab0405160	Nitab4.5_0002009g0020	Chr23	8140341	8146085	300	33051.2	5.08	chlo		-
NtPOD88	Ntab0405170	Nitab4.5_0002009g0020	Chr23	8036387	8037613	300	33051.2	5.08	chlo		-
NtPOD89	Ntab0408990	Nitab4.5_0000242g0070	Ntab_scaffold_2367	564414	567782	344	38634.2	9.03	cyto	28-29	-
NtPOD90	Ntab0410460	Nitab4.5_0010743g0010	Chr07	118163077	118164601	341	37153.5	9.12	cyto		-
NtPOD91	Ntab0413480	Nitab4.5_0004911g0010	Ntab_scaffold_2391	408669	413963	323	35422.1	8.11	chlo	26-27	-
NtPOD92	Ntab0426810	Nitab4.5_0007758g0060	Chr01	23229851	23232853	415	45961	5.22	chlo	22-23	-
NtPOD93	Ntab0445480	Nitab4.5_0005364g0040	Ntab_scaffold_2539	513443	514918	434	48761.8	7.1	vacu	25-26	+
NtPOD94	Ntab0453660	Nitab4.5_0000055g0250	Ntab_scaffold_2587	105689	108195	329	36714	9.54	extr	26-27	+
NtPOD95	Ntab0454150	Nitab4.5_0008247g0030	Chr18	80857172	80874917	323	35042.2	8.84	extr	28-29	+
NtPOD96	Ntab0458910	Nitab4.5_0001142g0030	Chr11	18173919	18180721	367	40607.1	5.45	cyto		-
NtPOD97	Ntab0461950	Nitab4.5_0000669g0080	Chr07	13435639	13438552	301	33810.1	5.51	cyto		-
NtPOD98	Ntab0462330	Nitab4.5_0001142g0030	Chr07	14943505	14947466	304	34028.4	8.68	cyto		-
NtPOD99	Ntab0474880	Nitab4.5_0001027g0200	Chr15	27982559	27983875	334	36460.2	9.29	chlo	27-28	+
NtPOD100	Ntab0474890	Nitab4.5_0001027g0200	Chr15	27969418	27970734	334	36460.2	9.29	Extr	27-28	+
NtPOD101	Ntab0476600	Nitab4.5_0003882g0030	Ntab_scaffold_2692	124688	129240	330	36193.4	9.27	chlo		-
NtPOD102	Ntab0479950	Nitab4.5_0006419g0010	Chr20	7288798	7307812	364	38904	6	chlo		-
NtPOD103	Ntab0479960	Nitab4.5_0006419g0010	Chr20	7316744	7318121	324	34866.5	7.56	Extr	29-30	+
NtPOD104	Ntab0479970	Nitab4.5_0006419g0010	Chr20	7353602	7355646	319	34358.9	6.11	Extr	24-25	-
NtPOD105	Ntab0482730	Nitab4.5_0000445g0120	Chr17	12402818	12405465	296	32896.9	9.47	cyto		-
NtPOD106	Ntab0490640	Nitab4.5_0000376g0090	Chr14	76656330	76659215	336	37089.8	9.1	chlo	14-15	-
NtPOD107	Ntab0494210	Nitab4.5_0006589g0030	Chr12	79293070	79296099	354	39007.2	9.47	chlo		-
NtPOD108	Ntab0496790	Nitab4.5_0004402g0040	Chr14	920791	922555	328	36168.6	8.3	cyto	22-23	-
NtPOD109	Ntab0500750	Nitab4.5_0015635g0010	Chr13	81775363	81778041	364	39036.2	7.51	chlo	20-21	+
NtPOD110	Ntab0500780	Nitab4.5_0015635g0010	Chr13	81634156	81636930	360	38541.6	6.43	chlo	20-21	+
NtPOD111	Ntab0500790	Nitab4.5_0007158g0010	Chr13	81609389	81610997	358	38385.1	5.02	chlo	20-21	+
NtPOD112	Ntab0507790	Nitab4.5_0010743g0010	Chr07	117721990	117723285	319	34557.5	8.78	chlo		-
NtPOD113	Ntab0508340	Nitab4.5_0000786g0090	Chr22	46862373	46866537	346	37869	8.15	chlo		-
NtPOD114	Ntab0512030	Nitab4.5_0003170g0010	Chr01	106769989	106771849	321	34722.3	9.1	chlo	22-23	+
NtPOD115	Ntab0513720	Nitab4.5_0000021g0090	Chr04	37638442	37640135	329	35516.4	6.88	vacu	22-23	+
NtPOD116	Ntab0517400	Nitab4.5_0000372g0040	Chr10	90057007	90060049	250	27466.2	5.43	cyto		-
NtPOD117	Ntab0520170	Nitab4.5_0004095g0030	Chr05	73339021	73342615	279	30559.9	8.17	nucl		-
NtPOD118	Ntab0521130	Nitab4.5_0005010g0010	Chr22	27493082	27501537	420	45797.6	8.15	chlo		+
NtPOD119	Ntab0521850	Nitab4.5_0002604g0030	Ntab_scaffold_2935	395254	397224	337	37797.2	6.37	chlo	20-21	+
NtPOD120	Ntab0525440	Nitab4.5_0000242g0070	Ntab_scaffold_296	623958	627757	344	38521.2	9.04	chlo	28-29	+
NtPOD121	Ntab0528720	Nitab4.5_0003436g0020	Ntab_scaffold_2982	59824	62120	324	34748	4.72	chlo	22-23	+
NtPOD122	Ntab0555310	Nitab4.5_0010308g0030	Ntab_scaffold_313	1830838	1832435	320	35007.9	8.9	extr	25-26	-
NtPOD123	Ntab0555320	Nitab4.5_0000192g0130	Ntab_scaffold_313	1845955	1847890	350	38394	9.37	chlo		+
NtPOD124	Ntab0556030	Nitab4.5_0004911g0010	Ntab_scaffold_3135	26539	32674	323	35422.1	8.11	chlo	26-27	-
NtPOD125	Ntab0564210	Nitab4.5_0006207g0010	Chr10	117160149	117161554	328	35638.8	9.12	chlo	23-24	+
NtPOD126	Ntab0564230	Nitab4.5_0006207g0010	Chr10	117225153	117226577	309	33943.9	9.45	chlo	23-24	-
NtPOD127	Ntab0580110	Nitab4.5_0000006g0050	Ntab_scaffold_33	5564188	5565647	329	35682.7	7.98	extr	24-25	-
NtPOD128	Ntab0582090	Nitab4.5_0000832g0040	Ntab_scaffold_3307	102857	104086	323	35302.1	8.07	extr	26-27	-
NtPOD129	Ntab0584920	Nitab4.5_0000440g0100	Chr13	26691058	26692639	321	34972.6	5.65	extr	19-20	-
NtPOD130	Ntab0585800	Nitab4.5_0018666g0010	Chr06	92680149	92685139	287	31578	7.06	E.R		+
NtPOD131	Ntab0591620	Nitab4.5_0002604g0030	Ntab_scaffold_3384	89171	91621	337	37797.2	6.37	chlo	20-21	+
NtPOD132	Ntab0594940	Nitab4.5_0011282g0010	Chr23	7959653	7960879	305	33334.4	5.61	cyto		-
NtPOD133	Ntab0594950	Nitab4.5_0011282g0010	Chr23	7988834	7990060	305	33279.4	5.61	nucl		-
NtPOD134	Ntab0606910	Nitab4.5_0003187g0040	Ntab_scaffold_35	3318963	3322340	286	31547.9	5.87	cyto		+
NtPOD135	Ntab0611830	Nitab4.5_0000209g0170	Chr11	114482644	114488513	324	35239.4	7.58	chlo		-
NtPOD136	Ntab0616640	Nitab4.5_0006419g0010	Chr20	7076836	7078448	327	35449.1	6.45	chlo		-
NtPOD137	Ntab0621580	Nitab4.5_0001459g0110	Chr02	178771966	178773320	324	35941.4	9.2	chlo	22-23	+
NtPOD138	Ntab0634660	Nitab4.5_0000121g0050	Chr19	35638668	35666510	433	46868.6	10.03	chlo	22-23	+
NtPOD139	Ntab0642510	Nitab4.5_0008247g0030	Ntab_scaffold_3824	7049	24763	323	35042.2	8.84	extr	28-29	+
NtPOD140	Ntab0645970	Nitab4.5_0002157g0130	Chr17	46444318	46445896	327	35694.4	6.09	extr	25-26	-
NtPOD141	Ntab0647060	Nitab4.5_0001149g0070	Chr09	43778588	43780091	299	32804.2	9.04	extr		-
NtPOD142	Ntab0647100	Nitab4.5_0001149g0070	Chr09	43630933	43632532	331	36067.2	8.99	chlo	26-27	+
NtPOD143	Ntab0649040	Nitab4.5_0000241g0260	Ntab_scaffold_39	3417982	3419928	337	37571.9	5.6	chlo	20-21	+
NtPOD144	Ntab0655530	Nitab4.5_0000631g0090	Ntab_scaffold_3962	7062	8339	324	35427.9	8.87	extr	23-24	-
NtPOD145	Ntab0655540	Nitab4.5_0006207g0010	Ntab_scaffold_3962	24223	25597	328	35732.8	9.01	extr	23-24	+
NtPOD146	Ntab0655550	Nitab4.5_0000631g0090	Ntab_scaffold_3962	30189	31466	324	35432.9	9.05	extr	23-24	-
NtPOD147	Ntab0656820	Nitab4.5_0011231g0010	Chr03	126313562	126314900	333	36668.3	9.42	chlo	18-19	-
NtPOD148	Ntab0658220	Nitab4.5_0003170g0010	Chr16	79948126	79951542	321	34494.1	9.62	chlo	24-25	+
NtPOD149	Ntab0665440	Nitab4.5_0010061g0010	Chr19	80171348	80176037	332	36380.2	5.46	extr	21-22	+
NtPOD150	Ntab0669150	Nitab4.5_0000614g0070	Ntab_scaffold_410	1079127	1080811	328	36708	5.57	extr	24-25	+
NtPOD151	Ntab0671690	Nitab4.5_0011727g0030	Ntab_scaffold_413	2219227	2222414	337	37167.9	9.17	chlo	15-16	-
NtPOD152	Ntab0676870	Nitab4.5_0000069g0300	Chr08	96728285	96730141	430	48256.1	6.34	vacu	25-26	+
NtPOD153	Ntab0679880	Nitab4.5_0012050g0010	Ntab_scaffold_4249	15150	20264	287	31592	7.06	E.R		+
NtPOD154	Ntab0685300	Nitab4.5_0000099g0090	Ntab_scaffold_434	1473537	1475254	349	38222.4	6.23	vacu	23-24	-
NtPOD155	Ntab0685320	Nitab4.5_0000099g0140	Ntab_scaffold_434	1613655	1615278	341	37353.4	6.23	vacu	23-24	-
NtPOD156	Ntab0685330	Nitab4.5_0000099g0140	Ntab_scaffold_434	1619281	1621891	354	39062.9	5.99	extr	26-27	-
NtPOD157	Ntab0697700	Nitab4.5_0009936g0030	Chr10	24825081	24826404	312	34568.8	8.94	extr	22-23	+
NtPOD158	Ntab0705060	Nitab4.5_0008126g0020	Ntab_scaffold_466	452614	456334	324	36641.4	5.78	chlo	24-25	-
NtPOD159	Ntab0708180	Nitab4.5_0008568g0030	Chr19	63130374	63132137	305	34350.1	7.1	nucl		-
NtPOD160	Ntab0709810	Nitab4.5_0002204g0080	Chr19	43833896	43835597	321	35548.6	9.17	extr	21-22	+
NtPOD161	Ntab0709900	Nitab4.5_0011282g0010	Chr19	44382280	44383822	298	32575.6	5.78	nucl		-
NtPOD162	Ntab0709910	Nitab4.5_0000355g0100	Chr19	44408179	44410157	264	28823.4	5.37	nucl		-
NtPOD163	Ntab0713830	Nitab4.5_0011282g0010	Ntab_scaffold_4809	4801	6027	305	33309.4	5.61	nucl		-
NtPOD164	Ntab0718580	Nitab4.5_0001137g0050	Chr04	144309064	144310794	352	37255.6	5.06	chlo	24-25	-
NtPOD165	Ntab0724570	Nitab4.5_0003170g0010	Chr01	148512045	148516012	310	33588	9.29	chlo		-
NtPOD166	Ntab0732650	Nitab4.5_0005691g0020	Chr05	13953471	13955626	349	38264.6	6.53	extr	23-24	-
NtPOD167	Ntab0732940	Nitab4.5_0000099g0140	Chr05	12449908	12452773	358	39438.4	6	extr	30-31	-
NtPOD168	Ntab0737240	Nitab4.5_0002552g0030	Chr03	50405939	50408108	499	54487.2	5.78	cyto	26-27	+
NtPOD169	Ntab0745530	Nitab4.5_0001289g0020	Chr14	102514173	102517354	316	35134.4	9.02	extr	22-23	-
NtPOD170	Ntab0745560	Nitab4.5_0001289g0020	Chr14	102457424	102459986	332	36972.3	8.92	extr	22-23
NtPOD171	Ntab0747320	Nitab4.5_0000263g0190	Chr04	82283122	82285030	319	34482.9	9.1	chlo	22-23	+
NtPOD172	Ntab0747340	Nitab4.5_0000263g0190	Chr04	82231045	82233138	319	34542	9.1	chlo	22-23	+
NtPOD173	Ntab0754750	Nitab4.5_0000723g0110	Chr09	91163535	91167548	465	50548.2	9.04	chlo	22-23	-
NtPOD174	Ntab0754760	Nitab4.5_0000723g0170	Chr09	91185992	91187561	330	36277.3	9.38	chlo	22-23	-
NtPOD175	Ntab0762850	Nitab4.5_0000078g0210	Chr07	80543420	80545645	320	34243	5.1	extr	19-20	-
NtPOD176	Ntab0766940	Nitab4.5_0008610g0020	Chr02	18725017	18732784	320	34445.3	4.84	vacu	19-20	-
NtPOD177	Ntab0782400	Nitab4.5_0002827g0020	Chr09	27332773	27334514	326	37193.9	8.89	extr	21-22	-
NtPOD178	Ntab0795480	Nitab4.5_0006051g0020	Chr10	94768590	94772569	346	37613	5.46	extr	20-21	-
NtPOD179	Ntab0799900	Nitab4.5_0009120g0020	Chr13	91526834	91528523	315	36148.6	8.89	extr	21-22	-
NtPOD180	Ntab0805010	Nitab4.5_0004708g0020	Chr13	47216267	47217716	330	36143.1	9.39	chlo	22-23	-
NtPOD181	Ntab0805030	Nitab4.5_0004708g0050	Chr13	47293928	47295878	330	36375.3	9.3	chlo	22-23	+
NtPOD182	Ntab0811790	Nitab4.5_0021096g0010	Chr07	119443680	119445131	329	36013.1	8.78	extr	23-24	-
NtPOD183	Ntab0816550	Nitab4.5_0001931g0140	Chr06	27249178	27250310	330	36322.2	9.28	vacu	25-26	+
NtPOD184	Ntab0829620	Nitab4.5_0003418g0010	Ntab_scaffold_683	320829	327362	387	42817.7	6.5	extr	25-26	+
NtPOD185	Ntab0831980	Nitab4.5_0001142g0030	Chr07	16658444	16661662	255	28184.2	6.32	cyto		-
NtPOD186	Ntab0844260	Nitab4.5_0006269g0030	Chr22	65602533	65604796	337	37280.6	6.01	extr	23-24	+
NtPOD187	Ntab0849010	Nitab4.5_0006821g0020	Chr01	77335641	77337655	329	35355.4	6.43	extr	27-28	-
NtPOD188	Ntab0850630	Nitab4.5_0000006g0050	Ntab_scaffold_721	850152	852600	329	35718.7	8.25	extr	24-25	-
NtPOD189	Ntab0852950	Nitab4.5_0000466g0010	Ntab_scaffold_726	176784	179492	326	35662.3	5.41	nucl	19-20	-
NtPOD190	Ntab0856120	Nitab4.5_0005690g0010	Chr11	104227655	104228758	277	29778.5	4.65	extr	23-24	-
NtPOD191	Ntab0869100	Nitab4.5_0009842g0020	Chr13	112789277	112790266	329	36424.6	8.51	chlo	21-22	-
NtPOD192	Ntab0873520	Nitab4.5_0003436g0020	Ntab_scaffold_764	38872	41135	324	34605.6	4.57	chlo	22-23	-
NtPOD193	Ntab0873530	Nitab4.5_0003436g0010	Ntab_scaffold_764	45311	48311	332	35892.7	5.61	chlo	25-26	+
NtPOD194	Ntab0880030	Nitab4.5_0010580g0030	Ntab_scaffold_779	411820	417197	323	35062.2	8.14	chlo		-
NtPOD195	Ntab0890700	Nitab4.5_0001289g0020	Chr09	122932139	122934635	313	34522.4	8.84	extr	22-23	-
NtPOD196	Ntab0890720	Nitab4.5_0001289g0020	Chr09	122962198	122964647	340		XXXX	extr	22-23	+
NtPOD197	Ntab0899650	Nitab4.5_0001027g0200	Chr15	27290003	27291319	334	36460.2	9.29	chlo	27-28	+
NtPOD198	Ntab0900250	Nitab4.5_0005313g0030	Chr03	22583792	22586094	289	31756.2	5.65	nucl		-
NtPOD199	Ntab0918640	Nitab4.5_0000249g0170	Chr07	109246387	109248565	319	34215.5	8.9	chlo	25-26	+
NtPOD200	Ntab0929670	Nitab4.5_0003418g0010	Ntab_scaffold_875	883248	885393	327	36320.6	7.96	extr	25-26	+
NtPOD201	Ntab0929830	Nitab4.5_0001315g0260	Ntab_scaffold_875	1032435	1034618	445	49315	5.42	nucl		-
NtPOD202	Ntab0934050	Nitab4.5_0003449g0080	Chr11	111239226	111240858	331	35713.9	8.94	extr	25-26	+
NtPOD203	Ntab0934090	Nitab4.5_0012091g0020	Chr11	111331489	111333081	331	35926.3	9.17	extr	25-26	+
NtPOD204	Ntab0939000	Nitab4.5_0000185g0220	Ntab_scaffold_892	1035215	1036180	321	35399	6.65	cyto	18-19	-
NtPOD205	Ntab0962340	Nitab4.5_0000482g0090	Chr07	128146026	128147644	331	35811.9	8.87	extr	25-26	+
NtPOD206	Ntab0962350	Nitab4.5_0000482g0090	Chr07	128141809	128143415	333	35986.1	8.76	extr	25-26	+
NtPOD207	Ntab0962420	Nitab4.5_0000482g0170	Chr07	127956798	127958414	296	32028.6	8.85	chlo		-
NtPOD208	Ntab0963160	Nitab4.5_0005010g0010	Chr02	33818897	33826186	435	47271.3	8.15	chlo		+
NtPOD209	Ntab0973750	Nitab4.5_0011727g0030	Ntab_scaffold_961	101274	104461	337	37167.9	9.17	chlo	15-16	-
NtPOD210	Ntab0976560	Nitab4.5_0009224g0010	Chr06	102550301	102552313	327	36288.2	7.51	extr	25-26	+

## Sheet: Table 5
Supplementary Table 5. Sequences of 10 predicted motifs of NtPOD proteins.
Motif	Width	Conserved amino acid sequence	Annotation
1	21	LLRLHFHDCFVRGCDASVLLD	Heme peroxidases
2	21	CPGVVSCADILALAARDSVVL	Heme peroxidases
3	32	BLPSPFDNLSQLJSSFASKGLSLKDLVALSGA	Heme peroxidases
4	21	GGPTWEVPLGRRDGRVSNASE	Heme peroxidases
5	21	HAQLSVGFYDKTCPNAESIVR	Unknown
6	15	HTIGFAHCFSFSBRL	Unknown
7	21	SAFFKDFAAAMIKMGNIGVLT	Heme peroxidases
8	21	DNSYFKNLLKGKGLLQSDQAL	Heme peroxidases
9	21	PNNNSLRGFEVIDDIKSALEK	Unknown
10	29	FSGTGDPDPTLDPEYAAQLKSKCPKSGND	Heme peroxidases

## Sheet: Table 6
Supplementary Table 6. Different parameters related to gene duplication and evolution of NtPOD genes.
Gene Name	Chromosome	Gene Name	Chromosome	Similarity	Ka	Ks	Ka/Ks	Duplication type	Selection type
NtPOD133	23	NtPOD132	23	99.344	0.00266363	0.012721	0.209388	tandem	Purifying
NtPOD142	9	NtPOD141	9	99.331	0.00276631	0.0110874	0.249501	tandem	Purifying
NtPOD20	14	NtPOD19	14	99.125	NA	NA	NA	tandem	-
NtPOD206	7	NtPOD205	7	99.094	0.0242152	0.145974	0.165887	tandem	Purifying
NtPOD30	5	NtPOD29	5	99.074	0.00366961	0.0227391	0.161379	segment	Purifying
NtPOD172	4	NtPOD171	4	99.06	0.040992	0.124111	0.330284	tandem	Purifying
NtPOD112	7	NtPOD90	7	98.726	0.024963	0.0188324	1.32554	tandem	Positive
NtPOD208	2	NtPOD118	22	98.571	0.00725039	0.0251844	0.287892	segment	Purifying
NtPOD199	7	NtPOD73	11	98.433	0.00815363	0.11364	0.0717495	segment	Purifying
NtPOD185	7	NtPOD98	7	98.419	0.0108615	0.0385136	0.282017	tandem	Purifying
NtPOD110	13	NtPOD109	13	98.352	0.0164866	0.0627432	0.262763	tandem	Purifying
NtPOD19	14	NtPOD18	14	98.251	0.026913	0.139417	0.193039	tandem	Purifying
NtPOD48	14	NtPOD46	14	98.148	0.00762419	0.0376397	0.202557	tandem	Purifying
NtPOD103	20	NtPOD30	5	98.148	0.0101303	0.117508	0.0862089	segment	Purifying
NtPOD171	4	NtPOD114	1	98.131	0.0377578	0.164535	0.229482	segment	Purifying
NtPOD103	20	NtPOD29	5	97.84	0.00890455	0.11504	0.0774039	segment	Purifying
NtPOD172	4	NtPOD114	1	97.819	0.00425145	0.0270967	0.156899	segment	Purifying
NtPOD140	17	NtPOD129	13	97.508	0.0129549	0.090812	0.142656	segment	Purifying
NtPOD90	7	NtPOD25	7	97.468	0.045239	0.0197518	2.29038	tandem	Positive
NtPOD20	14	NtPOD18	14	97.376	0.0271991	0.14002	0.194251	tandem	Purifying
NtPOD147	3	NtPOD17	14	97.321	0.00842475	0.0815702	0.103282	segment	Purifying
NtPOD180	13	NtPOD174	9	97.273	0.0661383	0.281437	0.235002	segment	Purifying
NtPOD104	20	NtPOD63	5	97.205	0.00807015	0.153928	0.0524281	segment	Purifying
NtPOD97	7	NtPOD72	11	97.01	0.0135915	0.178308	0.0762247	segment	Purifying
NtPOD47	14	NtPOD45	14	96.951	0.0134643	0.128975	0.104395	tandem	Purifying
NtPOD99	15	NtPOD82	16	96.707	0.0146472	0.165182	0.088673	segment	Purifying
NtPOD100	15	NtPOD82	16	96.707	0.0146472	0.165182	0.088673	segment	Purifying
NtPOD197	15	NtPOD82	16	96.707	0.0146472	0.165182	0.088673	segment	Purifying
NtPOD110	13	NtPOD14	17	96.667	0.00254489	0.0513969	0.0495144	segment	Purifying
NtPOD18	14	NtPOD10	15	96.501	0.0188176	0.120489	0.156177	segment	Purifying
NtPOD205	7	NtPOD202	11	96.375	0.0477302	0.300907	0.158621	segment	Purifying
NtPOD98	7	NtPOD96	11	96.327	0.141411	0.401887	0.351869	segment	Purifying
NtPOD206	7	NtPOD202	11	96.073	0.0457711	0.281187	0.162778	segment	Purifying
NtPOD205	7	NtPOD203	11	96.073	0.0209682	0.149408	0.140342	segment	Purifying
NtPOD176	2	NtPOD2	6	95.938	0.0184873	0.103135	0.179253	segment	Purifying
NtPOD76	9	NtPOD31	14	95.76	0.0951297	0.356882	0.266557	segment	Purifying
NtPOD125	10	NtPOD47	14	95.732	0.0189018	0.184782	0.102292	segment	Purifying
NtPOD125	10	NtPOD45	14	95.732	0.0188254	0.194649	0.0967147	segment	Purifying
NtPOD179	13	NtPOD177	9	95.706	0.00418185	0.123034	0.0339892	segment	Purifying
NtPOD196	9	NtPOD195	9	95.695	0.0239424	0.104044	0.230118	tandem	Purifying
NtPOD164	4	NtPOD78	1	95.666	0.0298523	0.130067	0.229515	segment	Purifying
NtPOD160	19	NtPOD43	23	95.638	0.0348123	0.377899	0.0921207	segment	Purifying
NtPOD111	13	NtPOD15	17	95.531	0.0225468	0.0960396	0.234766	segment	Purifying
NtPOD64	7	NtPOD21	17	95.482	0.0212009	0.139757	0.151698	segment	Purifying
NtPOD103	20	NtPOD102	20	95.42	0.00542586	0.125635	0.0431873	tandem	Purifying
NtPOD6	5	NtPOD95	18	95.342	0.041847	0.198316	0.211012	segment	Purifying
NtPOD148	16	NtPOD54	15	95.327	0.0206851	0.250119	0.082701	segment	Purifying
NtPOD142	9	NtPOD24	12	95.208	0.0219788	0.114816	0.191427	segment	Purifying
NtPOD206	7	NtPOD203	11	95.166	0.0192853	0.182667	0.105576	segment	Purifying
NtPOD77	9	NtPOD32	14	95.13	0.0257669	0.0940822	0.273877	segment	Purifying
NtPOD162	19	NtPOD87	23	95.076	0.0485176	0.282781	0.171573	segment	Purifying
NtPOD88	23	NtPOD162	19	95.076	0.0553037	0.573341	0.0964587	segment	Purifying
NtPOD109	13	NtPOD14	17	95.055	0.0189109	0.0849495	0.222614	segment	Purifying
NtPOD141	9	NtPOD24	12	94.983	0.0231393	0.111419	0.207678	segment	Purifying
NtPOD173	9	NtPOD181	13	94.953	0.0490292	0.127154	0.385589	segment	Purifying
NtPOD19	14	NtPOD10	15	94.752	0.00829851	0.0553987	0.149796	segment	Purifying
NtPOD181	13	NtPOD173	9	94.637	0.0490292	0.127154	0.385589	segment	Purifying
NtPOD25	7	NtPOD112	7	94.562	0.00922677	0.0195214	0.472648	tandem	Purifying
NtPOD24	12	NtPOD142	9	94.562	0.0219788	0.114816	0.191427	segment	Purifying
NtPOD50	14	NtPOD28	10	94.495	0.0232926	0.0939076	0.248038	segment	Purifying
NtPOD42	17	NtPOD34	6	94.375	0.0310921	0.0956146	0.325181	segment	Purifying
NtPOD86	2	NtPOD33	4	94.322	0.027766	0.101142	0.274526	segment	Purifying
NtPOD161	19	NtPOD133	23	94.314	0.0400103	0.362739	0.110301	segment	Purifying
NtPOD161	19	NtPOD132	23	94.314	0.0373854	0.384183	0.0973114	segment	Purifying
NtPOD133	23	NtPOD43	23	94.314	0.0241257	0.312302	0.0772513	tandem	Purifying
NtPOD102	20	NtPOD29	5	94.275	0.00679363	0.109391	0.062104	segment	Purifying
NtPOD102	20	NtPOD30	5	94.275	0.0577836	0.938495	0.0615705	segment	Purifying
NtPOD49	14	NtPOD27	10	94.136	0.0257782	0.208557	0.123603	segment	Purifying
NtPOD183	6	NtPOD107	12	94.079	0.0789576	0.269606	0.292863	segment	Purifying
NtPOD195	9	NtPOD170	14	94.04	0.0324566	0.274274	0.118337	segment	Purifying
NtPOD20	14	NtPOD10	15	93.878	0.00837031	0.0558736	0.149808	segment	Purifying
NtPOD23	2	NtPOD7	10	93.846	0.0314723	0.100625	0.312769	segment	Purifying
NtPOD69	9	NtPOD68	9	93.827	0.0276787	0.181894	0.15217	tandem	Purifying
NtPOD26	19	NtPOD168	3	93.812	0.0259476	0.0674197	0.384867	segment	Purifying
NtPOD170	14	NtPOD196	9	93.805	0.0228201	0.160043	0.142587	segment	Purifying
NtPOD173	9	NtPOD174	9	93.375	0.0661383	0.281437	0.235002	tandem	Purifying
NtPOD185	7	NtPOD96	11	93.359	0.0351941	0.2069	0.170102	segment	Purifying
NtPOD96	11	NtPOD185	7	93.359	0.0351941	0.2069	0.170102	segment	Purifying
NtPOD1	9	NtPOD178	10	93.064	0.0332352	0.203961	0.162949	segment	Purifying
NtPOD178	10	NtPOD1	9	93.064	0.0332352	0.203961	0.162949	segment	Purifying
NtPOD168	3	NtPOD26	19	93.014	0.0259476	0.0674197	0.384867	segment	Purifying
NtPOD36	3	NtPOD149	19	92.833	0.0170503	0.0852936	0.199902	segment	Purifying
NtPOD71	19	NtPOD36	3	92.833	0.0170503	0.0852936	0.199902	segment	Purifying
NtPOD160	19	NtPOD133	23	92.763	0.0204312	0.263253	0.0776105	segment	Purifying
NtPOD181	13	NtPOD174	9	92.727	0.0472103	0.252366	0.187071	segment	Purifying
NtPOD132	23	NtPOD160	19	92.434	0.034398	0.395277	0.0870225	segment	Purifying
NtPOD53	6	NtPOD80	2	92.285	0.0258715	0.124062	0.208537	segment	Purifying
NtPOD173	9	NtPOD180	13	92.114	0.058688	0.250852	0.233954	segment	Purifying
NtPOD161	19	NtPOD43	23	91.973	0.0245456	0.308035	0.0796844	segment	Purifying
NtPOD180	13	NtPOD173	9	91.824	0.0125599	0.174717	0.0718869	segment	Purifying
NtPOD181	13	NtPOD180	13	91.818	0.0400778	0.239319	0.167466	tandem	Purifying
NtPOD161	19	NtPOD160	19	91.611	0.0243882	0.32028	0.0761465	tandem	Purifying
NtPOD136	20	NtPOD104	20	91.437	0.00137739	0.00491784	0.280081	segment	Purifying
NtPOD165	1	NtPOD114	1	91.346	0.0318498	0.0873165	0.364762	tandem	Purifying
NtPOD203	11	NtPOD25	7	91.239	0.03996	0.308113	0.129692	segment	Purifying
NtPOD171	4	NtPOD165	1	90.939	0.00609139	0.138448	0.0439978	segment	Purifying
NtPOD170	14	NtPOD169	14	90.663	0.019276	0.204888	0.0940806	tandem	Purifying
NtPOD202	11	NtPOD25	7	90.634	0.0447167	0.270344	0.165406	segment	Purifying
NtPOD206	7	NtPOD25	7	90.634	0.00432682	0.0841335	0.051428	tandem	Purifying
NtPOD172	4	NtPOD165	1	90.615	0.00733571	0.10143	0.0723232	segment	Purifying
NtPOD84	20	NtPOD74	18	90.549	0.0439386	0.127879	0.343594	segment	Purifying
NtPOD63	5	NtPOD102	20	90.351	0.0577836	0.938495	0.0615705	segment	Purifying
NtPOD205	7	NtPOD25	7	90.332	0.0192667	0.185508	0.103859	tandem	Purifying

## Sheet: Table 7
Supplementary Table 7. Detailed information of cis-acting elements identified in promoter region of NtPODs
Gene name	Name	Motif_seqence	Start	Length	Strand	Function	Group
NtPOD1	TGACG-motif	TGACG	410	5	-	cis-acting regulatory element involved in the MeJA-responsiveness	Hormone responsive elements
NtPOD1	TGACG-motif	TGACG	551	5	+	cis-acting regulatory element involved in the MeJA-responsiveness	Hormone responsive elements
NtPOD1	TGACG-motif	TGACG	964	5	+	cis-acting regulatory element involved in the MeJA-responsiveness	Hormone responsive elements
NtPOD1	CGTCA-motif	CGTCA	410	5	+	cis-acting regulatory element involved in the MeJA-responsiveness	Hormone responsive elements
NtPOD1	CGTCA-motif	CGTCA	551	5	-	cis-acting regulatory element involved in the MeJA-responsiveness	Hormone responsive elements
NtPOD1	CGTCA-motif	CGTCA	964	5	-	cis-acting regulatory element involved in the MeJA-responsiveness	Hormone responsive elements
NtPOD1	ABRE	ACGTG	720	5	+	cis-acting element involved in the abscisic acid responsiveness	Hormone responsive elements
NtPOD1	ABRE	ACGTG	1419	5	+	cis-acting element involved in the abscisic acid responsiveness	Hormone responsive elements
NtPOD2	CGTCA-motif	CGTCA	814	5	+	cis-acting regulatory element involved in the MeJA-responsiveness	Hormone responsive elements
NtPOD2	CGTCA-motif	CGTCA	1202	5	-	cis-acting regulatory element involved in the MeJA-responsiveness	Hormone responsive elements
NtPOD2	TGACG-motif	TGACG	814	5	-	cis-acting regulatory element involved in the MeJA-responsiveness	Hormone responsive elements
NtPOD2	TGACG-motif	TGACG	1202	5	+	cis-acting regulatory element involved in the MeJA-responsiveness	Hormone responsive elements
NtPOD2	ABRE	ACGTG	167	5	+	cis-acting element involved in the abscisic acid responsiveness	Hormone responsive elements
NtPOD3	TGACG-motif	TGACG	178	5	-	cis-acting regulatory element involved in the MeJA-responsiveness	Hormone responsive elements
NtPOD3	TGACG-motif	TGACG	643	5	+	cis-acting regulatory element involved in the MeJA-responsiveness	Hormone responsive elements
NtPOD3	CGTCA-motif	CGTCA	178	5	+	cis-acting regulatory element involved in the MeJA-responsiveness	Hormone responsive elements
NtPOD3	CGTCA-motif	CGTCA	643	5	-	cis-acting regulatory element involved in the MeJA-responsiveness	Hormone responsive elements
NtPOD3	ABRE	ACGTG	1341	5	-	cis-acting element involved in the abscisic acid responsiveness	Hormone responsive elements
NtPOD3	ABRE	ACGTG	1400	5	+	cis-acting element involved in the abscisic acid responsiveness	Hormone responsive elements
NtPOD6	CGTCA-motif	CGTCA	629	5	+	cis-acting regulatory element involved in the MeJA-responsiveness	Hormone responsive elements
NtPOD6	TGACG-motif	TGACG	629	5	-	cis-acting regulatory element involved in the MeJA-responsiveness	Hormone responsive elements
NtPOD7	TGACG-motif	TGACG	369	5	-	cis-acting regulatory element involved in the MeJA-responsiveness	Hormone responsive elements
NtPOD7	TGACG-motif	TGACG	391	5	-	cis-acting regulatory element involved in the MeJA-responsiveness	Hormone responsive elements
NtPOD7	CGTCA-motif	CGTCA	369	5	+	cis-acting regulatory element involved in the MeJA-responsiveness	Hormone responsive elements
NtPOD7	CGTCA-motif	CGTCA	391	5	+	cis-acting regulatory element involved in the MeJA-responsiveness	Hormone responsive elements
NtPOD7	ABRE	ACGTG	661	5	-	cis-acting element involved in the abscisic acid responsiveness	Hormone responsive elements
NtPOD8	ABRE	ACGTG	1350	5	+	cis-acting element involved in the abscisic acid responsiveness	Hormone responsive elements
NtPOD9	CGTCA-motif	CGTCA	1232	5	+	cis-acting regulatory element involved in the MeJA-responsiveness	Hormone responsive elements
NtPOD9	TGACG-motif	TGACG	1232	5	-	cis-acting regulatory element involved in the MeJA-responsiveness	Hormone responsive elements
NtPOD9	ABRE	ACGTG	716	5	-	cis-acting element involved in the abscisic acid responsiveness	Hormone responsive elements
NtPOD10	CGTCA-motif	CGTCA	825	5	-	cis-acting regulatory element involved in the MeJA-responsiveness	Hormone responsive elements
NtPOD10	CGTCA-motif	CGTCA	1215	5	-	cis-acting regulatory element involved in the MeJA-responsiveness	Hormone responsive elements
NtPOD10	CGTCA-motif	CGTCA	1390	5	+	cis-acting regulatory element involved in the MeJA-responsiveness	Hormone responsive elements
NtPOD10	TGACG-motif	TGACG	825	5	+	cis-acting regulatory element involved in the MeJA-responsiveness	Hormone responsive elements
NtPOD10	TGACG-motif	TGACG	1215	5	+	cis-acting regulatory element involved in the MeJA-responsiveness	Hormone responsive elements
NtPOD10	TGACG-motif	TGACG	1390	5	-	cis-acting regulatory element involved in the MeJA-responsiveness	Hormone responsive elements
NtPOD11	CGTCA-motif	CGTCA	1245	5	-	cis-acting regulatory element involved in the MeJA-responsiveness	Hormone responsive elements
NtPOD11	TGACG-motif	TGACG	1245	5	+	cis-acting regulatory element involved in the MeJA-responsiveness	Hormone responsive elements
NtPOD11	ABRE	ACGTG	367	5	-	cis-acting element involved in the abscisic acid responsiveness	Hormone responsive elements
NtPOD11	ABRE	ACGTG	605	5	-	cis-acting element involved in the abscisic acid responsiveness	Hormone responsive elements
NtPOD11	ABRE	ACGTG	1247	5	+	cis-acting element involved in the abscisic acid responsiveness	Hormone responsive elements
NtPOD12	ABRE	ACGTG	10	5	-	cis-acting element involved in the abscisic acid responsiveness	Hormone responsive elements
NtPOD12	ABRE	ACGTG	1317	5	-	cis-acting element involved in the abscisic acid responsiveness	Hormone responsive elements
NtPOD12	ABRE	ACGTG	1354	5	-	cis-acting element involved in the abscisic acid responsiveness	Hormone responsive elements
NtPOD12	TGACG-motif	TGACG	516	5	-	cis-acting regulatory element involved in the MeJA-responsiveness	Hormone responsive elements
NtPOD12	CGTCA-motif	CGTCA	516	5	+	cis-acting regulatory element involved in the MeJA-responsiveness	Hormone responsive elements
NtPOD13	ABRE	ACGTG	962	5	+	cis-acting element involved in the abscisic acid responsiveness	Hormone responsive elements
NtPOD17	ABRE	ACGTG	1126	5	+	cis-acting element involved in the abscisic acid responsiveness	Hormone responsive elements
NtPOD18	TGACG-motif	TGACG	607	5	+	cis-acting regulatory element involved in the MeJA-responsiveness	Hormone responsive elements
NtPOD18	TGACG-motif	TGACG	942	5	+	cis-acting regulatory element involved in the MeJA-responsiveness	Hormone responsive elements
NtPOD18	CGTCA-motif	CGTCA	607	5	-	cis-acting regulatory element involved in the MeJA-responsiveness	Hormone responsive elements
NtPOD18	CGTCA-motif	CGTCA	942	5	-	cis-acting regulatory element involved in the MeJA-responsiveness	Hormone responsive elements
NtPOD19	CGTCA-motif	CGTCA	887	5	-	cis-acting regulatory element involved in the MeJA-responsiveness	Hormone responsive elements
NtPOD19	CGTCA-motif	CGTCA	1052	5	-	cis-acting regulatory element involved in the MeJA-responsiveness	Hormone responsive elements
NtPOD19	TGACG-motif	TGACG	887	5	+	cis-acting regulatory element involved in the MeJA-responsiveness	Hormone responsive elements
NtPOD19	TGACG-motif	TGACG	1052	5	+	cis-acting regulatory element involved in the MeJA-responsiveness	Hormone responsive elements
NtPOD19	ABRE	ACGTG	799	5	-	cis-acting element involved in the abscisic acid responsiveness	Hormone responsive elements
NtPOD19	ABRE	ACGTG	1349	5	+	cis-acting element involved in the abscisic acid responsiveness	Hormone responsive elements
NtPOD20	ABRE	ACGTG	65	5	-	cis-acting element involved in the abscisic acid responsiveness	Hormone responsive elements
NtPOD20	ABRE	ACGTG	335	5	-	cis-acting element involved in the abscisic acid responsiveness	Hormone responsive elements
NtPOD20	ABRE	ACGTG	1023	5	+	cis-acting element involved in the abscisic acid responsiveness	Hormone responsive elements
NtPOD21	ABRE	ACGTG	1280	5	+	cis-acting element involved in the abscisic acid responsiveness	Hormone responsive elements
NtPOD21	CGTCA-motif	CGTCA	348	5	-	cis-acting regulatory element involved in the MeJA-responsiveness	Hormone responsive elements
NtPOD21	CGTCA-motif	CGTCA	1191	5	-	cis-acting regulatory element involved in the MeJA-responsiveness	Hormone responsive elements
NtPOD21	TGACG-motif	TGACG	348	5	+	cis-acting regulatory element involved in the MeJA-responsiveness	Hormone responsive elements
NtPOD21	TGACG-motif	TGACG	1191	5	+	cis-acting regulatory element involved in the MeJA-responsiveness	Hormone responsive elements
NtPOD22	ABRE	ACGTG	324	5	-	cis-acting element involved in the abscisic acid responsiveness	Hormone responsive elements
NtPOD22	ABRE	ACGTG	931	5	+	cis-acting element involved in the abscisic acid responsiveness	Hormone responsive elements
NtPOD22	ABRE	ACGTG	954	5	+	cis-acting element involved in the abscisic acid responsiveness	Hormone responsive elements
NtPOD22	ABRE	ACGTG	981	5	-	cis-acting element involved in the abscisic acid responsiveness	Hormone responsive elements
NtPOD22	ABRE	ACGTG	1291	5	+	cis-acting element involved in the abscisic acid responsiveness	Hormone responsive elements
NtPOD22	CGTCA-motif	CGTCA	31	5	+	cis-acting regulatory element involved in the MeJA-responsiveness	Hormone responsive elements
NtPOD22	CGTCA-motif	CGTCA	186	5	+	cis-acting regulatory element involved in the MeJA-responsiveness	Hormone responsive elements
NtPOD22	CGTCA-motif	CGTCA	1160	5	-	cis-acting regulatory element involved in the MeJA-responsiveness	Hormone responsive elements
NtPOD22	TGACG-motif	TGACG	31	5	-	cis-acting regulatory element involved in the MeJA-responsiveness	Hormone responsive elements
NtPOD22	TGACG-motif	TGACG	186	5	-	cis-acting regulatory element involved in the MeJA-responsiveness	Hormone responsive elements
NtPOD22	TGACG-motif	TGACG	1160	5	+	cis-acting regulatory element involved in the MeJA-responsiveness	Hormone responsive elements
NtPOD23	TGACG-motif	TGACG	534	5	-	cis-acting regulatory element involved in the MeJA-responsiveness	Hormone responsive elements
NtPOD23	CGTCA-motif	CGTCA	534	5	+	cis-acting regulatory element involved in the MeJA-responsiveness	Hormone responsive elements
NtPOD25	CGTCA-motif	CGTCA	1447	5	-	cis-acting regulatory element involved in the MeJA-responsiveness	Hormone responsive elements
NtPOD25	TGACG-motif	TGACG	1447	5	+	cis-acting regulatory element involved in the MeJA-responsiveness	Hormone responsive elements
NtPOD27	TGACG-motif	TGACG	744	5	+	cis-acting regulatory element involved in the MeJA-responsiveness	Hormone responsive elements
NtPOD27	TGACG-motif	TGACG	1470	5	-	cis-acting regulatory element involved in the MeJA-responsiveness	Hormone responsive elements
NtPOD27	CGTCA-motif	CGTCA	744	5	-	cis-acting regulatory element involved in the MeJA-responsiveness	Hormone responsive elements
NtPOD27	CGTCA-motif	CGTCA	1470	5	+	cis-acting regulatory element involved in the MeJA-responsiveness	Hormone responsive elements
NtPOD27	ABRE	ACGTG	227	5	-	cis-acting element involved in the abscisic acid responsiveness	Hormone responsive elements
NtPOD27	ABRE	ACGTG	746	5	+	cis-acting element involved in the abscisic acid responsiveness	Hormone responsive elements
NtPOD27	ABRE	ACGTG	1441	5	+	cis-acting element involved in the abscisic acid responsiveness	Hormone responsive elements
NtPOD27	ABRE	ACGTG	1468	5	-	cis-acting element involved in the abscisic acid responsiveness	Hormone responsive elements
NtPOD28	TGACG-motif	TGACG	261	5	-	cis-acting regulatory element involved in the MeJA-responsiveness	Hormone responsive elements
NtPOD28	TGACG-motif	TGACG	1150	5	-	cis-acting regulatory element involved in the MeJA-responsiveness	Hormone responsive elements
NtPOD28	TGACG-motif	TGACG	1326	5	+	cis-acting regulatory element involved in the MeJA-responsiveness	Hormone responsive elements
NtPOD28	CGTCA-motif	CGTCA	261	5	+	cis-acting regulatory element involved in the MeJA-responsiveness	Hormone responsive elements
NtPOD28	CGTCA-motif	CGTCA	1150	5	+	cis-acting regulatory element involved in the MeJA-responsiveness	Hormone responsive elements
NtPOD28	CGTCA-motif	CGTCA	1326	5	-	cis-acting regulatory element involved in the MeJA-responsiveness	Hormone responsive elements
NtPOD29	ABRE	ACGTG	307	5	+	cis-acting element involved in the abscisic acid responsiveness	Hormone responsive elements
NtPOD29	ABRE	ACGTG	996	5	-	cis-acting element involved in the abscisic acid responsiveness	Hormone responsive elements
NtPOD29	ABRE	ACGTG	1358	5	+	cis-acting element involved in the abscisic acid responsiveness	Hormone responsive elements
NtPOD30	ABRE	ACGTG	650	5	-	cis-acting element involved in the abscisic acid responsiveness	Hormone responsive elements
NtPOD30	TGACG-motif	TGACG	1333	5	+	cis-acting regulatory element involved in the MeJA-responsiveness	Hormone responsive elements
NtPOD30	CGTCA-motif	CGTCA	1333	5	-	cis-acting regulatory element involved in the MeJA-responsiveness	Hormone responsive elements
NtPOD31	CGTCA-motif	CGTCA	989	5	-	cis-acting regulatory element involved in the MeJA-responsiveness	Hormone responsive elements
NtPOD31	TGACG-motif	TGACG	989	5	+	cis-acting regulatory element involved in the MeJA-responsiveness	Hormone responsive elements
NtPOD32	ABRE	ACGTG	179	5	-	cis-acting element involved in the abscisic acid responsiveness	Hormone responsive elements
NtPOD32	ABRE	ACGTG	838	5	-	cis-acting element involved in the abscisic acid responsiveness	Hormone responsive elements
NtPOD32	ABRE	ACGTG	1025	5	-	cis-acting element involved in the abscisic acid responsiveness	Hormone responsive elements
NtPOD32	TGACG-motif	TGACG	1027	5	-	cis-acting regulatory element involved in the MeJA-responsiveness	Hormone responsive elements
NtPOD32	TGACG-motif	TGACG	1167	5	+	cis-acting regulatory element involved in the MeJA-responsiveness	Hormone responsive elements
NtPOD32	CGTCA-motif	CGTCA	1027	5	+	cis-acting regulatory element involved in the MeJA-responsiveness	Hormone responsive elements
NtPOD32	CGTCA-motif	CGTCA	1167	5	-	cis-acting regulatory element involved in the MeJA-responsiveness	Hormone responsive elements
NtPOD33	CGTCA-motif	CGTCA	387	5	+	cis-acting regulatory element involved in the MeJA-responsiveness	Hormone responsive elements
NtPOD33	CGTCA-motif	CGTCA	1318	5	-	cis-acting regulatory element involved in the MeJA-responsiveness	Hormone responsive elements
NtPOD33	CGTCA-motif	CGTCA	1337	5	+	cis-acting regulatory element involved in the MeJA-responsiveness	Hormone responsive elements
NtPOD33	TGACG-motif	TGACG	387	5	-	cis-acting regulatory element involved in the MeJA-responsiveness	Hormone responsive elements
NtPOD33	TGACG-motif	TGACG	1318	5	+	cis-acting regulatory element involved in the MeJA-responsiveness	Hormone responsive elements
NtPOD33	TGACG-motif	TGACG	1337	5	-	cis-acting regulatory element involved in the MeJA-responsiveness	Hormone responsive elements
NtPOD33	ABRE	ACGTG	732	5	-	cis-acting element involved in the abscisic acid responsiveness	Hormone responsive elements
NtPOD33	ABRE	ACGTG	906	5	-	cis-acting element involved in the abscisic acid responsiveness	Hormone responsive elements
NtPOD34	CGTCA-motif	CGTCA	91	5	-	cis-acting regulatory element involved in the MeJA-responsiveness	Hormone responsive elements
NtPOD34	CGTCA-motif	CGTCA	1076	5	+	cis-acting regulatory element involved in the MeJA-responsiveness	Hormone responsive elements
NtPOD34	CGTCA-motif	CGTCA	1126	5	-	cis-acting regulatory element involved in the MeJA-responsiveness	Hormone responsive elements
NtPOD34	TGACG-motif	TGACG	91	5	+	cis-acting regulatory element involved in the MeJA-responsiveness	Hormone responsive elements
NtPOD34	TGACG-motif	TGACG	1076	5	-	cis-acting regulatory element involved in the MeJA-responsiveness	Hormone responsive elements
NtPOD34	TGACG-motif	TGACG	1126	5	+	cis-acting regulatory element involved in the MeJA-responsiveness	Hormone responsive elements
NtPOD34	ABRE	ACGTG	93	5	+	cis-acting element involved in the abscisic acid responsiveness	Hormone responsive elements
NtPOD35	TGACG-motif	TGACG	901	5	+	cis-acting regulatory element involved in the MeJA-responsiveness	Hormone responsive elements
NtPOD35	CGTCA-motif	CGTCA	901	5	-	cis-acting regulatory element involved in the MeJA-responsiveness	Hormone responsive elements
NtPOD35	ABRE	ACGTG	59	5	+	cis-acting element involved in the abscisic acid responsiveness	Hormone responsive elements
NtPOD35	ABRE	ACGTG	122	5	-	cis-acting element involved in the abscisic acid responsiveness	Hormone responsive elements
NtPOD36	CGTCA-motif	CGTCA	1052	5	-	cis-acting regulatory element involved in the MeJA-responsiveness	Hormone responsive elements
NtPOD36	TGACG-motif	TGACG	1052	5	+	cis-acting regulatory element involved in the MeJA-responsiveness	Hormone responsive elements
NtPOD36	ABRE	ACGTG	740	5	+	cis-acting element involved in the abscisic acid responsiveness	Hormone responsive elements
NtPOD37	ABRE	ACGTG	33	5	+	cis-acting element involved in the abscisic acid responsiveness	Hormone responsive elements
NtPOD37	ABRE	ACGTG	353	5	-	cis-acting element involved in the abscisic acid responsiveness	Hormone responsive elements
NtPOD37	ABRE	ACGTG	851	5	-	cis-acting element involved in the abscisic acid responsiveness	Hormone responsive elements
NtPOD37	TGACG-motif	TGACG	355	5	-	cis-acting regulatory element involved in the MeJA-responsiveness	Hormone responsive elements
NtPOD37	TGACG-motif	TGACG	853	5	-	cis-acting regulatory element involved in the MeJA-responsiveness	Hormone responsive elements
NtPOD37	CGTCA-motif	CGTCA	355	5	+	cis-acting regulatory element involved in the MeJA-responsiveness	Hormone responsive elements
NtPOD37	CGTCA-motif	CGTCA	853	5	+	cis-acting regulatory element involved in the MeJA-responsiveness	Hormone responsive elements
NtPOD38	ABRE	ACGTG	128	5	+	cis-acting element involved in the abscisic acid responsiveness	Hormone responsive elements
NtPOD40	TGACG-motif	TGACG	11	5	-	cis-acting regulatory element involved in the MeJA-responsiveness	Hormone responsive elements
NtPOD40	CGTCA-motif	CGTCA	11	5	+	cis-acting regulatory element involved in the MeJA-responsiveness	Hormone responsive elements
NtPOD40	ABRE	ACGTG	1051	5	+	cis-acting element involved in the abscisic acid responsiveness	Hormone responsive elements
NtPOD40	ABRE	ACGTG	1463	5	-	cis-acting element involved in the abscisic acid responsiveness	Hormone responsive elements
NtPOD41	TGACG-motif	TGACG	438	5	+	cis-acting regulatory element involved in the MeJA-responsiveness	Hormone responsive elements
NtPOD41	TGACG-motif	TGACG	676	5	+	cis-acting regulatory element involved in the MeJA-responsiveness	Hormone responsive elements
NtPOD41	CGTCA-motif	CGTCA	438	5	-	cis-acting regulatory element involved in the MeJA-responsiveness	Hormone responsive elements
NtPOD41	CGTCA-motif	CGTCA	676	5	-	cis-acting regulatory element involved in the MeJA-responsiveness	Hormone responsive elements
NtPOD41	ABRE	ACGTG	1463	5	-	cis-acting element involved in the abscisic acid responsiveness	Hormone responsive elements
NtPOD43	CGTCA-motif	CGTCA	321	5	+	cis-acting regulatory element involved in the MeJA-responsiveness	Hormone responsive elements
NtPOD43	TGACG-motif	TGACG	321	5	-	cis-acting regulatory element involved in the MeJA-responsiveness	Hormone responsive elements
NtPOD43	ABRE	ACGTG	123	5	-	cis-acting element involved in the abscisic acid responsiveness	Hormone responsive elements
NtPOD43	ABRE	ACGTG	935	5	-	cis-acting element involved in the abscisic acid responsiveness	Hormone responsive elements
NtPOD43	ABRE	ACGTG	1451	5	-	cis-acting element involved in the abscisic acid responsiveness	Hormone responsive elements
NtPOD44	ABRE	ACGTG	88	5	-	cis-acting element involved in the abscisic acid responsiveness	Hormone responsive elements
NtPOD44	ABRE	ACGTG	937	5	-	cis-acting element involved in the abscisic acid responsiveness	Hormone responsive elements
NtPOD45	TGACG-motif	TGACG	1131	5	+	cis-acting regulatory element involved in the MeJA-responsiveness	Hormone responsive elements
NtPOD45	CGTCA-motif	CGTCA	1131	5	-	cis-acting regulatory element involved in the MeJA-responsiveness	Hormone responsive elements
NtPOD46	ABRE	ACGTG	150	5	+	cis-acting element involved in the abscisic acid responsiveness	Hormone responsive elements
NtPOD46	ABRE	ACGTG	264	5	-	cis-acting element involved in the abscisic acid responsiveness	Hormone responsive elements
NtPOD48	ABRE	ACGTG	381	5	+	cis-acting element involved in the abscisic acid responsiveness	Hormone responsive elements
NtPOD48	CGTCA-motif	CGTCA	822	5	-	cis-acting regulatory element involved in the MeJA-responsiveness	Hormone responsive elements
NtPOD48	TGACG-motif	TGACG	822	5	+	cis-acting regulatory element involved in the MeJA-responsiveness	Hormone responsive elements
NtPOD49	TGACG-motif	TGACG	1285	5	+	cis-acting regulatory element involved in the MeJA-responsiveness	Hormone responsive elements
NtPOD49	CGTCA-motif	CGTCA	1285	5	-	cis-acting regulatory element involved in the MeJA-responsiveness	Hormone responsive elements
NtPOD51	ABRE	ACGTG	200	5	+	cis-acting element involved in the abscisic acid responsiveness	Hormone responsive elements
NtPOD51	ABRE	ACGTG	260	5	+	cis-acting element involved in the abscisic acid responsiveness	Hormone responsive elements
NtPOD51	ABRE	ACGTG	320	5	+	cis-acting element involved in the abscisic acid responsiveness	Hormone responsive elements
NtPOD51	ABRE	ACGTG	380	5	+	cis-acting element involved in the abscisic acid responsiveness	Hormone responsive elements
NtPOD51	TGACG-motif	TGACG	1096	5	-	cis-acting regulatory element involved in the MeJA-responsiveness	Hormone responsive elements
NtPOD51	CGTCA-motif	CGTCA	1096	5	+	cis-acting regulatory element involved in the MeJA-responsiveness	Hormone responsive elements
NtPOD52	ABRE	ACGTG	285	5	+	cis-acting element involved in the abscisic acid responsiveness	Hormone responsive elements
NtPOD52	CGTCA-motif	CGTCA	360	5	+	cis-acting regulatory element involved in the MeJA-responsiveness	Hormone responsive elements
NtPOD52	TGACG-motif	TGACG	360	5	-	cis-acting regulatory element involved in the MeJA-responsiveness	Hormone responsive elements
NtPOD53	TGACG-motif	TGACG	951	5	-	cis-acting regulatory element involved in the MeJA-responsiveness	Hormone responsive elements
NtPOD53	CGTCA-motif	CGTCA	951	5	+	cis-acting regulatory element involved in the MeJA-responsiveness	Hormone responsive elements
NtPOD53	ABRE	ACGTG	616	5	+	cis-acting element involved in the abscisic acid responsiveness	Hormone responsive elements
NtPOD53	ABRE	ACGTG	949	5	-	cis-acting element involved in the abscisic acid responsiveness	Hormone responsive elements
NtPOD53	ABRE	ACGTG	1039	5	+	cis-acting element involved in the abscisic acid responsiveness	Hormone responsive elements
NtPOD53	ABRE	ACGTG	1339	5	-	cis-acting element involved in the abscisic acid responsiveness	Hormone responsive elements
NtPOD54	TGACG-motif	TGACG	494	5	-	cis-acting regulatory element involved in the MeJA-responsiveness	Hormone responsive elements
NtPOD54	CGTCA-motif	CGTCA	494	5	+	cis-acting regulatory element involved in the MeJA-responsiveness	Hormone responsive elements
NtPOD55	ABRE	ACGTG	420	5	+	cis-acting element involved in the abscisic acid responsiveness	Hormone responsive elements
NtPOD55	TGACG-motif	TGACG	949	5	-	cis-acting regulatory element involved in the MeJA-responsiveness	Hormone responsive elements
NtPOD55	CGTCA-motif	CGTCA	949	5	+	cis-acting regulatory element involved in the MeJA-responsiveness	Hormone responsive elements
NtPOD56	TGACG-motif	TGACG	406	5	-	cis-acting regulatory element involved in the MeJA-responsiveness	Hormone responsive elements
NtPOD56	CGTCA-motif	CGTCA	406	5	+	cis-acting regulatory element involved in the MeJA-responsiveness	Hormone responsive elements
NtPOD56	ABRE	ACGTG	353	5	-	cis-acting element involved in the abscisic acid responsiveness	Hormone responsive elements
NtPOD56	ABRE	ACGTG	1376	5	+	cis-acting element involved in the abscisic acid responsiveness	Hormone responsive elements
NtPOD57	ABRE	ACGTG	454	5	+	cis-acting element involved in the abscisic acid responsiveness	Hormone responsive elements
NtPOD57	TGACG-motif	TGACG	983	5	-	cis-acting regulatory element involved in the MeJA-responsiveness	Hormone responsive elements
NtPOD57	CGTCA-motif	CGTCA	983	5	+	cis-acting regulatory element involved in the MeJA-responsiveness	Hormone responsive elements
NtPOD59	TGACG-motif	TGACG	16	5	+	cis-acting regulatory element involved in the MeJA-responsiveness	Hormone responsive elements
NtPOD59	CGTCA-motif	CGTCA	16	5	-	cis-acting regulatory element involved in the MeJA-responsiveness	Hormone responsive elements
NtPOD60	ABRE	ACGTG	487	5	+	cis-acting element involved in the abscisic acid responsiveness	Hormone responsive elements
NtPOD60	CGTCA-motif	CGTCA	52	5	+	cis-acting regulatory element involved in the MeJA-responsiveness	Hormone responsive elements
NtPOD60	TGACG-motif	TGACG	52	5	-	cis-acting regulatory element involved in the MeJA-responsiveness	Hormone responsive elements
NtPOD61	TGACG-motif	TGACG	118	5	+	cis-acting regulatory element involved in the MeJA-responsiveness	Hormone responsive elements
NtPOD61	TGACG-motif	TGACG	359	5	+	cis-acting regulatory element involved in the MeJA-responsiveness	Hormone responsive elements
NtPOD61	CGTCA-motif	CGTCA	118	5	-	cis-acting regulatory element involved in the MeJA-responsiveness	Hormone responsive elements
NtPOD61	CGTCA-motif	CGTCA	359	5	-	cis-acting regulatory element involved in the MeJA-responsiveness	Hormone responsive elements
NtPOD61	ABRE	ACGTG	648	5	+	cis-acting element involved in the abscisic acid responsiveness	Hormone responsive elements
NtPOD62	ABRE	ACGTG	241	5	+	cis-acting element involved in the abscisic acid responsiveness	Hormone responsive elements
NtPOD62	ABRE	ACGTG	311	5	+	cis-acting element involved in the abscisic acid responsiveness	Hormone responsive elements
NtPOD62	ABRE	ACGTG	1286	5	+	cis-acting element involved in the abscisic acid responsiveness	Hormone responsive elements
NtPOD63	ABRE	ACGTG	1063	5	+	cis-acting element involved in the abscisic acid responsiveness	Hormone responsive elements
NtPOD63	ABRE	ACGTG	1364	5	+	cis-acting element involved in the abscisic acid responsiveness	Hormone responsive elements
NtPOD64	ABRE	ACGTG	807	5	+	cis-acting element involved in the abscisic acid responsiveness	Hormone responsive elements
NtPOD64	ABRE	ACGTG	988	5	-	cis-acting element involved in the abscisic acid responsiveness	Hormone responsive elements
NtPOD65	ABRE	ACGTG	1230	5	+	cis-acting element involved in the abscisic acid responsiveness	Hormone responsive elements
NtPOD65	ABRE	ACGTG	1349	5	+	cis-acting element involved in the abscisic acid responsiveness	Hormone responsive elements
NtPOD66	ABRE	ACGTG	725	5	+	cis-acting element involved in the abscisic acid responsiveness	Hormone responsive elements
NtPOD66	ABRE	ACGTG	1217	5	-	cis-acting element involved in the abscisic acid responsiveness	Hormone responsive elements
NtPOD66	ABRE	ACGTG	1266	5	-	cis-acting element involved in the abscisic acid responsiveness	Hormone responsive elements
NtPOD67	ABRE	ACGTG	426	5	+	cis-acting element involved in the abscisic acid responsiveness	Hormone responsive elements
NtPOD67	CGTCA-motif	CGTCA	1357	5	-	cis-acting regulatory element involved in the MeJA-responsiveness	Hormone responsive elements
NtPOD67	TGACG-motif	TGACG	1357	5	+	cis-acting regulatory element involved in the MeJA-responsiveness	Hormone responsive elements
NtPOD68	ABRE	ACGTG	1323	5	+	cis-acting element involved in the abscisic acid responsiveness	Hormone responsive elements
NtPOD68	CGTCA-motif	CGTCA	858	5	-	cis-acting regulatory element involved in the MeJA-responsiveness	Hormone responsive elements
NtPOD68	TGACG-motif	TGACG	858	5	+	cis-acting regulatory element involved in the MeJA-responsiveness	Hormone responsive elements
NtPOD69	ABRE	ACGTG	207	5	+	cis-acting element involved in the abscisic acid responsiveness	Hormone responsive elements
NtPOD69	ABRE	ACGTG	1015	5	+	cis-acting element involved in the abscisic acid responsiveness	Hormone responsive elements
NtPOD70	TGACG-motif	TGACG	1416	5	-	cis-acting regulatory element involved in the MeJA-responsiveness	Hormone responsive elements
NtPOD70	TGACG-motif	TGACG	1443	5	-	cis-acting regulatory element involved in the MeJA-responsiveness	Hormone responsive elements
NtPOD70	CGTCA-motif	CGTCA	1416	5	+	cis-acting regulatory element involved in the MeJA-responsiveness	Hormone responsive elements
NtPOD70	CGTCA-motif	CGTCA	1443	5	+	cis-acting regulatory element involved in the MeJA-responsiveness	Hormone responsive elements
NtPOD71	CGTCA-motif	CGTCA	99	5	-	cis-acting regulatory element involved in the MeJA-responsiveness	Hormone responsive elements
NtPOD71	TGACG-motif	TGACG	99	5	+	cis-acting regulatory element involved in the MeJA-responsiveness	Hormone responsive elements
NtPOD72	CGTCA-motif	CGTCA	788	5	+	cis-acting regulatory element involved in the MeJA-responsiveness	Hormone responsive elements
NtPOD72	TGACG-motif	TGACG	788	5	-	cis-acting regulatory element involved in the MeJA-responsiveness	Hormone responsive elements
NtPOD72	ABRE	ACGTG	222	5	-	cis-acting element involved in the abscisic acid responsiveness	Hormone responsive elements
NtPOD72	ABRE	ACGTG	713	5	+	cis-acting element involved in the abscisic acid responsiveness	Hormone responsive elements
NtPOD72	ABRE	ACGTG	786	5	-	cis-acting element involved in the abscisic acid responsiveness	Hormone responsive elements
NtPOD73	ABRE	ACGTG	442	5	+	cis-acting element involved in the abscisic acid responsiveness	Hormone responsive elements
NtPOD74	ABRE	ACGTG	64	5	+	cis-acting element involved in the abscisic acid responsiveness	Hormone responsive elements
NtPOD75	ABRE	ACGTG	557	5	-	cis-acting element involved in the abscisic acid responsiveness	Hormone responsive elements
NtPOD75	ABRE	ACGTG	915	5	+	cis-acting element involved in the abscisic acid responsiveness	Hormone responsive elements
NtPOD76	TGACG-motif	TGACG	697	5	-	cis-acting regulatory element involved in the MeJA-responsiveness	Hormone responsive elements
NtPOD76	CGTCA-motif	CGTCA	697	5	+	cis-acting regulatory element involved in the MeJA-responsiveness	Hormone responsive elements
NtPOD77	ABRE	ACGTG	68	5	+	cis-acting element involved in the abscisic acid responsiveness	Hormone responsive elements
NtPOD77	ABRE	ACGTG	544	5	-	cis-acting element involved in the abscisic acid responsiveness	Hormone responsive elements
NtPOD77	ABRE	ACGTG	551	5	-	cis-acting element involved in the abscisic acid responsiveness	Hormone responsive elements
NtPOD78	ABRE	ACGTG	701	5	-	cis-acting element involved in the abscisic acid responsiveness	Hormone responsive elements
NtPOD78	ABRE	ACGTG	794	5	-	cis-acting element involved in the abscisic acid responsiveness	Hormone responsive elements
NtPOD78	TGACG-motif	TGACG	111	5	-	cis-acting regulatory element involved in the MeJA-responsiveness	Hormone responsive elements
NtPOD78	TGACG-motif	TGACG	695	5	-	cis-acting regulatory element involved in the MeJA-responsiveness	Hormone responsive elements
NtPOD78	CGTCA-motif	CGTCA	111	5	+	cis-acting regulatory element involved in the MeJA-responsiveness	Hormone responsive elements
NtPOD78	CGTCA-motif	CGTCA	695	5	+	cis-acting regulatory element involved in the MeJA-responsiveness	Hormone responsive elements
NtPOD79	CGTCA-motif	CGTCA	1353	5	-	cis-acting regulatory element involved in the MeJA-responsiveness	Hormone responsive elements
NtPOD79	TGACG-motif	TGACG	1353	5	+	cis-acting regulatory element involved in the MeJA-responsiveness	Hormone responsive elements
NtPOD79	ABRE	ACGTG	356	5	-	cis-acting element involved in the abscisic acid responsiveness	Hormone responsive elements
NtPOD79	ABRE	ACGTG	447	5	-	cis-acting element involved in the abscisic acid responsiveness	Hormone responsive elements
NtPOD79	ABRE	ACGTG	466	5	-	cis-acting element involved in the abscisic acid responsiveness	Hormone responsive elements
NtPOD81	CGTCA-motif	CGTCA	1238	5	+	cis-acting regulatory element involved in the MeJA-responsiveness	Hormone responsive elements
NtPOD81	TGACG-motif	TGACG	1238	5	-	cis-acting regulatory element involved in the MeJA-responsiveness	Hormone responsive elements
NtPOD82	ABRE	ACGTG	544	5	-	cis-acting element involved in the abscisic acid responsiveness	Hormone responsive elements
NtPOD84	TGACG-motif	TGACG	159	5	+	cis-acting regulatory element involved in the MeJA-responsiveness	Hormone responsive elements
NtPOD84	TGACG-motif	TGACG	1221	5	+	cis-acting regulatory element involved in the MeJA-responsiveness	Hormone responsive elements
NtPOD84	CGTCA-motif	CGTCA	159	5	-	cis-acting regulatory element involved in the MeJA-responsiveness	Hormone responsive elements
NtPOD84	CGTCA-motif	CGTCA	1221	5	-	cis-acting regulatory element involved in the MeJA-responsiveness	Hormone responsive elements
NtPOD85	ABRE	ACGTG	328	5	+	cis-acting element involved in the abscisic acid responsiveness	Hormone responsive elements
NtPOD85	ABRE	ACGTG	480	5	+	cis-acting element involved in the abscisic acid responsiveness	Hormone responsive elements
NtPOD86	ABRE	ACGTG	382	5	+	cis-acting element involved in the abscisic acid responsiveness	Hormone responsive elements
NtPOD86	ABRE	ACGTG	891	5	+	cis-acting element involved in the abscisic acid responsiveness	Hormone responsive elements
NtPOD87	TGACG-motif	TGACG	345	5	-	cis-acting regulatory element involved in the MeJA-responsiveness	Hormone responsive elements
NtPOD87	TGACG-motif	TGACG	1174	5	+	cis-acting regulatory element involved in the MeJA-responsiveness	Hormone responsive elements
NtPOD87	CGTCA-motif	CGTCA	345	5	+	cis-acting regulatory element involved in the MeJA-responsiveness	Hormone responsive elements
NtPOD87	CGTCA-motif	CGTCA	1174	5	-	cis-acting regulatory element involved in the MeJA-responsiveness	Hormone responsive elements
NtPOD88	CGTCA-motif	CGTCA	304	5	+	cis-acting regulatory element involved in the MeJA-responsiveness	Hormone responsive elements
NtPOD88	TGACG-motif	TGACG	304	5	-	cis-acting regulatory element involved in the MeJA-responsiveness	Hormone responsive elements
NtPOD89	TGACG-motif	TGACG	1178	5	-	cis-acting regulatory element involved in the MeJA-responsiveness	Hormone responsive elements
NtPOD89	TGACG-motif	TGACG	1202	5	+	cis-acting regulatory element involved in the MeJA-responsiveness	Hormone responsive elements
NtPOD89	CGTCA-motif	CGTCA	1178	5	+	cis-acting regulatory element involved in the MeJA-responsiveness	Hormone responsive elements
NtPOD89	CGTCA-motif	CGTCA	1202	5	-	cis-acting regulatory element involved in the MeJA-responsiveness	Hormone responsive elements
NtPOD89	ABRE	ACGTG	1204	5	+	cis-acting element involved in the abscisic acid responsiveness	Hormone responsive elements
NtPOD90	CGTCA-motif	CGTCA	220	5	-	cis-acting regulatory element involved in the MeJA-responsiveness	Hormone responsive elements
NtPOD90	TGACG-motif	TGACG	220	5	+	cis-acting regulatory element involved in the MeJA-responsiveness	Hormone responsive elements
NtPOD90	ABRE	ACGTG	1122	5	+	cis-acting element involved in the abscisic acid responsiveness	Hormone responsive elements
NtPOD90	ABRE	ACGTG	1263	5	-	cis-acting element involved in the abscisic acid responsiveness	Hormone responsive elements
NtPOD91	TGACG-motif	TGACG	67	5	-	cis-acting regulatory element involved in the MeJA-responsiveness	Hormone responsive elements
NtPOD91	CGTCA-motif	CGTCA	67	5	+	cis-acting regulatory element involved in the MeJA-responsiveness	Hormone responsive elements
NtPOD92	CGTCA-motif	CGTCA	1014	5	-	cis-acting regulatory element involved in the MeJA-responsiveness	Hormone responsive elements
NtPOD92	TGACG-motif	TGACG	1014	5	+	cis-acting regulatory element involved in the MeJA-responsiveness	Hormone responsive elements
NtPOD93	TGACG-motif	TGACG	275	5	+	cis-acting regulatory element involved in the MeJA-responsiveness	Hormone responsive elements
NtPOD93	CGTCA-motif	CGTCA	275	5	-	cis-acting regulatory element involved in the MeJA-responsiveness	Hormone responsive elements
NtPOD93	ABRE	ACGTG	915	5	-	cis-acting element involved in the abscisic acid responsiveness	Hormone responsive elements
NtPOD96	CGTCA-motif	CGTCA	1068	5	+	cis-acting regulatory element involved in the MeJA-responsiveness	Hormone responsive elements
NtPOD96	CGTCA-motif	CGTCA	1233	5	+	cis-acting regulatory element involved in the MeJA-responsiveness	Hormone responsive elements
NtPOD96	TGACG-motif	TGACG	1068	5	-	cis-acting regulatory element involved in the MeJA-responsiveness	Hormone responsive elements
NtPOD96	TGACG-motif	TGACG	1233	5	-	cis-acting regulatory element involved in the MeJA-responsiveness	Hormone responsive elements
NtPOD96	ABRE	ACGTG	82	5	-	cis-acting element involved in the abscisic acid responsiveness	Hormone responsive elements
NtPOD96	ABRE	ACGTG	423	5	+	cis-acting element involved in the abscisic acid responsiveness	Hormone responsive elements
NtPOD96	ABRE	ACGTG	1475	5	+	cis-acting element involved in the abscisic acid responsiveness	Hormone responsive elements
NtPOD97	ABRE	ACGTG	1011	5	-	cis-acting element involved in the abscisic acid responsiveness	Hormone responsive elements
NtPOD97	ABRE	ACGTG	1221	5	+	cis-acting element involved in the abscisic acid responsiveness	Hormone responsive elements
NtPOD98	ABRE	ACGTG	15	5	+	cis-acting element involved in the abscisic acid responsiveness	Hormone responsive elements
NtPOD98	CGTCA-motif	CGTCA	628	5	+	cis-acting regulatory element involved in the MeJA-responsiveness	Hormone responsive elements
NtPOD98	TGACG-motif	TGACG	628	5	-	cis-acting regulatory element involved in the MeJA-responsiveness	Hormone responsive elements
NtPOD100	ABRE	ACGTG	1385	5	+	cis-acting element involved in the abscisic acid responsiveness	Hormone responsive elements
NtPOD101	CGTCA-motif	CGTCA	1197	5	+	cis-acting regulatory element involved in the MeJA-responsiveness	Hormone responsive elements
NtPOD101	TGACG-motif	TGACG	1197	5	-	cis-acting regulatory element involved in the MeJA-responsiveness	Hormone responsive elements
NtPOD101	ABRE	ACGTG	976	5	+	cis-acting element involved in the abscisic acid responsiveness	Hormone responsive elements
NtPOD102	ABRE	ACGTG	27	5	+	cis-acting element involved in the abscisic acid responsiveness	Hormone responsive elements
NtPOD103	ABRE	ACGTG	860	5	-	cis-acting element involved in the abscisic acid responsiveness	Hormone responsive elements
NtPOD104	ABRE	ACGTG	1094	5	+	cis-acting element involved in the abscisic acid responsiveness	Hormone responsive elements
NtPOD104	ABRE	ACGTG	1367	5	+	cis-acting element involved in the abscisic acid responsiveness	Hormone responsive elements
NtPOD105	ABRE	ACGTG	254	5	+	cis-acting element involved in the abscisic acid responsiveness	Hormone responsive elements
NtPOD106	CGTCA-motif	CGTCA	1353	5	-	cis-acting regulatory element involved in the MeJA-responsiveness	Hormone responsive elements
NtPOD106	TGACG-motif	TGACG	1353	5	+	cis-acting regulatory element involved in the MeJA-responsiveness	Hormone responsive elements
NtPOD107	TGACG-motif	TGACG	119	5	+	cis-acting regulatory element involved in the MeJA-responsiveness	Hormone responsive elements
NtPOD107	TGACG-motif	TGACG	620	5	+	cis-acting regulatory element involved in the MeJA-responsiveness	Hormone responsive elements
NtPOD107	TGACG-motif	TGACG	1494	5	+	cis-acting regulatory element involved in the MeJA-responsiveness	Hormone responsive elements
NtPOD107	CGTCA-motif	CGTCA	119	5	-	cis-acting regulatory element involved in the MeJA-responsiveness	Hormone responsive elements
NtPOD107	CGTCA-motif	CGTCA	620	5	-	cis-acting regulatory element involved in the MeJA-responsiveness	Hormone responsive elements
NtPOD107	CGTCA-motif	CGTCA	1494	5	-	cis-acting regulatory element involved in the MeJA-responsiveness	Hormone responsive elements
NtPOD107	ABRE	ACGTG	531	5	+	cis-acting element involved in the abscisic acid responsiveness	Hormone responsive elements
NtPOD107	ABRE	ACGTG	1472	5	+	cis-acting element involved in the abscisic acid responsiveness	Hormone responsive elements
NtPOD110	TGACG-motif	TGACG	869	5	-	cis-acting regulatory element involved in the MeJA-responsiveness	Hormone responsive elements
NtPOD110	CGTCA-motif	CGTCA	869	5	+	cis-acting regulatory element involved in the MeJA-responsiveness	Hormone responsive elements
NtPOD111	ABRE	ACGTG	665	5	-	cis-acting element involved in the abscisic acid responsiveness	Hormone responsive elements
NtPOD111	ABRE	ACGTG	1020	5	+	cis-acting element involved in the abscisic acid responsiveness	Hormone responsive elements
NtPOD112	ABRE	ACGTG	893	5	+	cis-acting element involved in the abscisic acid responsiveness	Hormone responsive elements
NtPOD112	ABRE	ACGTG	1034	5	-	cis-acting element involved in the abscisic acid responsiveness	Hormone responsive elements
NtPOD113	ABRE	ACGTG	221	5	-	cis-acting element involved in the abscisic acid responsiveness	Hormone responsive elements
NtPOD114	ABRE	ACGTG	27	5	+	cis-acting element involved in the abscisic acid responsiveness	Hormone responsive elements
NtPOD114	ABRE	ACGTG	321	5	+	cis-acting element involved in the abscisic acid responsiveness	Hormone responsive elements
NtPOD114	ABRE	ACGTG	423	5	-	cis-acting element involved in the abscisic acid responsiveness	Hormone responsive elements
NtPOD114	ABRE	ACGTG	1060	5	-	cis-acting element involved in the abscisic acid responsiveness	Hormone responsive elements
NtPOD114	ABRE	ACGTG	1435	5	+	cis-acting element involved in the abscisic acid responsiveness	Hormone responsive elements
NtPOD116	ABRE	ACGTG	807	5	+	cis-acting element involved in the abscisic acid responsiveness	Hormone responsive elements
NtPOD116	ABRE	ACGTG	996	5	+	cis-acting element involved in the abscisic acid responsiveness	Hormone responsive elements
NtPOD117	ABRE	ACGTG	166	5	+	cis-acting element involved in the abscisic acid responsiveness	Hormone responsive elements
NtPOD117	ABRE	ACGTG	1210	5	+	cis-acting element involved in the abscisic acid responsiveness	Hormone responsive elements
NtPOD117	ABRE	ACGTG	1230	5	+	cis-acting element involved in the abscisic acid responsiveness	Hormone responsive elements
NtPOD117	CGTCA-motif	CGTCA	1228	5	-	cis-acting regulatory element involved in the MeJA-responsiveness	Hormone responsive elements
NtPOD117	CGTCA-motif	CGTCA	1233	5	-	cis-acting regulatory element involved in the MeJA-responsiveness	Hormone responsive elements
NtPOD117	TGACG-motif	TGACG	1228	5	+	cis-acting regulatory element involved in the MeJA-responsiveness	Hormone responsive elements
NtPOD117	TGACG-motif	TGACG	1233	5	+	cis-acting regulatory element involved in the MeJA-responsiveness	Hormone responsive elements
NtPOD119	CGTCA-motif	CGTCA	775	5	+	cis-acting regulatory element involved in the MeJA-responsiveness	Hormone responsive elements
NtPOD119	CGTCA-motif	CGTCA	1440	5	+	cis-acting regulatory element involved in the MeJA-responsiveness	Hormone responsive elements
NtPOD119	TGACG-motif	TGACG	775	5	-	cis-acting regulatory element involved in the MeJA-responsiveness	Hormone responsive elements
NtPOD119	TGACG-motif	TGACG	1440	5	-	cis-acting regulatory element involved in the MeJA-responsiveness	Hormone responsive elements
NtPOD119	ABRE	ACGTG	561	5	-	cis-acting element involved in the abscisic acid responsiveness	Hormone responsive elements
NtPOD120	ABRE	ACGTG	218	5	+	cis-acting element involved in the abscisic acid responsiveness	Hormone responsive elements
NtPOD120	ABRE	ACGTG	997	5	-	cis-acting element involved in the abscisic acid responsiveness	Hormone responsive elements
NtPOD121	ABRE	ACGTG	1323	5	+	cis-acting element involved in the abscisic acid responsiveness	Hormone responsive elements
NtPOD121	TGACG-motif	TGACG	858	5	+	cis-acting regulatory element involved in the MeJA-responsiveness	Hormone responsive elements
NtPOD121	CGTCA-motif	CGTCA	858	5	-	cis-acting regulatory element involved in the MeJA-responsiveness	Hormone responsive elements
NtPOD122	ABRE	ACGTG	1467	5	+	cis-acting element involved in the abscisic acid responsiveness	Hormone responsive elements
NtPOD123	ABRE	ACGTG	702	5	+	cis-acting element involved in the abscisic acid responsiveness	Hormone responsive elements
NtPOD123	TGACG-motif	TGACG	1395	5	-	cis-acting regulatory element involved in the MeJA-responsiveness	Hormone responsive elements
NtPOD123	TGACG-motif	TGACG	1472	5	-	cis-acting regulatory element involved in the MeJA-responsiveness	Hormone responsive elements
NtPOD123	TGACG-motif	TGACG	1492	5	-	cis-acting regulatory element involved in the MeJA-responsiveness	Hormone responsive elements
NtPOD123	CGTCA-motif	CGTCA	1395	5	+	cis-acting regulatory element involved in the MeJA-responsiveness	Hormone responsive elements
NtPOD123	CGTCA-motif	CGTCA	1472	5	+	cis-acting regulatory element involved in the MeJA-responsiveness	Hormone responsive elements
NtPOD123	CGTCA-motif	CGTCA	1492	5	+	cis-acting regulatory element involved in the MeJA-responsiveness	Hormone responsive elements
NtPOD124	TGACG-motif	TGACG	67	5	-	cis-acting regulatory element involved in the MeJA-responsiveness	Hormone responsive elements
NtPOD124	CGTCA-motif	CGTCA	67	5	+	cis-acting regulatory element involved in the MeJA-responsiveness	Hormone responsive elements
NtPOD125	CGTCA-motif	CGTCA	63	5	-	cis-acting regulatory element involved in the MeJA-responsiveness	Hormone responsive elements
NtPOD125	TGACG-motif	TGACG	63	5	+	cis-acting regulatory element involved in the MeJA-responsiveness	Hormone responsive elements
NtPOD125	ABRE	ACGTG	209	5	-	cis-acting element involved in the abscisic acid responsiveness	Hormone responsive elements
NtPOD125	ABRE	ACGTG	401	5	-	cis-acting element involved in the abscisic acid responsiveness	Hormone responsive elements
NtPOD125	ABRE	ACGTG	990	5	-	cis-acting element involved in the abscisic acid responsiveness	Hormone responsive elements
NtPOD126	TGACG-motif	TGACG	1231	5	+	cis-acting regulatory element involved in the MeJA-responsiveness	Hormone responsive elements
NtPOD126	CGTCA-motif	CGTCA	1231	5	-	cis-acting regulatory element involved in the MeJA-responsiveness	Hormone responsive elements
NtPOD129	TGACG-motif	TGACG	856	5	-	cis-acting regulatory element involved in the MeJA-responsiveness	Hormone responsive elements
NtPOD129	CGTCA-motif	CGTCA	856	5	+	cis-acting regulatory element involved in the MeJA-responsiveness	Hormone responsive elements
NtPOD130	ABRE	ACGTG	1011	5	+	cis-acting element involved in the abscisic acid responsiveness	Hormone responsive elements
NtPOD131	ABRE	ACGTG	561	5	-	cis-acting element involved in the abscisic acid responsiveness	Hormone responsive elements
NtPOD131	TGACG-motif	TGACG	775	5	-	cis-acting regulatory element involved in the MeJA-responsiveness	Hormone responsive elements
NtPOD131	TGACG-motif	TGACG	1440	5	-	cis-acting regulatory element involved in the MeJA-responsiveness	Hormone responsive elements
NtPOD131	CGTCA-motif	CGTCA	775	5	+	cis-acting regulatory element involved in the MeJA-responsiveness	Hormone responsive elements
NtPOD131	CGTCA-motif	CGTCA	1440	5	+	cis-acting regulatory element involved in the MeJA-responsiveness	Hormone responsive elements
NtPOD132	CGTCA-motif	CGTCA	304	5	+	cis-acting regulatory element involved in the MeJA-responsiveness	Hormone responsive elements
NtPOD132	TGACG-motif	TGACG	304	5	-	cis-acting regulatory element involved in the MeJA-responsiveness	Hormone responsive elements
NtPOD133	ABRE	ACGTG	503	5	+	cis-acting element involved in the abscisic acid responsiveness	Hormone responsive elements
NtPOD133	CGTCA-motif	CGTCA	501	5	-	cis-acting regulatory element involved in the MeJA-responsiveness	Hormone responsive elements
NtPOD133	CGTCA-motif	CGTCA	532	5	-	cis-acting regulatory element involved in the MeJA-responsiveness	Hormone responsive elements
NtPOD133	CGTCA-motif	CGTCA	834	5	-	cis-acting regulatory element involved in the MeJA-responsiveness	Hormone responsive elements
NtPOD133	TGACG-motif	TGACG	501	5	+	cis-acting regulatory element involved in the MeJA-responsiveness	Hormone responsive elements
NtPOD133	TGACG-motif	TGACG	532	5	+	cis-acting regulatory element involved in the MeJA-responsiveness	Hormone responsive elements
NtPOD133	TGACG-motif	TGACG	834	5	+	cis-acting regulatory element involved in the MeJA-responsiveness	Hormone responsive elements
NtPOD134	ABRE	ACGTG	803	5	-	cis-acting element involved in the abscisic acid responsiveness	Hormone responsive elements
NtPOD134	ABRE	ACGTG	1193	5	-	cis-acting element involved in the abscisic acid responsiveness	Hormone responsive elements
NtPOD134	CGTCA-motif	CGTCA	1319	5	-	cis-acting regulatory element involved in the MeJA-responsiveness	Hormone responsive elements
NtPOD134	TGACG-motif	TGACG	1319	5	+	cis-acting regulatory element involved in the MeJA-responsiveness	Hormone responsive elements
NtPOD135	TGACG-motif	TGACG	692	5	-	cis-acting regulatory element involved in the MeJA-responsiveness	Hormone responsive elements
NtPOD135	TGACG-motif	TGACG	1088	5	+	cis-acting regulatory element involved in the MeJA-responsiveness	Hormone responsive elements
NtPOD135	TGACG-motif	TGACG	1332	5	+	cis-acting regulatory element involved in the MeJA-responsiveness	Hormone responsive elements
NtPOD135	CGTCA-motif	CGTCA	692	5	+	cis-acting regulatory element involved in the MeJA-responsiveness	Hormone responsive elements
NtPOD135	CGTCA-motif	CGTCA	1088	5	-	cis-acting regulatory element involved in the MeJA-responsiveness	Hormone responsive elements
NtPOD135	CGTCA-motif	CGTCA	1332	5	-	cis-acting regulatory element involved in the MeJA-responsiveness	Hormone responsive elements
NtPOD136	ABRE	ACGTG	150	5	-	cis-acting element involved in the abscisic acid responsiveness	Hormone responsive elements
NtPOD137	TGACG-motif	TGACG	958	5	+	cis-acting regulatory element involved in the MeJA-responsiveness	Hormone responsive elements
NtPOD137	CGTCA-motif	CGTCA	958	5	-	cis-acting regulatory element involved in the MeJA-responsiveness	Hormone responsive elements
NtPOD137	ABRE	ACGTG	373	5	+	cis-acting element involved in the abscisic acid responsiveness	Hormone responsive elements
NtPOD137	ABRE	ACGTG	904	5	+	cis-acting element involved in the abscisic acid responsiveness	Hormone responsive elements
NtPOD138	ABRE	ACGTG	153	5	-	cis-acting element involved in the abscisic acid responsiveness	Hormone responsive elements
NtPOD138	TGACG-motif	TGACG	661	5	-	cis-acting regulatory element involved in the MeJA-responsiveness	Hormone responsive elements
NtPOD138	CGTCA-motif	CGTCA	661	5	+	cis-acting regulatory element involved in the MeJA-responsiveness	Hormone responsive elements
NtPOD140	CGTCA-motif	CGTCA	653	5	+	cis-acting regulatory element involved in the MeJA-responsiveness	Hormone responsive elements
NtPOD140	TGACG-motif	TGACG	653	5	-	cis-acting regulatory element involved in the MeJA-responsiveness	Hormone responsive elements
NtPOD140	ABRE	ACGTG	202	5	-	cis-acting element involved in the abscisic acid responsiveness	Hormone responsive elements
NtPOD140	ABRE	ACGTG	727	5	-	cis-acting element involved in the abscisic acid responsiveness	Hormone responsive elements
NtPOD141	ABRE	ACGTG	988	5	+	cis-acting element involved in the abscisic acid responsiveness	Hormone responsive elements
NtPOD142	ABRE	ACGTG	1352	5	+	cis-acting element involved in the abscisic acid responsiveness	Hormone responsive elements
NtPOD143	ABRE	ACGTG	510	5	-	cis-acting element involved in the abscisic acid responsiveness	Hormone responsive elements
NtPOD143	ABRE	ACGTG	572	5	-	cis-acting element involved in the abscisic acid responsiveness	Hormone responsive elements
NtPOD143	TGACG-motif	TGACG	789	5	-	cis-acting regulatory element involved in the MeJA-responsiveness	Hormone responsive elements
NtPOD143	CGTCA-motif	CGTCA	789	5	+	cis-acting regulatory element involved in the MeJA-responsiveness	Hormone responsive elements
NtPOD144	ABRE	ACGTG	871	5	+	cis-acting element involved in the abscisic acid responsiveness	Hormone responsive elements
NtPOD144	CGTCA-motif	CGTCA	1031	5	-	cis-acting regulatory element involved in the MeJA-responsiveness	Hormone responsive elements
NtPOD144	CGTCA-motif	CGTCA	1065	5	-	cis-acting regulatory element involved in the MeJA-responsiveness	Hormone responsive elements
NtPOD144	CGTCA-motif	CGTCA	1160	5	-	cis-acting regulatory element involved in the MeJA-responsiveness	Hormone responsive elements
NtPOD144	TGACG-motif	TGACG	1031	5	+	cis-acting regulatory element involved in the MeJA-responsiveness	Hormone responsive elements
NtPOD144	TGACG-motif	TGACG	1065	5	+	cis-acting regulatory element involved in the MeJA-responsiveness	Hormone responsive elements
NtPOD144	TGACG-motif	TGACG	1160	5	+	cis-acting regulatory element involved in the MeJA-responsiveness	Hormone responsive elements
NtPOD145	ABRE	ACGTG	225	5	+	cis-acting element involved in the abscisic acid responsiveness	Hormone responsive elements
NtPOD145	ABRE	ACGTG	1247	5	+	cis-acting element involved in the abscisic acid responsiveness	Hormone responsive elements
NtPOD146	ABRE	ACGTG	118	5	+	cis-acting element involved in the abscisic acid responsiveness	Hormone responsive elements
NtPOD147	CGTCA-motif	CGTCA	820	5	+	cis-acting regulatory element involved in the MeJA-responsiveness	Hormone responsive elements
NtPOD147	CGTCA-motif	CGTCA	1406	5	+	cis-acting regulatory element involved in the MeJA-responsiveness	Hormone responsive elements
NtPOD147	TGACG-motif	TGACG	820	5	-	cis-acting regulatory element involved in the MeJA-responsiveness	Hormone responsive elements
NtPOD147	TGACG-motif	TGACG	1406	5	-	cis-acting regulatory element involved in the MeJA-responsiveness	Hormone responsive elements
NtPOD147	ABRE	ACGTG	914	5	+	cis-acting element involved in the abscisic acid responsiveness	Hormone responsive elements
NtPOD147	ABRE	ACGTG	1404	5	-	cis-acting element involved in the abscisic acid responsiveness	Hormone responsive elements
NtPOD148	ABRE	ACGTG	1266	5	-	cis-acting element involved in the abscisic acid responsiveness	Hormone responsive elements
NtPOD149	TGACG-motif	TGACG	592	5	+	cis-acting regulatory element involved in the MeJA-responsiveness	Hormone responsive elements
NtPOD149	CGTCA-motif	CGTCA	592	5	-	cis-acting regulatory element involved in the MeJA-responsiveness	Hormone responsive elements
NtPOD149	ABRE	ACGTG	530	5	-	cis-acting element involved in the abscisic acid responsiveness	Hormone responsive elements
NtPOD149	ABRE	ACGTG	1216	5	-	cis-acting element involved in the abscisic acid responsiveness	Hormone responsive elements
NtPOD150	ABRE	ACGTG	283	5	-	cis-acting element involved in the abscisic acid responsiveness	Hormone responsive elements
NtPOD150	ABRE	ACGTG	308	5	+	cis-acting element involved in the abscisic acid responsiveness	Hormone responsive elements
NtPOD150	ABRE	ACGTG	1313	5	-	cis-acting element involved in the abscisic acid responsiveness	Hormone responsive elements
NtPOD150	ABRE	ACGTG	1350	5	-	cis-acting element involved in the abscisic acid responsiveness	Hormone responsive elements
NtPOD151	TGACG-motif	TGACG	151	5	+	cis-acting regulatory element involved in the MeJA-responsiveness	Hormone responsive elements
NtPOD151	CGTCA-motif	CGTCA	151	5	-	cis-acting regulatory element involved in the MeJA-responsiveness	Hormone responsive elements
NtPOD151	ABRE	ACGTG	755	5	+	cis-acting element involved in the abscisic acid responsiveness	Hormone responsive elements
NtPOD151	ABRE	ACGTG	872	5	+	cis-acting element involved in the abscisic acid responsiveness	Hormone responsive elements
NtPOD152	CGTCA-motif	CGTCA	387	5	-	cis-acting regulatory element involved in the MeJA-responsiveness	Hormone responsive elements
NtPOD152	CGTCA-motif	CGTCA	601	5	-	cis-acting regulatory element involved in the MeJA-responsiveness	Hormone responsive elements
NtPOD152	TGACG-motif	TGACG	387	5	+	cis-acting regulatory element involved in the MeJA-responsiveness	Hormone responsive elements
NtPOD152	TGACG-motif	TGACG	601	5	+	cis-acting regulatory element involved in the MeJA-responsiveness	Hormone responsive elements
NtPOD153	CGTCA-motif	CGTCA	396	5	+	cis-acting regulatory element involved in the MeJA-responsiveness	Hormone responsive elements
NtPOD153	CGTCA-motif	CGTCA	1177	5	+	cis-acting regulatory element involved in the MeJA-responsiveness	Hormone responsive elements
NtPOD153	TGACG-motif	TGACG	396	5	-	cis-acting regulatory element involved in the MeJA-responsiveness	Hormone responsive elements
NtPOD153	TGACG-motif	TGACG	1177	5	-	cis-acting regulatory element involved in the MeJA-responsiveness	Hormone responsive elements
NtPOD153	ABRE	ACGTG	343	5	-	cis-acting element involved in the abscisic acid responsiveness	Hormone responsive elements
NtPOD153	ABRE	ACGTG	1339	5	+	cis-acting element involved in the abscisic acid responsiveness	Hormone responsive elements
NtPOD154	TGACG-motif	TGACG	41	5	-	cis-acting regulatory element involved in the MeJA-responsiveness	Hormone responsive elements
NtPOD154	TGACG-motif	TGACG	913	5	+	cis-acting regulatory element involved in the MeJA-responsiveness	Hormone responsive elements
NtPOD154	TGACG-motif	TGACG	1340	5	+	cis-acting regulatory element involved in the MeJA-responsiveness	Hormone responsive elements
NtPOD154	CGTCA-motif	CGTCA	41	5	+	cis-acting regulatory element involved in the MeJA-responsiveness	Hormone responsive elements
NtPOD154	CGTCA-motif	CGTCA	913	5	-	cis-acting regulatory element involved in the MeJA-responsiveness	Hormone responsive elements
NtPOD154	CGTCA-motif	CGTCA	1340	5	-	cis-acting regulatory element involved in the MeJA-responsiveness	Hormone responsive elements
NtPOD155	CGTCA-motif	CGTCA	1333	5	-	cis-acting regulatory element involved in the MeJA-responsiveness	Hormone responsive elements
NtPOD155	TGACG-motif	TGACG	1333	5	+	cis-acting regulatory element involved in the MeJA-responsiveness	Hormone responsive elements
NtPOD155	ABRE	ACGTG	22	5	+	cis-acting element involved in the abscisic acid responsiveness	Hormone responsive elements
NtPOD155	ABRE	ACGTG	673	5	+	cis-acting element involved in the abscisic acid responsiveness	Hormone responsive elements
NtPOD156	TGACG-motif	TGACG	613	5	+	cis-acting regulatory element involved in the MeJA-responsiveness	Hormone responsive elements
NtPOD156	CGTCA-motif	CGTCA	613	5	-	cis-acting regulatory element involved in the MeJA-responsiveness	Hormone responsive elements
NtPOD156	ABRE	ACGTG	1021	5	+	cis-acting element involved in the abscisic acid responsiveness	Hormone responsive elements
NtPOD157	TGACG-motif	TGACG	462	5	-	cis-acting regulatory element involved in the MeJA-responsiveness	Hormone responsive elements
NtPOD157	CGTCA-motif	CGTCA	462	5	+	cis-acting regulatory element involved in the MeJA-responsiveness	Hormone responsive elements
NtPOD157	ABRE	ACGTG	983	5	+	cis-acting element involved in the abscisic acid responsiveness	Hormone responsive elements
NtPOD157	ABRE	ACGTG	1064	5	+	cis-acting element involved in the abscisic acid responsiveness	Hormone responsive elements
NtPOD157	ABRE	ACGTG	1286	5	-	cis-acting element involved in the abscisic acid responsiveness	Hormone responsive elements
NtPOD158	TGACG-motif	TGACG	788	5	-	cis-acting regulatory element involved in the MeJA-responsiveness	Hormone responsive elements
NtPOD158	CGTCA-motif	CGTCA	788	5	+	cis-acting regulatory element involved in the MeJA-responsiveness	Hormone responsive elements
NtPOD158	ABRE	ACGTG	222	5	-	cis-acting element involved in the abscisic acid responsiveness	Hormone responsive elements
NtPOD158	ABRE	ACGTG	713	5	+	cis-acting element involved in the abscisic acid responsiveness	Hormone responsive elements
NtPOD158	ABRE	ACGTG	786	5	-	cis-acting element involved in the abscisic acid responsiveness	Hormone responsive elements
NtPOD159	CGTCA-motif	CGTCA	548	5	+	cis-acting regulatory element involved in the MeJA-responsiveness	Hormone responsive elements
NtPOD159	TGACG-motif	TGACG	548	5	-	cis-acting regulatory element involved in the MeJA-responsiveness	Hormone responsive elements
NtPOD160	TGACG-motif	TGACG	1450	5	-	cis-acting regulatory element involved in the MeJA-responsiveness	Hormone responsive elements
NtPOD160	CGTCA-motif	CGTCA	1450	5	+	cis-acting regulatory element involved in the MeJA-responsiveness	Hormone responsive elements
NtPOD160	ABRE	ACGTG	448	5	-	cis-acting element involved in the abscisic acid responsiveness	Hormone responsive elements
NtPOD161	CGTCA-motif	CGTCA	423	5	+	cis-acting regulatory element involved in the MeJA-responsiveness	Hormone responsive elements
NtPOD161	TGACG-motif	TGACG	423	5	-	cis-acting regulatory element involved in the MeJA-responsiveness	Hormone responsive elements
NtPOD161	ABRE	ACGTG	583	5	-	cis-acting element involved in the abscisic acid responsiveness	Hormone responsive elements
NtPOD161	ABRE	ACGTG	908	5	-	cis-acting element involved in the abscisic acid responsiveness	Hormone responsive elements
NtPOD162	ABRE	ACGTG	451	5	+	cis-acting element involved in the abscisic acid responsiveness	Hormone responsive elements
NtPOD163	ABRE	ACGTG	1389	5	-	cis-acting element involved in the abscisic acid responsiveness	Hormone responsive elements
NtPOD164	CGTCA-motif	CGTCA	148	5	-	cis-acting regulatory element involved in the MeJA-responsiveness	Hormone responsive elements
NtPOD164	CGTCA-motif	CGTCA	627	5	+	cis-acting regulatory element involved in the MeJA-responsiveness	Hormone responsive elements
NtPOD164	TGACG-motif	TGACG	148	5	+	cis-acting regulatory element involved in the MeJA-responsiveness	Hormone responsive elements
NtPOD164	TGACG-motif	TGACG	627	5	-	cis-acting regulatory element involved in the MeJA-responsiveness	Hormone responsive elements
NtPOD164	ABRE	ACGTG	150	5	+	cis-acting element involved in the abscisic acid responsiveness	Hormone responsive elements
NtPOD165	ABRE	ACGTG	118	5	-	cis-acting element involved in the abscisic acid responsiveness	Hormone responsive elements
NtPOD165	ABRE	ACGTG	629	5	+	cis-acting element involved in the abscisic acid responsiveness	Hormone responsive elements
NtPOD165	ABRE	ACGTG	1387	5	+	cis-acting element involved in the abscisic acid responsiveness	Hormone responsive elements
NtPOD165	TGACG-motif	TGACG	304	5	+	cis-acting regulatory element involved in the MeJA-responsiveness	Hormone responsive elements
NtPOD165	CGTCA-motif	CGTCA	304	5	-	cis-acting regulatory element involved in the MeJA-responsiveness	Hormone responsive elements
NtPOD166	ABRE	ACGTG	587	5	+	cis-acting element involved in the abscisic acid responsiveness	Hormone responsive elements
NtPOD166	ABRE	ACGTG	1477	5	+	cis-acting element involved in the abscisic acid responsiveness	Hormone responsive elements
NtPOD166	TGACG-motif	TGACG	585	5	+	cis-acting regulatory element involved in the MeJA-responsiveness	Hormone responsive elements
NtPOD166	CGTCA-motif	CGTCA	585	5	-	cis-acting regulatory element involved in the MeJA-responsiveness	Hormone responsive elements
NtPOD167	ABRE	ACGTG	340	5	+	cis-acting element involved in the abscisic acid responsiveness	Hormone responsive elements
NtPOD167	TGACG-motif	TGACG	338	5	+	cis-acting regulatory element involved in the MeJA-responsiveness	Hormone responsive elements
NtPOD167	TGACG-motif	TGACG	554	5	+	cis-acting regulatory element involved in the MeJA-responsiveness	Hormone responsive elements
NtPOD167	TGACG-motif	TGACG	910	5	-	cis-acting regulatory element involved in the MeJA-responsiveness	Hormone responsive elements
NtPOD167	CGTCA-motif	CGTCA	338	5	-	cis-acting regulatory element involved in the MeJA-responsiveness	Hormone responsive elements
NtPOD167	CGTCA-motif	CGTCA	554	5	-	cis-acting regulatory element involved in the MeJA-responsiveness	Hormone responsive elements
NtPOD167	CGTCA-motif	CGTCA	910	5	+	cis-acting regulatory element involved in the MeJA-responsiveness	Hormone responsive elements
NtPOD168	TGACG-motif	TGACG	1284	5	+	cis-acting regulatory element involved in the MeJA-responsiveness	Hormone responsive elements
NtPOD168	CGTCA-motif	CGTCA	1284	5	-	cis-acting regulatory element involved in the MeJA-responsiveness	Hormone responsive elements
NtPOD168	ABRE	ACGTG	156	5	+	cis-acting element involved in the abscisic acid responsiveness	Hormone responsive elements
NtPOD168	ABRE	ACGTG	1086	5	+	cis-acting element involved in the abscisic acid responsiveness	Hormone responsive elements
NtPOD168	ABRE	ACGTG	1297	5	-	cis-acting element involved in the abscisic acid responsiveness	Hormone responsive elements
NtPOD169	TGACG-motif	TGACG	851	5	+	cis-acting regulatory element involved in the MeJA-responsiveness	Hormone responsive elements
NtPOD169	CGTCA-motif	CGTCA	851	5	-	cis-acting regulatory element involved in the MeJA-responsiveness	Hormone responsive elements
NtPOD169	ABRE	ACGTG	1026	5	-	cis-acting element involved in the abscisic acid responsiveness	Hormone responsive elements
NtPOD170	TGACG-motif	TGACG	909	5	-	cis-acting regulatory element involved in the MeJA-responsiveness	Hormone responsive elements
NtPOD170	CGTCA-motif	CGTCA	909	5	+	cis-acting regulatory element involved in the MeJA-responsiveness	Hormone responsive elements
NtPOD170	ABRE	ACGTG	1462	5	+	cis-acting element involved in the abscisic acid responsiveness	Hormone responsive elements
NtPOD171	TGACG-motif	TGACG	587	5	+	cis-acting regulatory element involved in the MeJA-responsiveness	Hormone responsive elements
NtPOD171	CGTCA-motif	CGTCA	587	5	-	cis-acting regulatory element involved in the MeJA-responsiveness	Hormone responsive elements
NtPOD171	ABRE	ACGTG	915	5	+	cis-acting element involved in the abscisic acid responsiveness	Hormone responsive elements
NtPOD174	ABRE	ACGTG	1469	5	-	cis-acting element involved in the abscisic acid responsiveness	Hormone responsive elements
NtPOD175	ABRE	ACGTG	721	5	-	cis-acting element involved in the abscisic acid responsiveness	Hormone responsive elements
NtPOD175	ABRE	ACGTG	1109	5	+	cis-acting element involved in the abscisic acid responsiveness	Hormone responsive elements
NtPOD176	ABRE	ACGTG	805	5	+	cis-acting element involved in the abscisic acid responsiveness	Hormone responsive elements
NtPOD176	CGTCA-motif	CGTCA	916	5	+	cis-acting regulatory element involved in the MeJA-responsiveness	Hormone responsive elements
NtPOD176	TGACG-motif	TGACG	916	5	-	cis-acting regulatory element involved in the MeJA-responsiveness	Hormone responsive elements
NtPOD177	CGTCA-motif	CGTCA	507	5	+	cis-acting regulatory element involved in the MeJA-responsiveness	Hormone responsive elements
NtPOD177	TGACG-motif	TGACG	507	5	-	cis-acting regulatory element involved in the MeJA-responsiveness	Hormone responsive elements
NtPOD177	ABRE	ACGTG	501	5	-	cis-acting element involved in the abscisic acid responsiveness	Hormone responsive elements
NtPOD177	ABRE	ACGTG	1486	5	+	cis-acting element involved in the abscisic acid responsiveness	Hormone responsive elements
NtPOD178	CGTCA-motif	CGTCA	469	5	-	cis-acting regulatory element involved in the MeJA-responsiveness	Hormone responsive elements
NtPOD178	CGTCA-motif	CGTCA	853	5	-	cis-acting regulatory element involved in the MeJA-responsiveness	Hormone responsive elements
NtPOD178	TGACG-motif	TGACG	469	5	+	cis-acting regulatory element involved in the MeJA-responsiveness	Hormone responsive elements
NtPOD178	TGACG-motif	TGACG	853	5	+	cis-acting regulatory element involved in the MeJA-responsiveness	Hormone responsive elements
NtPOD179	CGTCA-motif	CGTCA	488	5	+	cis-acting regulatory element involved in the MeJA-responsiveness	Hormone responsive elements
NtPOD179	CGTCA-motif	CGTCA	500	5	+	cis-acting regulatory element involved in the MeJA-responsiveness	Hormone responsive elements
NtPOD179	TGACG-motif	TGACG	488	5	-	cis-acting regulatory element involved in the MeJA-responsiveness	Hormone responsive elements
NtPOD179	TGACG-motif	TGACG	500	5	-	cis-acting regulatory element involved in the MeJA-responsiveness	Hormone responsive elements
NtPOD181	ABRE	ACGTG	553	5	-	cis-acting element involved in the abscisic acid responsiveness	Hormone responsive elements
NtPOD182	ABRE	ACGTG	423	5	+	cis-acting element involved in the abscisic acid responsiveness	Hormone responsive elements
NtPOD183	ABRE	ACGTG	1101	5	+	cis-acting element involved in the abscisic acid responsiveness	Hormone responsive elements
NtPOD184	ABRE	ACGTG	316	5	+	cis-acting element involved in the abscisic acid responsiveness	Hormone responsive elements
NtPOD184	CGTCA-motif	CGTCA	1091	5	-	cis-acting regulatory element involved in the MeJA-responsiveness	Hormone responsive elements
NtPOD184	TGACG-motif	TGACG	1091	5	+	cis-acting regulatory element involved in the MeJA-responsiveness	Hormone responsive elements
NtPOD185	ABRE	ACGTG	1200	5	-	cis-acting element involved in the abscisic acid responsiveness	Hormone responsive elements
NtPOD186	CGTCA-motif	CGTCA	415	5	+	cis-acting regulatory element involved in the MeJA-responsiveness	Hormone responsive elements
NtPOD186	CGTCA-motif	CGTCA	767	5	+	cis-acting regulatory element involved in the MeJA-responsiveness	Hormone responsive elements
NtPOD186	CGTCA-motif	CGTCA	1062	5	-	cis-acting regulatory element involved in the MeJA-responsiveness	Hormone responsive elements
NtPOD186	TGACG-motif	TGACG	415	5	-	cis-acting regulatory element involved in the MeJA-responsiveness	Hormone responsive elements
NtPOD186	TGACG-motif	TGACG	767	5	-	cis-acting regulatory element involved in the MeJA-responsiveness	Hormone responsive elements
NtPOD186	TGACG-motif	TGACG	1062	5	+	cis-acting regulatory element involved in the MeJA-responsiveness	Hormone responsive elements
NtPOD188	ABRE	ACGTG	797	5	+	cis-acting element involved in the abscisic acid responsiveness	Hormone responsive elements
NtPOD188	ABRE	ACGTG	1369	5	+	cis-acting element involved in the abscisic acid responsiveness	Hormone responsive elements
NtPOD188	ABRE	ACGTG	1394	5	+	cis-acting element involved in the abscisic acid responsiveness	Hormone responsive elements
NtPOD189	TGACG-motif	TGACG	1022	5	-	cis-acting regulatory element involved in the MeJA-responsiveness	Hormone responsive elements
NtPOD189	CGTCA-motif	CGTCA	1022	5	+	cis-acting regulatory element involved in the MeJA-responsiveness	Hormone responsive elements
NtPOD190	CGTCA-motif	CGTCA	1005	5	+	cis-acting regulatory element involved in the MeJA-responsiveness	Hormone responsive elements
NtPOD190	TGACG-motif	TGACG	1005	5	-	cis-acting regulatory element involved in the MeJA-responsiveness	Hormone responsive elements
NtPOD190	ABRE	ACGTG	275	5	+	cis-acting element involved in the abscisic acid responsiveness	Hormone responsive elements
NtPOD190	ABRE	ACGTG	987	5	-	cis-acting element involved in the abscisic acid responsiveness	Hormone responsive elements
NtPOD190	ABRE	ACGTG	1263	5	-	cis-acting element involved in the abscisic acid responsiveness	Hormone responsive elements
NtPOD191	CGTCA-motif	CGTCA	591	5	+	cis-acting regulatory element involved in the MeJA-responsiveness	Hormone responsive elements
NtPOD191	CGTCA-motif	CGTCA	808	5	-	cis-acting regulatory element involved in the MeJA-responsiveness	Hormone responsive elements
NtPOD191	TGACG-motif	TGACG	591	5	-	cis-acting regulatory element involved in the MeJA-responsiveness	Hormone responsive elements
NtPOD191	TGACG-motif	TGACG	808	5	+	cis-acting regulatory element involved in the MeJA-responsiveness	Hormone responsive elements
NtPOD191	ABRE	ACGTG	292	5	-	cis-acting element involved in the abscisic acid responsiveness	Hormone responsive elements
NtPOD191	ABRE	ACGTG	540	5	+	cis-acting element involved in the abscisic acid responsiveness	Hormone responsive elements
NtPOD192	ABRE	ACGTG	477	5	+	cis-acting element involved in the abscisic acid responsiveness	Hormone responsive elements
NtPOD192	ABRE	ACGTG	671	5	-	cis-acting element involved in the abscisic acid responsiveness	Hormone responsive elements
NtPOD192	ABRE	ACGTG	961	5	-	cis-acting element involved in the abscisic acid responsiveness	Hormone responsive elements
NtPOD193	ABRE	ACGTG	384	5	+	cis-acting element involved in the abscisic acid responsiveness	Hormone responsive elements
NtPOD194	ABRE	ACGTG	1235	5	+	cis-acting element involved in the abscisic acid responsiveness	Hormone responsive elements
NtPOD194	CGTCA-motif	CGTCA	27	5	+	cis-acting regulatory element involved in the MeJA-responsiveness	Hormone responsive elements
NtPOD194	TGACG-motif	TGACG	27	5	-	cis-acting regulatory element involved in the MeJA-responsiveness	Hormone responsive elements
NtPOD195	CGTCA-motif	CGTCA	122	5	+	cis-acting regulatory element involved in the MeJA-responsiveness	Hormone responsive elements
NtPOD195	CGTCA-motif	CGTCA	194	5	-	cis-acting regulatory element involved in the MeJA-responsiveness	Hormone responsive elements
NtPOD195	CGTCA-motif	CGTCA	303	5	-	cis-acting regulatory element involved in the MeJA-responsiveness	Hormone responsive elements
NtPOD195	CGTCA-motif	CGTCA	422	5	+	cis-acting regulatory element involved in the MeJA-responsiveness	Hormone responsive elements
NtPOD195	CGTCA-motif	CGTCA	648	5	+	cis-acting regulatory element involved in the MeJA-responsiveness	Hormone responsive elements
NtPOD195	TGACG-motif	TGACG	122	5	-	cis-acting regulatory element involved in the MeJA-responsiveness	Hormone responsive elements
NtPOD195	TGACG-motif	TGACG	194	5	+	cis-acting regulatory element involved in the MeJA-responsiveness	Hormone responsive elements
NtPOD195	TGACG-motif	TGACG	303	5	+	cis-acting regulatory element involved in the MeJA-responsiveness	Hormone responsive elements
NtPOD195	TGACG-motif	TGACG	422	5	-	cis-acting regulatory element involved in the MeJA-responsiveness	Hormone responsive elements
NtPOD195	TGACG-motif	TGACG	648	5	-	cis-acting regulatory element involved in the MeJA-responsiveness	Hormone responsive elements
NtPOD195	ABRE	ACGTG	201	5	+	cis-acting element involved in the abscisic acid responsiveness	Hormone responsive elements
NtPOD195	ABRE	ACGTG	1362	5	-	cis-acting element involved in the abscisic acid responsiveness	Hormone responsive elements
NtPOD198	TGACG-motif	TGACG	205	5	+	cis-acting regulatory element involved in the MeJA-responsiveness	Hormone responsive elements
NtPOD198	CGTCA-motif	CGTCA	205	5	-	cis-acting regulatory element involved in the MeJA-responsiveness	Hormone responsive elements
NtPOD199	CGTCA-motif	CGTCA	701	5	-	cis-acting regulatory element involved in the MeJA-responsiveness	Hormone responsive elements
NtPOD199	TGACG-motif	TGACG	701	5	+	cis-acting regulatory element involved in the MeJA-responsiveness	Hormone responsive elements
NtPOD199	ABRE	ACGTG	1392	5	-	cis-acting element involved in the abscisic acid responsiveness	Hormone responsive elements
NtPOD200	ABRE	ACGTG	642	5	-	cis-acting element involved in the abscisic acid responsiveness	Hormone responsive elements
NtPOD201	CGTCA-motif	CGTCA	1011	5	-	cis-acting regulatory element involved in the MeJA-responsiveness	Hormone responsive elements
NtPOD201	TGACG-motif	TGACG	1011	5	+	cis-acting regulatory element involved in the MeJA-responsiveness	Hormone responsive elements
NtPOD201	ABRE	ACGTG	659	5	-	cis-acting element involved in the abscisic acid responsiveness	Hormone responsive elements
NtPOD201	ABRE	ACGTG	1246	5	-	cis-acting element involved in the abscisic acid responsiveness	Hormone responsive elements
NtPOD202	ABRE	ACGTG	662	5	+	cis-acting element involved in the abscisic acid responsiveness	Hormone responsive elements
NtPOD204	CGTCA-motif	CGTCA	1415	5	-	cis-acting regulatory element involved in the MeJA-responsiveness	Hormone responsive elements
NtPOD204	TGACG-motif	TGACG	1415	5	+	cis-acting regulatory element involved in the MeJA-responsiveness	Hormone responsive elements
NtPOD204	ABRE	ACGTG	1324	5	-	cis-acting element involved in the abscisic acid responsiveness	Hormone responsive elements
NtPOD206	ABRE	ACGTG	276	5	+	cis-acting element involved in the abscisic acid responsiveness	Hormone responsive elements
NtPOD208	ABRE	ACGTG	624	5	+	cis-acting element involved in the abscisic acid responsiveness	Hormone responsive elements
NtPOD208	CGTCA-motif	CGTCA	78	5	-	cis-acting regulatory element involved in the MeJA-responsiveness	Hormone responsive elements
NtPOD208	CGTCA-motif	CGTCA	298	5	-	cis-acting regulatory element involved in the MeJA-responsiveness	Hormone responsive elements
NtPOD208	CGTCA-motif	CGTCA	454	5	+	cis-acting regulatory element involved in the MeJA-responsiveness	Hormone responsive elements
NtPOD208	TGACG-motif	TGACG	78	5	+	cis-acting regulatory element involved in the MeJA-responsiveness	Hormone responsive elements
NtPOD208	TGACG-motif	TGACG	298	5	+	cis-acting regulatory element involved in the MeJA-responsiveness	Hormone responsive elements
NtPOD208	TGACG-motif	TGACG	454	5	-	cis-acting regulatory element involved in the MeJA-responsiveness	Hormone responsive elements
NtPOD209	TGACG-motif	TGACG	303	5	+	cis-acting regulatory element involved in the MeJA-responsiveness	Hormone responsive elements
NtPOD209	CGTCA-motif	CGTCA	303	5	-	cis-acting regulatory element involved in the MeJA-responsiveness	Hormone responsive elements
NtPOD209	ABRE	ACGTG	872	5	+	cis-acting element involved in the abscisic acid responsiveness	Hormone responsive elements
NtPOD210	ABRE	ACGTG	204	5	+	cis-acting element involved in the abscisic acid responsiveness	Hormone responsive elements
NtPOD210	ABRE	ACGTG	594	5	+	cis-acting element involved in the abscisic acid responsiveness	Hormone responsive elements
NtPOD14	ABRE	ACGTG	841	5	-	cis-acting element involved in the abscisic acid responsiveness	Hormone responsive elements
NtPOD15	TGACG-motif	TGACG	416	5	-	cis-acting regulatory element involved in the MeJA-responsiveness	Hormone responsive elements
NtPOD15	CGTCA-motif	CGTCA	416	5	+	cis-acting regulatory element involved in the MeJA-responsiveness	Hormone responsive elements
NtPOD16	ABRE	ACGTG	442	5	-	cis-acting element involved in the abscisic acid responsiveness	Hormone responsive elements
NtPOD16	ABRE	ACGTG	845	5	+	cis-acting element involved in the abscisic acid responsiveness	Hormone responsive elements
NtPOD1	MYC	CATTTG	281	6	+		Hormone responsive elements
NtPOD1	MYC	CAATTG	287	6	+		Hormone responsive elements
NtPOD1	MYC	CATTTG	628	6	+		Hormone responsive elements
NtPOD1	MYC	CATGTG	973	6	-		Hormone responsive elements
NtPOD1	MYC	CATTTG	1393	6	+		Hormone responsive elements
NtPOD2	MYC	CAATTG	1315	6	-		Hormone responsive elements
NtPOD3	ABRE4	CACGTA	1399	6	-		Hormone responsive elements
NtPOD3	MYC	CATTTG	124	6	+		Hormone responsive elements
NtPOD3	MYC	CATTTG	1138	6	+		Hormone responsive elements
NtPOD3	MYC	CATTTG	1182	6	-		Hormone responsive elements
NtPOD3	ABRE3a	TACGTG	1399	6	+		Hormone responsive elements
NtPOD4	MYC	CAATTG	77	6	+		Hormone responsive elements
NtPOD4	MYC	CATGTG	1270	6	-		Hormone responsive elements
NtPOD4	MYC	CAATTG	1277	6	-		Hormone responsive elements
NtPOD4	TGA-element	AACGAC	244	6	-	auxin-responsive element	Hormone responsive elements
NtPOD5	MYC	CATTTG	896	6	-		Hormone responsive elements
NtPOD5	MYC	CATGTG	1181	6	-		Hormone responsive elements
NtPOD6	TGA-element	AACGAC	304	6	-	auxin-responsive element	Hormone responsive elements
NtPOD6	MYC	CATTTG	24	6	-		Hormone responsive elements
NtPOD6	MYC	CATGTG	908	6	+		Hormone responsive elements
NtPOD6	MYC	CATTTG	1131	6	-		Hormone responsive elements
NtPOD6	MYC	CATGTG	1262	6	+		Hormone responsive elements
NtPOD7	TGA-element	AACGAC	511	6	+	auxin-responsive element	Hormone responsive elements
NtPOD7	TGA-element	AACGAC	1032	6	-	auxin-responsive element	Hormone responsive elements
NtPOD7	MYC	CAATTG	226	6	+		Hormone responsive elements
NtPOD8	MYC	CATTTG	1100	6	-		Hormone responsive elements
NtPOD8	MYC	CATGTG	1439	6	+		Hormone responsive elements
NtPOD8	TGA-element	AACGAC	364	6	-	auxin-responsive element	Hormone responsive elements
NtPOD8	TGA-element	AACGAC	859	6	+	auxin-responsive element	Hormone responsive elements
NtPOD8	ABRE	CACGTG	1349	6	-	cis-acting element involved in the abscisic acid responsiveness	Hormone responsive elements
NtPOD9	ABRE4	CACGTA	716	6	+		Hormone responsive elements
NtPOD9	MYC	CAATTG	329	6	+		Hormone responsive elements
NtPOD9	ABRE3a	TACGTG	716	6	-		Hormone responsive elements
NtPOD10	MYC	CAATTG	72	6	+		Hormone responsive elements
NtPOD10	MYC	CAATTG	109	6	+		Hormone responsive elements
NtPOD10	MYC	CATTTG	523	6	-		Hormone responsive elements
NtPOD10	MYC	CAATTG	914	6	-		Hormone responsive elements
NtPOD10	MYC	CATTTG	1308	6	+		Hormone responsive elements
NtPOD10	MYC	CAATTG	1323	6	-		Hormone responsive elements
NtPOD11	ABRE4	CACGTA	367	6	+		Hormone responsive elements
NtPOD11	ABRE3a	TACGTG	367	6	-		Hormone responsive elements
NtPOD11	MYC	CAATTG	1493	6	-		Hormone responsive elements
NtPOD12	MYC	CAATTG	199	6	+		Hormone responsive elements
NtPOD12	MYC	CATTTG	216	6	+		Hormone responsive elements
NtPOD12	MYC	CATGTG	447	6	-		Hormone responsive elements
NtPOD12	MYC	CATTTG	1112	6	+		Hormone responsive elements
NtPOD12	ABRE3a	TACGTG	1354	6	-		Hormone responsive elements
NtPOD12	ABRE4	CACGTA	1354	6	+		Hormone responsive elements
NtPOD16	ABRE4	CACGTA	442	6	+		Hormone responsive elements
NtPOD17	MYC	CAATTG	1460	6	-		Hormone responsive elements
NtPOD18	TGA-element	AACGAC	705	6	-	auxin-responsive element	Hormone responsive elements
NtPOD18	TGA-element	AACGAC	1046	6	-	auxin-responsive element	Hormone responsive elements
NtPOD18	MYC	CAATTG	113	6	+		Hormone responsive elements
NtPOD18	MYC	CATTTG	255	6	+		Hormone responsive elements
NtPOD18	MYC	CATTTG	1197	6	-		Hormone responsive elements
NtPOD18	MYC	CATGTG	1243	6	+		Hormone responsive elements
NtPOD18	MYC	CATGTG	1301	6	-		Hormone responsive elements
NtPOD19	TGA-element	AACGAC	855	6	-	auxin-responsive element	Hormone responsive elements
NtPOD19	MYC	CATGTG	136	6	-		Hormone responsive elements
NtPOD19	MYC	CAATTG	145	6	+		Hormone responsive elements
NtPOD19	MYC	CAATTG	338	6	+		Hormone responsive elements
NtPOD19	MYC	CATGTG	680	6	+		Hormone responsive elements
NtPOD19	MYC	CAATTG	786	6	-		Hormone responsive elements
NtPOD19	MYC	CATTTG	1116	6	+		Hormone responsive elements
NtPOD20	ABRE4	CACGTA	65	6	+		Hormone responsive elements
NtPOD20	ABRE4	CACGTA	335	6	+		Hormone responsive elements
NtPOD20	ABRE3a	TACGTG	65	6	-		Hormone responsive elements
NtPOD20	ABRE3a	TACGTG	335	6	-		Hormone responsive elements
NtPOD20	MYC	CATTTG	438	6	-		Hormone responsive elements
NtPOD21	MYC	CATTTG	78	6	+		Hormone responsive elements
NtPOD21	MYC	CATTTG	111	6	-		Hormone responsive elements
NtPOD21	MYC	CATGTG	355	6	-		Hormone responsive elements
NtPOD21	MYC	CATGTG	695	6	-		Hormone responsive elements
NtPOD21	MYC	CATTTG	812	6	+		Hormone responsive elements
NtPOD21	MYC	CATTTG	1430	6	+		Hormone responsive elements
NtPOD21	MYC	CAATTG	1471	6	-		Hormone responsive elements
NtPOD22	ABRE	CACGTG	930	6	-	cis-acting element involved in the abscisic acid responsiveness	Hormone responsive elements
NtPOD22	ABRE3a	TACGTG	981	6	-		Hormone responsive elements
NtPOD22	MYC	CATGTG	1414	6	+		Hormone responsive elements
NtPOD22	MYC	CATTTG	1457	6	+		Hormone responsive elements
NtPOD22	ABRE4	CACGTA	981	6	+		Hormone responsive elements
NtPOD23	MYC	CATGTG	1454	6	-		Hormone responsive elements
NtPOD23	MYC	CATGTG	1456	6	+		Hormone responsive elements
NtPOD23	TGA-element	AACGAC	643	6	-	auxin-responsive element	Hormone responsive elements
NtPOD24	TGA-element	AACGAC	687	6	+	auxin-responsive element	Hormone responsive elements
NtPOD24	MYC	CATGTG	1296	6	+		Hormone responsive elements
NtPOD24	MYC	CATTTG	1409	6	+		Hormone responsive elements
NtPOD25	MYC	CAATTG	89	6	+		Hormone responsive elements
NtPOD25	MYC	CAATTG	863	6	-		Hormone responsive elements
NtPOD25	MYC	CAATTG	1252	6	-		Hormone responsive elements
NtPOD25	TGA-element	AACGAC	266	6	-	auxin-responsive element	Hormone responsive elements
NtPOD26	MYC	CATGTG	38	6	+		Hormone responsive elements
NtPOD26	MYC	CATGTG	91	6	+		Hormone responsive elements
NtPOD26	MYC	CATTTG	825	6	+		Hormone responsive elements
NtPOD27	ABRE4	CACGTA	227	6	+		Hormone responsive elements
NtPOD27	MYC	CATTTG	1109	6	+		Hormone responsive elements
NtPOD27	ABRE3a	TACGTG	227	6	-		Hormone responsive elements
NtPOD28	MYC	CATTTG	1214	6	-		Hormone responsive elements
NtPOD28	MYC	CATTTG	1286	6	+		Hormone responsive elements
NtPOD29	ABRE	CACGTG	306	6	+	cis-acting element involved in the abscisic acid responsiveness	Hormone responsive elements
NtPOD29	ABRE3a	TACGTG	1357	6	+		Hormone responsive elements
NtPOD29	MYC	CATGTG	550	6	-		Hormone responsive elements
NtPOD29	ABRE4	CACGTA	1357	6	-		Hormone responsive elements
NtPOD30	MYC	CATGTG	128	6	-		Hormone responsive elements
NtPOD30	MYC	CATTTG	184	6	-		Hormone responsive elements
NtPOD30	MYC	CAATTG	915	6	-		Hormone responsive elements
NtPOD30	MYC	CATTTG	1329	6	+		Hormone responsive elements
NtPOD31	MYC	CAATTG	1026	6	-		Hormone responsive elements
NtPOD31	TGA-element	AACGAC	290	6	-	auxin-responsive element	Hormone responsive elements
NtPOD32	MYC	CATTTG	134	6	-		Hormone responsive elements
NtPOD32	MYC	CATGTG	220	6	+		Hormone responsive elements
NtPOD32	MYC	CATGTG	1122	6	+		Hormone responsive elements
NtPOD33	ABRE4	CACGTA	732	6	+		Hormone responsive elements
NtPOD33	ABRE3a	TACGTG	732	6	-		Hormone responsive elements
NtPOD33	MYC	CATGTG	760	6	+		Hormone responsive elements
NtPOD33	MYC	CATGTG	1326	6	+		Hormone responsive elements
NtPOD34	MYC	CATTTG	157	6	-		Hormone responsive elements
NtPOD34	MYC	CATGTG	169	6	+		Hormone responsive elements
NtPOD34	MYC	CATTTG	189	6	-		Hormone responsive elements
NtPOD34	MYC	CATGTG	379	6	-		Hormone responsive elements
NtPOD34	MYC	CATTTG	1210	6	+		Hormone responsive elements
NtPOD34	MYC	CATGTG	1271	6	+		Hormone responsive elements
NtPOD34	MYC	CATGTG	1389	6	-		Hormone responsive elements
NtPOD35	ABRE4	CACGTA	58	6	-		Hormone responsive elements
NtPOD35	ABRE4	CACGTA	122	6	+		Hormone responsive elements
NtPOD35	ABRE3a	TACGTG	58	6	+		Hormone responsive elements
NtPOD35	ABRE3a	TACGTG	122	6	-		Hormone responsive elements
NtPOD35	MYC	CATGTG	858	6	-		Hormone responsive elements
NtPOD35	MYC	CAATTG	1162	6	-		Hormone responsive elements
NtPOD35	MYC	CATTTG	1180	6	-		Hormone responsive elements
NtPOD36	TGA-element	AACGAC	225	6	-	auxin-responsive element	Hormone responsive elements
NtPOD36	ABRE	CACGTG	739	6	+	cis-acting element involved in the abscisic acid responsiveness	Hormone responsive elements
NtPOD36	MYC	CATTTG	367	6	-		Hormone responsive elements
NtPOD36	MYC	CAATTG	681	6	+		Hormone responsive elements
NtPOD36	MYC	CAATTG	708	6	+		Hormone responsive elements
NtPOD36	MYC	CATGTG	931	6	+		Hormone responsive elements
NtPOD37	ABRE3a	TACGTG	32	6	+		Hormone responsive elements
NtPOD37	TGA-element	AACGAC	750	6	+	auxin-responsive element	Hormone responsive elements
NtPOD37	TGA-element	AACGAC	763	6	-	auxin-responsive element	Hormone responsive elements
NtPOD37	ABRE4	CACGTA	32	6	-		Hormone responsive elements
NtPOD38	ABRE	CACGTG	127	6	+	cis-acting element involved in the abscisic acid responsiveness	Hormone responsive elements
NtPOD38	TGA-element	AACGAC	1424	6	+	auxin-responsive element	Hormone responsive elements
NtPOD39	TGA-element	AACGAC	775	6	-	auxin-responsive element	Hormone responsive elements
NtPOD39	MYC	CAATTG	100	6	+		Hormone responsive elements
NtPOD39	MYC	CATTTG	441	6	-		Hormone responsive elements
NtPOD39	MYC	CAATTG	707	6	+		Hormone responsive elements
NtPOD39	MYC	CATTTG	922	6	-		Hormone responsive elements
NtPOD39	MYC	CATTTG	1124	6	-		Hormone responsive elements
NtPOD39	MYC	CATTTG	1149	6	-		Hormone responsive elements
NtPOD40	ABRE4	CACGTA	1050	6	-		Hormone responsive elements
NtPOD40	ABRE4	CACGTA	1463	6	+		Hormone responsive elements
NtPOD40	MYC	CATGTG	234	6	+		Hormone responsive elements
NtPOD40	MYC	CATTTG	247	6	-		Hormone responsive elements
NtPOD40	MYC	CATTTG	423	6	+		Hormone responsive elements
NtPOD40	ABRE3a	TACGTG	1050	6	+		Hormone responsive elements
NtPOD40	ABRE3a	TACGTG	1463	6	-		Hormone responsive elements
NtPOD41	TGA-element	AACGAC	324	6	+	auxin-responsive element	Hormone responsive elements
NtPOD41	ABRE4	CACGTA	1463	6	+		Hormone responsive elements
NtPOD41	MYC	CATGTG	255	6	-		Hormone responsive elements
NtPOD41	MYC	CATTTG	329	6	-		Hormone responsive elements
NtPOD41	MYC	CATGTG	890	6	-		Hormone responsive elements
NtPOD41	MYC	CATTTG	905	6	+		Hormone responsive elements
NtPOD41	ABRE3a	TACGTG	1463	6	-		Hormone responsive elements
NtPOD42	MYC	CAATTG	695	6	+		Hormone responsive elements
NtPOD42	MYC	CAATTG	744	6	+		Hormone responsive elements
NtPOD42	MYC	CAATTG	884	6	-		Hormone responsive elements
NtPOD43	ABRE4	CACGTA	123	6	+		Hormone responsive elements
NtPOD43	ABRE4	CACGTA	935	6	+		Hormone responsive elements
NtPOD43	ABRE4	CACGTA	1451	6	+		Hormone responsive elements
NtPOD43	MYC	CATGTG	377	6	+		Hormone responsive elements
NtPOD43	MYC	CATTTG	922	6	-		Hormone responsive elements
NtPOD43	MYC	CATGTG	1471	6	+		Hormone responsive elements
NtPOD43	ABRE3a	TACGTG	123	6	-		Hormone responsive elements
NtPOD43	ABRE3a	TACGTG	935	6	-		Hormone responsive elements
NtPOD43	ABRE3a	TACGTG	1451	6	-		Hormone responsive elements
NtPOD44	MYC	CATGTG	1388	6	-		Hormone responsive elements
NtPOD44	MYC	CATGTG	1471	6	+		Hormone responsive elements
NtPOD44	ABRE3a	TACGTG	88	6	-		Hormone responsive elements
NtPOD44	ABRE3a	TACGTG	937	6	-		Hormone responsive elements
NtPOD44	ABRE4	CACGTA	88	6	+		Hormone responsive elements
NtPOD44	ABRE4	CACGTA	937	6	+		Hormone responsive elements
NtPOD45	MYC	CATTTG	138	6	+		Hormone responsive elements
NtPOD45	MYC	CATGTG	1381	6	-		Hormone responsive elements
NtPOD45	TGA-element	AACGAC	886	6	+	auxin-responsive element	Hormone responsive elements
NtPOD46	MYC	CAATTG	323	6	+		Hormone responsive elements
NtPOD46	MYC	CAATTG	337	6	+		Hormone responsive elements
NtPOD46	MYC	CATGTG	944	6	-		Hormone responsive elements
NtPOD46	MYC	CATTTG	1117	6	+		Hormone responsive elements
NtPOD47	MYC	CATGTG	1184	6	+		Hormone responsive elements
NtPOD48	ABRE3a	TACGTG	380	6	+		Hormone responsive elements
NtPOD48	MYC	CATGTG	634	6	-		Hormone responsive elements
NtPOD48	MYC	CATGTG	768	6	+		Hormone responsive elements
NtPOD48	ABRE4	CACGTA	380	6	-		Hormone responsive elements
NtPOD49	MYC	CATGTG	776	6	+		Hormone responsive elements
NtPOD50	TGA-element	AACGAC	1083	6	+	auxin-responsive element	Hormone responsive elements
NtPOD50	TGA-element	AACGAC	1269	6	+	auxin-responsive element	Hormone responsive elements
NtPOD50	MYC	CATTTG	571	6	-		Hormone responsive elements
NtPOD50	MYC	CATGTG	599	6	-		Hormone responsive elements
NtPOD51	ABRE	CACGTG	199	6	+	cis-acting element involved in the abscisic acid responsiveness	Hormone responsive elements
NtPOD51	ABRE	CACGTG	259	6	+	cis-acting element involved in the abscisic acid responsiveness	Hormone responsive elements
NtPOD51	ABRE	CACGTG	319	6	+	cis-acting element involved in the abscisic acid responsiveness	Hormone responsive elements
NtPOD51	ABRE	CACGTG	379	6	+	cis-acting element involved in the abscisic acid responsiveness	Hormone responsive elements
NtPOD51	MYC	CAATTG	86	6	+		Hormone responsive elements
NtPOD51	MYC	CATGTG	412	6	-		Hormone responsive elements
NtPOD51	MYC	CATTTG	622	6	+		Hormone responsive elements
NtPOD51	MYC	CATTTG	753	6	+		Hormone responsive elements
NtPOD51	MYC	CATTTG	1351	6	+		Hormone responsive elements
NtPOD52	ABRE	CACGTG	284	6	+	cis-acting element involved in the abscisic acid responsiveness	Hormone responsive elements
NtPOD52	MYC	CATTTG	363	6	-		Hormone responsive elements
NtPOD52	MYC	CATTTG	914	6	+		Hormone responsive elements
NtPOD52	MYC	CATTTG	1186	6	-		Hormone responsive elements
NtPOD52	TGA-element	AACGAC	792	6	+	auxin-responsive element	Hormone responsive elements
NtPOD53	ABRE4	CACGTA	615	6	-		Hormone responsive elements
NtPOD53	ABRE	CACGTG	1038	6	-	cis-acting element involved in the abscisic acid responsiveness	Hormone responsive elements
NtPOD53	MYC	CATGTG	414	6	-		Hormone responsive elements
NtPOD53	MYC	CAATTG	810	6	-		Hormone responsive elements
NtPOD53	MYC	CATGTG	972	6	-		Hormone responsive elements
NtPOD53	MYC	CATTTG	1092	6	+		Hormone responsive elements
NtPOD53	MYC	CATTTG	1491	6	+		Hormone responsive elements
NtPOD53	ABRE3a	TACGTG	615	6	+		Hormone responsive elements
NtPOD54	MYC	CATTTG	289	6	+		Hormone responsive elements
NtPOD54	MYC	CATGTG	1070	6	+		Hormone responsive elements
NtPOD55	MYC	CATTTG	413	6	-		Hormone responsive elements
NtPOD55	MYC	CATGTG	449	6	+		Hormone responsive elements
NtPOD55	MYC	CATTTG	577	6	+		Hormone responsive elements
NtPOD55	MYC	CATGTG	593	6	+		Hormone responsive elements
NtPOD55	MYC	CATTTG	612	6	+		Hormone responsive elements
NtPOD55	MYC	CAATTG	939	6	-		Hormone responsive elements
NtPOD55	MYC	CATTTG	992	6	+		Hormone responsive elements
NtPOD55	MYC	CATGTG	1109	6	+		Hormone responsive elements
NtPOD56	MYC	CATTTG	343	6	+		Hormone responsive elements
NtPOD56	MYC	CATGTG	360	6	+		Hormone responsive elements
NtPOD56	MYC	CATTTG	1046	6	+		Hormone responsive elements
NtPOD56	MYC	CATGTG	1424	6	-		Hormone responsive elements
NtPOD57	MYC	CATTTG	447	6	-		Hormone responsive elements
NtPOD57	MYC	CATGTG	483	6	+		Hormone responsive elements
NtPOD57	MYC	CATTTG	611	6	+		Hormone responsive elements
NtPOD57	MYC	CATGTG	627	6	+		Hormone responsive elements
NtPOD57	MYC	CATTTG	646	6	+		Hormone responsive elements
NtPOD57	MYC	CAATTG	973	6	-		Hormone responsive elements
NtPOD57	MYC	CATTTG	1026	6	+		Hormone responsive elements
NtPOD57	MYC	CATGTG	1143	6	+		Hormone responsive elements
NtPOD57	TGA-element	AACGAC	17	6	+	auxin-responsive element	Hormone responsive elements
NtPOD58	MYC	CATGTG	323	6	-		Hormone responsive elements
NtPOD58	MYC	CATGTG	325	6	+		Hormone responsive elements
NtPOD59	MYC	CATGTG	380	6	-		Hormone responsive elements
NtPOD59	MYC	CATTTG	417	6	+		Hormone responsive elements
NtPOD59	MYC	CATTTG	915	6	+		Hormone responsive elements
NtPOD59	MYC	CATGTG	1361	6	+		Hormone responsive elements
NtPOD60	MYC	CATTTG	33	6	-		Hormone responsive elements
NtPOD60	MYC	CATGTG	40	6	-		Hormone responsive elements
NtPOD60	MYC	CAATTG	831	6	-		Hormone responsive elements
NtPOD61	ABRE4	CACGTA	647	6	-		Hormone responsive elements
NtPOD61	MYC	CATTTG	662	6	-		Hormone responsive elements
NtPOD61	MYC	CATGTG	1385	6	+		Hormone responsive elements
NtPOD61	ABRE3a	TACGTG	647	6	+		Hormone responsive elements
NtPOD62	ABRE4	CACGTA	1285	6	-		Hormone responsive elements
NtPOD62	ABRE	CACGTG	310	6	+	cis-acting element involved in the abscisic acid responsiveness	Hormone responsive elements
NtPOD62	ABRE3a	TACGTG	1285	6	+		Hormone responsive elements
NtPOD63	ABRE4	CACGTA	1363	6	-		Hormone responsive elements
NtPOD63	MYC	CAATTG	23	6	+		Hormone responsive elements
NtPOD63	ABRE3a	TACGTG	1363	6	+		Hormone responsive elements
NtPOD63	ABRE	CACGTG	1062	6	-	cis-acting element involved in the abscisic acid responsiveness	Hormone responsive elements
NtPOD64	TGA-element	AACGAC	26	6	-	auxin-responsive element	Hormone responsive elements
NtPOD64	MYC	CATTTG	435	6	+		Hormone responsive elements
NtPOD65	ABRE4	CACGTA	1348	6	-		Hormone responsive elements
NtPOD65	ABRE3a	TACGTG	1348	6	+		Hormone responsive elements
NtPOD66	MYC	CATGTG	956	6	-		Hormone responsive elements
NtPOD66	ABRE3a	TACGTG	1266	6	-		Hormone responsive elements
NtPOD66	ABRE	CACGTG	724	6	+	cis-acting element involved in the abscisic acid responsiveness	Hormone responsive elements
NtPOD66	ABRE4	CACGTA	1266	6	+		Hormone responsive elements
NtPOD67	ABRE3a	TACGTG	425	6	+		Hormone responsive elements
NtPOD67	ABRE4	CACGTA	425	6	-		Hormone responsive elements
NtPOD68	MYC	CAATTG	35	6	+		Hormone responsive elements
NtPOD68	MYC	CATTTG	173	6	+		Hormone responsive elements
NtPOD68	ABRE3a	TACGTG	1322	6	+		Hormone responsive elements
NtPOD68	ABRE4	CACGTA	1322	6	-		Hormone responsive elements
NtPOD69	MYC	CATTTG	212	6	+		Hormone responsive elements
NtPOD69	MYC	CATGTG	579	6	-		Hormone responsive elements
NtPOD69	MYC	CAATTG	665	6	+		Hormone responsive elements
NtPOD69	ABRE	CACGTG	206	6	+	cis-acting element involved in the abscisic acid responsiveness	Hormone responsive elements
NtPOD69	ABRE	CACGTG	1014	6	-	cis-acting element involved in the abscisic acid responsiveness	Hormone responsive elements
NtPOD70	MYC	CATGTG	1353	6	+		Hormone responsive elements
NtPOD70	MYC	CATGTG	1446	6	-		Hormone responsive elements
NtPOD71	MYC	CAATTG	1066	6	-		Hormone responsive elements
NtPOD72	ABRE4	CACGTA	222	6	+		Hormone responsive elements
NtPOD72	MYC	CATGTG	702	6	-		Hormone responsive elements
NtPOD72	MYC	CATTTG	794	6	+		Hormone responsive elements
NtPOD72	MYC	CATGTG	1234	6	-		Hormone responsive elements
NtPOD72	MYC	CATTTG	1427	6	+		Hormone responsive elements
NtPOD72	MYC	CAATTG	1454	6	-		Hormone responsive elements
NtPOD72	ABRE3a	TACGTG	222	6	-		Hormone responsive elements
NtPOD73	MYC	CATTTG	85	6	+		Hormone responsive elements
NtPOD73	MYC	CAATTG	305	6	+		Hormone responsive elements
NtPOD73	MYC	CAATTG	523	6	+		Hormone responsive elements
NtPOD73	MYC	CATTTG	881	6	-		Hormone responsive elements
NtPOD74	MYC	CATTTG	669	6	+		Hormone responsive elements
NtPOD74	MYC	CATGTG	746	6	+		Hormone responsive elements
NtPOD74	MYC	CATTTG	851	6	+		Hormone responsive elements
NtPOD74	ABRE	CACGTG	63	6	+	cis-acting element involved in the abscisic acid responsiveness	Hormone responsive elements
NtPOD75	ABRE	CACGTG	914	6	-	cis-acting element involved in the abscisic acid responsiveness	Hormone responsive elements
NtPOD75	MYC	CATTTG	514	6	+		Hormone responsive elements
NtPOD75	MYC	CAATTG	1002	6	-		Hormone responsive elements
NtPOD75	ABRE3a	TACGTG	557	6	-		Hormone responsive elements
NtPOD75	ABRE4	CACGTA	557	6	+		Hormone responsive elements
NtPOD76	MYC	CATGTG	387	6	-		Hormone responsive elements
NtPOD76	MYC	CATTTG	409	6	-		Hormone responsive elements
NtPOD76	MYC	CAATTG	565	6	+		Hormone responsive elements
NtPOD76	MYC	CATTTG	702	6	+		Hormone responsive elements
NtPOD76	MYC	CATTTG	721	6	-		Hormone responsive elements
NtPOD77	MYC	CATGTG	375	6	+		Hormone responsive elements
NtPOD77	MYC	CATTTG	989	6	+		Hormone responsive elements
NtPOD77	MYC	CATGTG	1155	6	+		Hormone responsive elements
NtPOD77	MYC	CATGTG	1368	6	-		Hormone responsive elements
NtPOD77	MYC	CATGTG	1403	6	+		Hormone responsive elements
NtPOD77	MYC	CATTTG	1447	6	-		Hormone responsive elements
NtPOD77	ABRE3a	TACGTG	544	6	-		Hormone responsive elements
NtPOD77	ABRE3a	TACGTG	551	6	-		Hormone responsive elements
NtPOD77	ABRE4	CACGTA	544	6	+		Hormone responsive elements
NtPOD77	ABRE4	CACGTA	551	6	+		Hormone responsive elements
NtPOD78	MYC	CAATTG	2	6	+		Hormone responsive elements
NtPOD78	MYC	CATGTG	309	6	-		Hormone responsive elements
NtPOD78	MYC	CAATTG	520	6	+		Hormone responsive elements
NtPOD78	MYC	CATGTG	730	6	-		Hormone responsive elements
NtPOD78	MYC	CATTTG	1250	6	-		Hormone responsive elements
NtPOD79	ABRE4	CACGTA	356	6	+		Hormone responsive elements
NtPOD79	ABRE4	CACGTA	466	6	+		Hormone responsive elements
NtPOD79	ABRE3a	TACGTG	356	6	-		Hormone responsive elements
NtPOD79	ABRE3a	TACGTG	466	6	-		Hormone responsive elements
NtPOD79	MYC	CATTTG	154	6	-		Hormone responsive elements
NtPOD79	MYC	CATTTG	1288	6	+		Hormone responsive elements
NtPOD80	MYC	CATTTG	188	6	+		Hormone responsive elements
NtPOD80	MYC	CATGTG	847	6	-		Hormone responsive elements
NtPOD80	MYC	CATTTG	878	6	-		Hormone responsive elements
NtPOD80	MYC	CATGTG	971	6	-		Hormone responsive elements
NtPOD80	MYC	CATTTG	1178	6	-		Hormone responsive elements
NtPOD80	MYC	CAATTG	1216	6	-		Hormone responsive elements
NtPOD81	MYC	CATTTG	1190	6	+		Hormone responsive elements
NtPOD81	MYC	CATGTG	1405	6	+		Hormone responsive elements
NtPOD81	MYC	CATGTG	1437	6	+		Hormone responsive elements
NtPOD82	ABRE4	CACGTA	544	6	+		Hormone responsive elements
NtPOD82	MYC	CATTTG	43	6	-		Hormone responsive elements
NtPOD82	MYC	CAATTG	250	6	+		Hormone responsive elements
NtPOD82	MYC	CATGTG	265	6	-		Hormone responsive elements
NtPOD82	MYC	CATTTG	484	6	-		Hormone responsive elements
NtPOD82	MYC	CATTTG	944	6	-		Hormone responsive elements
NtPOD82	MYC	CATTTG	1087	6	+		Hormone responsive elements
NtPOD82	ABRE3a	TACGTG	544	6	-		Hormone responsive elements
NtPOD83	MYC	CATTTG	176	6	-		Hormone responsive elements
NtPOD83	MYC	CATGTG	1290	6	+		Hormone responsive elements
NtPOD83	MYC	CATTTG	1488	6	-		Hormone responsive elements
NtPOD84	TGA-element	AACGAC	105	6	-	auxin-responsive element	Hormone responsive elements
NtPOD84	MYC	CATGTG	567	6	+		Hormone responsive elements
NtPOD84	MYC	CATTTG	672	6	+		Hormone responsive elements
NtPOD85	MYC	CAATTG	377	6	+		Hormone responsive elements
NtPOD85	MYC	CATTTG	1337	6	+		Hormone responsive elements
NtPOD85	MYC	CATTTG	1456	6	+		Hormone responsive elements
NtPOD86	MYC	CATTTG	374	6	+		Hormone responsive elements
NtPOD86	ABRE	CACGTG	381	6	+	cis-acting element involved in the abscisic acid responsiveness	Hormone responsive elements
NtPOD86	ABRE	CACGTG	890	6	-	cis-acting element involved in the abscisic acid responsiveness	Hormone responsive elements
NtPOD87	TGA-element	AACGAC	705	6	-	auxin-responsive element	Hormone responsive elements
NtPOD87	TGA-element	AACGAC	1197	6	-	auxin-responsive element	Hormone responsive elements
NtPOD87	MYC	CATTTG	830	6	-		Hormone responsive elements
NtPOD88	TGA-element	AACGAC	810	6	-	auxin-responsive element	Hormone responsive elements
NtPOD88	MYC	CATTTG	158	6	+		Hormone responsive elements
NtPOD88	MYC	CATTTG	427	6	-		Hormone responsive elements
NtPOD88	MYC	CATTTG	661	6	+		Hormone responsive elements
NtPOD88	MYC	CATTTG	765	6	+		Hormone responsive elements
NtPOD88	MYC	CATGTG	1276	6	-		Hormone responsive elements
NtPOD88	MYC	CATGTG	1314	6	-		Hormone responsive elements
NtPOD88	MYC	CATGTG	1432	6	+		Hormone responsive elements
NtPOD89	TGA-element	AACGAC	1274	6	-	auxin-responsive element	Hormone responsive elements
NtPOD89	MYC	CATGTG	1021	6	-		Hormone responsive elements
NtPOD89	MYC	CATGTG	1379	6	+		Hormone responsive elements
NtPOD90	ABRE4	CACGTA	1263	6	+		Hormone responsive elements
NtPOD90	ABRE3a	TACGTG	1263	6	-		Hormone responsive elements
NtPOD90	MYC	CATTTG	174	6	-		Hormone responsive elements
NtPOD90	MYC	CATGTG	272	6	+		Hormone responsive elements
NtPOD90	MYC	CATGTG	1226	6	+		Hormone responsive elements
NtPOD90	MYC	CATTTG	1334	6	-		Hormone responsive elements
NtPOD90	MYC	CATTTG	1461	6	-		Hormone responsive elements
NtPOD91	MYC	CATTTG	418	6	-		Hormone responsive elements
NtPOD91	MYC	CATTTG	651	6	+		Hormone responsive elements
NtPOD91	MYC	CATGTG	1020	6	-		Hormone responsive elements
NtPOD92	MYC	CAATTG	397	6	+		Hormone responsive elements
NtPOD92	MYC	CATTTG	1124	6	+		Hormone responsive elements
NtPOD93	MYC	CATGTG	314	6	+		Hormone responsive elements
NtPOD93	MYC	CAATTG	343	6	+		Hormone responsive elements
NtPOD93	MYC	CATTTG	739	6	+		Hormone responsive elements
NtPOD94	MYC	CATTTG	551	6	-		Hormone responsive elements
NtPOD94	MYC	CATTTG	633	6	-		Hormone responsive elements
NtPOD94	MYC	CATTTG	849	6	-		Hormone responsive elements
NtPOD95	MYC	CATGTG	514	6	+		Hormone responsive elements
NtPOD95	MYC	CATTTG	886	6	-		Hormone responsive elements
NtPOD95	MYC	CAATTG	1429	6	-		Hormone responsive elements
NtPOD96	ABRE4	CACGTA	82	6	+		Hormone responsive elements
NtPOD96	TGA-element	AACGAC	724	6	-	auxin-responsive element	Hormone responsive elements
NtPOD96	ABRE3a	TACGTG	82	6	-		Hormone responsive elements
NtPOD96	MYC	CATGTG	246	6	-		Hormone responsive elements
NtPOD96	MYC	CATGTG	956	6	+		Hormone responsive elements
NtPOD96	MYC	CAATTG	1467	6	-		Hormone responsive elements
NtPOD96	MYC	CAATTG	1489	6	-		Hormone responsive elements
NtPOD96	ABRE	CACGTG	1474	6	-	cis-acting element involved in the abscisic acid responsiveness	Hormone responsive elements
NtPOD97	MYC	CATTTG	533	6	+		Hormone responsive elements
NtPOD98	MYC	CATTTG	357	6	-		Hormone responsive elements
NtPOD98	ABRE	CACGTG	14	6	+	cis-acting element involved in the abscisic acid responsiveness	Hormone responsive elements
NtPOD99	TGA-element	AACGAC	414	6	+	auxin-responsive element	Hormone responsive elements
NtPOD99	MYC	CAATTG	589	6	+		Hormone responsive elements
NtPOD99	MYC	CATTTG	1139	6	+		Hormone responsive elements
NtPOD100	ABRE4	CACGTA	1384	6	-		Hormone responsive elements
NtPOD100	MYC	CATTTG	957	6	-		Hormone responsive elements
NtPOD100	ABRE3a	TACGTG	1384	6	+		Hormone responsive elements
NtPOD101	TGA-element	AACGAC	312	6	+	auxin-responsive element	Hormone responsive elements
NtPOD101	MYC	CAATTG	81	6	+		Hormone responsive elements
NtPOD101	MYC	CAATTG	442	6	+		Hormone responsive elements
NtPOD101	MYC	CATTTG	509	6	+		Hormone responsive elements
NtPOD101	MYC	CATGTG	612	6	+		Hormone responsive elements
NtPOD101	MYC	CATTTG	1200	6	-		Hormone responsive elements
NtPOD101	MYC	CATTTG	1473	6	+		Hormone responsive elements
NtPOD101	ABRE	CACGTG	975	6	-	cis-acting element involved in the abscisic acid responsiveness	Hormone responsive elements
NtPOD102	ABRE	CACGTG	26	6	+	cis-acting element involved in the abscisic acid responsiveness	Hormone responsive elements
NtPOD102	MYC	CATGTG	6	6	-		Hormone responsive elements
NtPOD103	TGA-element	AACGAC	863	6	-	auxin-responsive element	Hormone responsive elements
NtPOD103	MYC	CATGTG	102	6	+		Hormone responsive elements
NtPOD103	MYC	CAATTG	930	6	-		Hormone responsive elements
NtPOD104	ABRE4	CACGTA	1366	6	-		Hormone responsive elements
NtPOD104	ABRE3a	TACGTG	1366	6	+		Hormone responsive elements
NtPOD104	MYC	CATTTG	132	6	-		Hormone responsive elements
NtPOD104	MYC	CATTTG	525	6	+		Hormone responsive elements
NtPOD104	MYC	CATTTG	712	6	-		Hormone responsive elements
NtPOD104	MYC	CATTTG	748	6	-		Hormone responsive elements
NtPOD104	ABRE	CACGTG	1093	6	-	cis-acting element involved in the abscisic acid responsiveness	Hormone responsive elements
NtPOD105	MYC	CATTTG	1257	6	+		Hormone responsive elements
NtPOD105	MYC	CATTTG	1344	6	+		Hormone responsive elements
NtPOD105	ABRE3a	TACGTG	253	6	+		Hormone responsive elements
NtPOD105	ABRE4	CACGTA	253	6	-		Hormone responsive elements
NtPOD106	MYC	CATTTG	47	6	+		Hormone responsive elements
NtPOD106	MYC	CAATTG	829	6	-		Hormone responsive elements
NtPOD107	TGA-element	AACGAC	415	6	-	auxin-responsive element	Hormone responsive elements
NtPOD107	MYC	CATGTG	317	6	+		Hormone responsive elements
NtPOD107	MYC	CATTTG	1161	6	+		Hormone responsive elements
NtPOD108	TGA-element	AACGAC	35	6	+	auxin-responsive element	Hormone responsive elements
NtPOD108	TGA-element	AACGAC	724	6	+	auxin-responsive element	Hormone responsive elements
NtPOD108	MYC	CATTTG	265	6	-		Hormone responsive elements
NtPOD108	MYC	CATTTG	954	6	-		Hormone responsive elements
NtPOD109	MYC	CAATTG	478	6	+		Hormone responsive elements
NtPOD109	MYC	CAATTG	1242	6	-		Hormone responsive elements
NtPOD110	MYC	CATTTG	156	6	+		Hormone responsive elements
NtPOD111	MYC	CATTTG	291	6	-		Hormone responsive elements
NtPOD111	MYC	CAATTG	565	6	+		Hormone responsive elements
NtPOD111	MYC	CATTTG	612	6	-		Hormone responsive elements
NtPOD111	MYC	CATGTG	1227	6	-		Hormone responsive elements
NtPOD111	MYC	CAATTG	1336	6	-		Hormone responsive elements
NtPOD111	MYC	CATGTG	1477	6	-		Hormone responsive elements
NtPOD111	MYC	CAATTG	1483	6	-		Hormone responsive elements
NtPOD111	ABRE3a	TACGTG	665	6	-		Hormone responsive elements
NtPOD111	ABRE4	CACGTA	665	6	+		Hormone responsive elements
NtPOD112	MYC	CATTTG	722	6	+		Hormone responsive elements
NtPOD112	MYC	CATGTG	997	6	+		Hormone responsive elements
NtPOD112	MYC	CATTTG	1105	6	-		Hormone responsive elements
NtPOD112	MYC	CATTTG	1232	6	-		Hormone responsive elements
NtPOD112	MYC	CATTTG	1275	6	-		Hormone responsive elements
NtPOD112	MYC	CATGTG	1394	6	+		Hormone responsive elements
NtPOD112	ABRE3a	TACGTG	1034	6	-		Hormone responsive elements
NtPOD112	ABRE4	CACGTA	1034	6	+		Hormone responsive elements
NtPOD113	MYC	CATGTG	672	6	+		Hormone responsive elements
NtPOD113	MYC	CATTTG	1001	6	+		Hormone responsive elements
NtPOD114	ABRE4	CACGTA	26	6	-		Hormone responsive elements
NtPOD114	ABRE4	CACGTA	1434	6	-		Hormone responsive elements
NtPOD114	ABRE	CACGTG	320	6	+	cis-acting element involved in the abscisic acid responsiveness	Hormone responsive elements
NtPOD114	ABRE3a	TACGTG	26	6	+		Hormone responsive elements
NtPOD114	ABRE3a	TACGTG	1434	6	+		Hormone responsive elements
NtPOD114	MYC	CAATTG	246	6	+		Hormone responsive elements
NtPOD115	MYC	CATTTG	3	6	-		Hormone responsive elements
NtPOD116	MYC	CATTTG	236	6	+		Hormone responsive elements
NtPOD116	MYC	CATGTG	362	6	+		Hormone responsive elements
NtPOD116	MYC	CAATTG	445	6	+		Hormone responsive elements
NtPOD116	MYC	CAATTG	1391	6	-		Hormone responsive elements
NtPOD117	MYC	CATGTG	38	6	+		Hormone responsive elements
NtPOD117	MYC	CATTTG	706	6	+		Hormone responsive elements
NtPOD117	ABRE3a	TACGTG	165	6	+		Hormone responsive elements
NtPOD117	ABRE3a	TACGTG	1209	6	+		Hormone responsive elements
NtPOD117	ABRE4	CACGTA	165	6	-		Hormone responsive elements
NtPOD117	ABRE4	CACGTA	1209	6	-		Hormone responsive elements
NtPOD119	ABRE4	CACGTA	561	6	+		Hormone responsive elements
NtPOD119	ABRE3a	TACGTG	561	6	-		Hormone responsive elements
NtPOD119	MYC	CATGTG	525	6	+		Hormone responsive elements
NtPOD119	MYC	CATTTG	576	6	+		Hormone responsive elements
NtPOD119	MYC	CATGTG	627	6	-		Hormone responsive elements
NtPOD119	MYC	CATTTG	663	6	+		Hormone responsive elements
NtPOD119	MYC	CAATTG	810	6	-		Hormone responsive elements
NtPOD119	MYC	CATTTG	949	6	-		Hormone responsive elements
NtPOD119	MYC	CATGTG	1201	6	+		Hormone responsive elements
NtPOD119	MYC	CATGTG	1368	6	+		Hormone responsive elements
NtPOD120	TGA-element	AACGAC	1000	6	-	auxin-responsive element	Hormone responsive elements
NtPOD120	MYC	CATGTG	806	6	+		Hormone responsive elements
NtPOD120	MYC	CATTTG	871	6	+		Hormone responsive elements
NtPOD120	MYC	CATTTG	895	6	+		Hormone responsive elements
NtPOD120	MYC	CATTTG	1332	6	-		Hormone responsive elements
NtPOD121	MYC	CAATTG	184	6	+		Hormone responsive elements
NtPOD121	ABRE3a	TACGTG	1322	6	+		Hormone responsive elements
NtPOD121	ABRE4	CACGTA	1322	6	-		Hormone responsive elements
NtPOD121	TGA-element	AACGAC	142	6	+	auxin-responsive element	Hormone responsive elements
NtPOD122	ABRE4	CACGTA	1466	6	-		Hormone responsive elements
NtPOD122	MYC	CATGTG	862	6	+		Hormone responsive elements
NtPOD122	ABRE3a	TACGTG	1466	6	+		Hormone responsive elements
NtPOD123	MYC	CATGTG	513	6	+		Hormone responsive elements
NtPOD123	MYC	CATTTG	954	6	+		Hormone responsive elements
NtPOD123	MYC	CATTTG	998	6	+		Hormone responsive elements
NtPOD123	MYC	CATTTG	1200	6	+		Hormone responsive elements
NtPOD123	MYC	CAATTG	1216	6	-		Hormone responsive elements
NtPOD124	MYC	CATTTG	418	6	-		Hormone responsive elements
NtPOD124	MYC	CATTTG	651	6	+		Hormone responsive elements
NtPOD124	MYC	CATGTG	1020	6	-		Hormone responsive elements
NtPOD125	ABRE4	CACGTA	209	6	+		Hormone responsive elements
NtPOD125	ABRE4	CACGTA	990	6	+		Hormone responsive elements
NtPOD125	MYC	CATTTG	645	6	-		Hormone responsive elements
NtPOD125	MYC	CAATTG	813	6	-		Hormone responsive elements
NtPOD125	ABRE3a	TACGTG	209	6	-		Hormone responsive elements
NtPOD125	ABRE3a	TACGTG	990	6	-		Hormone responsive elements
NtPOD126	MYC	CATTTG	428	6	+		Hormone responsive elements
NtPOD127	MYC	CATTTG	82	6	+		Hormone responsive elements
NtPOD127	MYC	CATGTG	217	6	-		Hormone responsive elements
NtPOD127	MYC	CATTTG	555	6	+		Hormone responsive elements
NtPOD127	MYC	CATGTG	1366	6	-		Hormone responsive elements
NtPOD128	MYC	CATTTG	690	6	+		Hormone responsive elements
NtPOD128	MYC	CATTTG	1352	6	+		Hormone responsive elements
NtPOD129	MYC	CATTTG	691	6	+		Hormone responsive elements
NtPOD129	MYC	CATGTG	1239	6	-		Hormone responsive elements
NtPOD130	MYC	CATGTG	129	6	-		Hormone responsive elements
NtPOD130	MYC	CATTTG	657	6	-		Hormone responsive elements
NtPOD130	MYC	CATTTG	1351	6	-		Hormone responsive elements
NtPOD130	MYC	CATTTG	1358	6	-		Hormone responsive elements
NtPOD130	MYC	CAATTG	1411	6	-		Hormone responsive elements
NtPOD131	ABRE3a	TACGTG	561	6	-		Hormone responsive elements
NtPOD131	MYC	CATGTG	525	6	+		Hormone responsive elements
NtPOD131	MYC	CATTTG	576	6	+		Hormone responsive elements
NtPOD131	MYC	CATGTG	627	6	-		Hormone responsive elements
NtPOD131	MYC	CATTTG	663	6	+		Hormone responsive elements
NtPOD131	MYC	CAATTG	810	6	-		Hormone responsive elements
NtPOD131	MYC	CATTTG	949	6	-		Hormone responsive elements
NtPOD131	MYC	CATGTG	1201	6	+		Hormone responsive elements
NtPOD131	MYC	CATGTG	1368	6	+		Hormone responsive elements
NtPOD131	ABRE4	CACGTA	561	6	+		Hormone responsive elements
NtPOD132	TGA-element	AACGAC	810	6	-	auxin-responsive element	Hormone responsive elements
NtPOD132	MYC	CATTTG	158	6	+		Hormone responsive elements
NtPOD132	MYC	CATTTG	427	6	-		Hormone responsive elements
NtPOD132	MYC	CATTTG	661	6	+		Hormone responsive elements
NtPOD132	MYC	CATTTG	765	6	+		Hormone responsive elements
NtPOD132	MYC	CATGTG	1276	6	-		Hormone responsive elements
NtPOD132	MYC	CATGTG	1314	6	-		Hormone responsive elements
NtPOD132	MYC	CATGTG	1432	6	+		Hormone responsive elements
NtPOD133	MYC	CAATTG	52	6	+		Hormone responsive elements
NtPOD133	MYC	CATTTG	135	6	+		Hormone responsive elements
NtPOD133	TGA-element	AACGAC	1157	6	-	auxin-responsive element	Hormone responsive elements
NtPOD134	ABRE3a	TACGTG	803	6	-		Hormone responsive elements
NtPOD134	MYC	CATTTG	10	6	+		Hormone responsive elements
NtPOD134	MYC	CATTTG	73	6	+		Hormone responsive elements
NtPOD134	MYC	CATTTG	480	6	-		Hormone responsive elements
NtPOD134	MYC	CATGTG	590	6	-		Hormone responsive elements
NtPOD134	MYC	CATGTG	918	6	-		Hormone responsive elements
NtPOD134	ABRE4	CACGTA	803	6	+		Hormone responsive elements
NtPOD135	MYC	CATGTG	877	6	+		Hormone responsive elements
NtPOD136	MYC	CATTTG	1306	6	+		Hormone responsive elements
NtPOD136	TGA-element	AACGAC	517	6	-	auxin-responsive element	Hormone responsive elements
NtPOD136	TGA-element	AACGAC	907	6	-	auxin-responsive element	Hormone responsive elements
NtPOD137	ABRE4	CACGTA	372	6	-		Hormone responsive elements
NtPOD137	MYC	CATTTG	224	6	+		Hormone responsive elements
NtPOD137	ABRE3a	TACGTG	372	6	+		Hormone responsive elements
NtPOD138	ABRE3a	TACGTG	153	6	-		Hormone responsive elements
NtPOD138	MYC	CATTTG	419	6	+		Hormone responsive elements
NtPOD138	MYC	CATGTG	974	6	-		Hormone responsive elements
NtPOD138	ABRE4	CACGTA	153	6	+		Hormone responsive elements
NtPOD139	TGA-element	AACGAC	690	6	-	auxin-responsive element	Hormone responsive elements
NtPOD139	TGA-element	AACGAC	1089	6	-	auxin-responsive element	Hormone responsive elements
NtPOD139	MYC	CAATTG	1234	6	-		Hormone responsive elements
NtPOD140	ABRE4	CACGTA	202	6	+		Hormone responsive elements
NtPOD140	ABRE3a	TACGTG	202	6	-		Hormone responsive elements
NtPOD140	MYC	CAATTG	159	6	+		Hormone responsive elements
NtPOD141	ABRE4	CACGTA	987	6	-		Hormone responsive elements
NtPOD141	MYC	CATTTG	354	6	+		Hormone responsive elements
NtPOD141	MYC	CATGTG	1133	6	-		Hormone responsive elements
NtPOD141	ABRE3a	TACGTG	987	6	+		Hormone responsive elements
NtPOD142	TGA-element	AACGAC	863	6	-	auxin-responsive element	Hormone responsive elements
NtPOD142	ABRE4	CACGTA	1351	6	-		Hormone responsive elements
NtPOD142	ABRE3a	TACGTG	1351	6	+		Hormone responsive elements
NtPOD142	MYC	CATTTG	341	6	+		Hormone responsive elements
NtPOD143	ABRE3a	TACGTG	510	6	-		Hormone responsive elements
NtPOD143	ABRE3a	TACGTG	572	6	-		Hormone responsive elements
NtPOD143	MYC	CATGTG	176	6	+		Hormone responsive elements
NtPOD143	MYC	CATGTG	534	6	-		Hormone responsive elements
NtPOD143	MYC	CATGTG	536	6	+		Hormone responsive elements
NtPOD143	MYC	CATGTG	638	6	-		Hormone responsive elements
NtPOD143	MYC	CAATTG	824	6	-		Hormone responsive elements
NtPOD143	MYC	CATTTG	969	6	-		Hormone responsive elements
NtPOD143	MYC	CATGTG	1275	6	+		Hormone responsive elements
NtPOD143	ABRE4	CACGTA	510	6	+		Hormone responsive elements
NtPOD143	ABRE4	CACGTA	572	6	+		Hormone responsive elements
NtPOD144	ABRE	CACGTG	870	6	-	cis-acting element involved in the abscisic acid responsiveness	Hormone responsive elements
NtPOD144	MYC	CATTTG	366	6	-		Hormone responsive elements
NtPOD144	MYC	CATTTG	523	6	-		Hormone responsive elements
NtPOD145	MYC	CAATTG	151	6	+		Hormone responsive elements
NtPOD145	MYC	CAATTG	165	6	+		Hormone responsive elements
NtPOD145	MYC	CATGTG	857	6	-		Hormone responsive elements
NtPOD145	MYC	CATGTG	1378	6	-		Hormone responsive elements
NtPOD146	MYC	CATGTG	138	6	-		Hormone responsive elements
NtPOD146	MYC	CATTTG	360	6	-		Hormone responsive elements
NtPOD146	MYC	CATTTG	436	6	+		Hormone responsive elements
NtPOD146	MYC	CATTTG	525	6	+		Hormone responsive elements
NtPOD146	MYC	CATTTG	1399	6	+		Hormone responsive elements
NtPOD146	MYC	CATTTG	1425	6	+		Hormone responsive elements
NtPOD146	ABRE3a	TACGTG	117	6	+		Hormone responsive elements
NtPOD146	ABRE4	CACGTA	117	6	-		Hormone responsive elements
NtPOD147	ABRE4	CACGTA	913	6	-		Hormone responsive elements
NtPOD147	MYC	CATTTG	1114	6	+		Hormone responsive elements
NtPOD147	ABRE3a	TACGTG	913	6	+		Hormone responsive elements
NtPOD148	TGA-element	AACGAC	638	6	-	auxin-responsive element	Hormone responsive elements
NtPOD148	TGA-element	AACGAC	1323	6	+	auxin-responsive element	Hormone responsive elements
NtPOD148	MYC	CATTTG	167	6	-		Hormone responsive elements
NtPOD149	ABRE4	CACGTA	530	6	+		Hormone responsive elements
NtPOD149	ABRE4	CACGTA	1216	6	+		Hormone responsive elements
NtPOD149	TGA-element	AACGAC	956	6	-	auxin-responsive element	Hormone responsive elements
NtPOD149	MYC	CATGTG	293	6	-		Hormone responsive elements
NtPOD149	MYC	CAATTG	484	6	+		Hormone responsive elements
NtPOD149	MYC	CATGTG	503	6	-		Hormone responsive elements
NtPOD149	ABRE3a	TACGTG	530	6	-		Hormone responsive elements
NtPOD149	ABRE3a	TACGTG	1216	6	-		Hormone responsive elements
NtPOD150	MYC	CATTTG	319	6	+		Hormone responsive elements
NtPOD150	MYC	CATTTG	1111	6	+		Hormone responsive elements
NtPOD150	MYC	CAATTG	1468	6	-		Hormone responsive elements
NtPOD150	ABRE3a	TACGTG	283	6	-		Hormone responsive elements
NtPOD150	ABRE3a	TACGTG	1350	6	-		Hormone responsive elements
NtPOD150	ABRE4	CACGTA	283	6	+		Hormone responsive elements
NtPOD150	ABRE4	CACGTA	1350	6	+		Hormone responsive elements
NtPOD151	TGA-element	AACGAC	362	6	-	auxin-responsive element	Hormone responsive elements
NtPOD151	TGA-element	AACGAC	1452	6	+	auxin-responsive element	Hormone responsive elements
NtPOD152	MYC	CATGTG	226	6	+		Hormone responsive elements
NtPOD153	MYC	CATTTG	333	6	+		Hormone responsive elements
NtPOD153	MYC	CATGTG	350	6	+		Hormone responsive elements
NtPOD153	MYC	CATGTG	1386	6	-		Hormone responsive elements
NtPOD153	MYC	CATGTG	1473	6	-		Hormone responsive elements
NtPOD154	MYC	CATGTG	219	6	+		Hormone responsive elements
NtPOD154	MYC	CATTTG	363	6	-		Hormone responsive elements
NtPOD154	MYC	CAATTG	458	6	+		Hormone responsive elements
NtPOD154	MYC	CATTTG	1096	6	-		Hormone responsive elements
NtPOD154	TGA-element	AACGAC	561	6	-	auxin-responsive element	Hormone responsive elements
NtPOD155	TGA-element	AACGAC	482	6	-	auxin-responsive element	Hormone responsive elements
NtPOD155	ABRE4	CACGTA	21	6	-		Hormone responsive elements
NtPOD155	ABRE4	CACGTA	672	6	-		Hormone responsive elements
NtPOD155	MYC	CATTTG	59	6	+		Hormone responsive elements
NtPOD155	MYC	CATTTG	409	6	+		Hormone responsive elements
NtPOD155	ABRE3a	TACGTG	21	6	+		Hormone responsive elements
NtPOD155	ABRE3a	TACGTG	672	6	+		Hormone responsive elements
NtPOD156	ABRE4	CACGTA	1020	6	-		Hormone responsive elements
NtPOD156	ABRE3a	TACGTG	1020	6	+		Hormone responsive elements
NtPOD156	MYC	CAATTG	170	6	+		Hormone responsive elements
NtPOD156	MYC	CATTTG	575	6	-		Hormone responsive elements
NtPOD157	ABRE4	CACGTA	982	6	-		Hormone responsive elements
NtPOD157	ABRE4	CACGTA	1286	6	+		Hormone responsive elements
NtPOD157	ABRE3a	TACGTG	982	6	+		Hormone responsive elements
NtPOD157	ABRE3a	TACGTG	1286	6	-		Hormone responsive elements
NtPOD157	MYC	CATTTG	82	6	+		Hormone responsive elements
NtPOD157	MYC	CATTTG	734	6	-		Hormone responsive elements
NtPOD157	MYC	CATTTG	1368	6	-		Hormone responsive elements
NtPOD158	ABRE4	CACGTA	222	6	+		Hormone responsive elements
NtPOD158	ABRE3a	TACGTG	222	6	-		Hormone responsive elements
NtPOD158	MYC	CATGTG	702	6	-		Hormone responsive elements
NtPOD158	MYC	CATTTG	794	6	+		Hormone responsive elements
NtPOD158	MYC	CATGTG	1234	6	-		Hormone responsive elements
NtPOD158	MYC	CATTTG	1427	6	+		Hormone responsive elements
NtPOD158	MYC	CAATTG	1454	6	-		Hormone responsive elements
NtPOD160	ABRE4	CACGTA	448	6	+		Hormone responsive elements
NtPOD160	ABRE3a	TACGTG	448	6	-		Hormone responsive elements
NtPOD161	TGA-element	AACGAC	1443	6	+	auxin-responsive element	Hormone responsive elements
NtPOD161	ABRE4	CACGTA	908	6	+		Hormone responsive elements
NtPOD161	MYC	CAATTG	67	6	+		Hormone responsive elements
NtPOD161	MYC	CATTTG	157	6	+		Hormone responsive elements
NtPOD161	MYC	CATGTG	727	6	-		Hormone responsive elements
NtPOD161	ABRE3a	TACGTG	908	6	-		Hormone responsive elements
NtPOD162	MYC	CATTTG	90	6	+		Hormone responsive elements
NtPOD162	MYC	CATTTG	202	6	-		Hormone responsive elements
NtPOD162	MYC	CATTTG	229	6	-		Hormone responsive elements
NtPOD162	MYC	CATTTG	786	6	+		Hormone responsive elements
NtPOD162	MYC	CATGTG	1212	6	-		Hormone responsive elements
NtPOD162	MYC	CATTTG	1373	6	-		Hormone responsive elements
NtPOD163	ABRE4	CACGTA	1389	6	+		Hormone responsive elements
NtPOD163	ABRE3a	TACGTG	1389	6	-		Hormone responsive elements
NtPOD164	MYC	CATTTG	205	6	+		Hormone responsive elements
NtPOD164	MYC	CATGTG	240	6	-		Hormone responsive elements
NtPOD164	MYC	CATGTG	595	6	-		Hormone responsive elements
NtPOD165	MYC	CATGTG	468	6	+		Hormone responsive elements
NtPOD165	MYC	CATTTG	568	6	-		Hormone responsive elements
NtPOD165	ABRE3a	TACGTG	1386	6	+		Hormone responsive elements
NtPOD165	ABRE4	CACGTA	1386	6	-		Hormone responsive elements
NtPOD166	MYC	CATTTG	593	6	-		Hormone responsive elements
NtPOD166	MYC	CATTTG	1022	6	-		Hormone responsive elements
NtPOD166	MYC	CAATTG	1288	6	-		Hormone responsive elements
NtPOD167	MYC	CAATTG	329	6	+		Hormone responsive elements
NtPOD167	MYC	CATTTG	1016	6	+		Hormone responsive elements
NtPOD168	ABRE4	CACGTA	1297	6	+		Hormone responsive elements
NtPOD168	ABRE3a	TACGTG	1297	6	-		Hormone responsive elements
NtPOD168	MYC	CATTTG	110	6	-		Hormone responsive elements
NtPOD168	MYC	CATTTG	817	6	-		Hormone responsive elements
NtPOD168	MYC	CATTTG	1310	6	-		Hormone responsive elements
NtPOD168	MYC	CATTTG	1365	6	-		Hormone responsive elements
NtPOD169	MYC	CATTTG	180	6	-		Hormone responsive elements
NtPOD169	MYC	CATGTG	771	6	-		Hormone responsive elements
NtPOD170	MYC	CATGTG	722	6	+		Hormone responsive elements
NtPOD170	MYC	CATTTG	766	6	+		Hormone responsive elements
NtPOD170	MYC	CATTTG	1023	6	-		Hormone responsive elements
NtPOD171	TGA-element	AACGAC	251	6	-	auxin-responsive element	Hormone responsive elements
NtPOD171	TGA-element	AACGAC	1125	6	+	auxin-responsive element	Hormone responsive elements
NtPOD171	MYC	CATTTG	1017	6	-		Hormone responsive elements
NtPOD171	MYC	CATTTG	1067	6	-		Hormone responsive elements
NtPOD172	MYC	CAATTG	547	6	+		Hormone responsive elements
NtPOD172	MYC	CATGTG	979	6	-		Hormone responsive elements
NtPOD172	MYC	CATGTG	1013	6	-		Hormone responsive elements
NtPOD172	TGA-element	AACGAC	250	6	-	auxin-responsive element	Hormone responsive elements
NtPOD173	MYC	CATGTG	872	6	-		Hormone responsive elements
NtPOD174	ABRE4	CACGTA	1469	6	+		Hormone responsive elements
NtPOD174	ABRE3a	TACGTG	1469	6	-		Hormone responsive elements
NtPOD175	MYC	CATGTG	19	6	-		Hormone responsive elements
NtPOD175	MYC	CATTTG	235	6	-		Hormone responsive elements
NtPOD175	MYC	CATTTG	745	6	-		Hormone responsive elements
NtPOD175	MYC	CATTTG	820	6	-		Hormone responsive elements
NtPOD175	MYC	CATTTG	855	6	-		Hormone responsive elements
NtPOD175	MYC	CATGTG	867	6	+		Hormone responsive elements
NtPOD175	MYC	CATTTG	887	6	-		Hormone responsive elements
NtPOD175	MYC	CATGTG	1095	6	-		Hormone responsive elements
NtPOD175	MYC	CATGTG	1274	6	+		Hormone responsive elements
NtPOD175	ABRE3a	TACGTG	721	6	-		Hormone responsive elements
NtPOD175	ABRE3a	TACGTG	1108	6	+		Hormone responsive elements
NtPOD175	ABRE4	CACGTA	721	6	+		Hormone responsive elements
NtPOD175	ABRE4	CACGTA	1108	6	-		Hormone responsive elements
NtPOD176	ABRE	CACGTG	804	6	-	cis-acting element involved in the abscisic acid responsiveness	Hormone responsive elements
NtPOD176	MYC	CATTTG	129	6	-		Hormone responsive elements
NtPOD176	MYC	CATTTG	497	6	-		Hormone responsive elements
NtPOD176	MYC	CATTTG	658	6	-		Hormone responsive elements
NtPOD176	MYC	CATTTG	907	6	+		Hormone responsive elements
NtPOD177	ABRE4	CACGTA	501	6	+		Hormone responsive elements
NtPOD177	ABRE3a	TACGTG	501	6	-		Hormone responsive elements
NtPOD178	MYC	CATTTG	222	6	+		Hormone responsive elements
NtPOD178	MYC	CATTTG	925	6	+		Hormone responsive elements
NtPOD180	MYC	CAATTG	366	6	+		Hormone responsive elements
NtPOD180	MYC	CATGTG	627	6	-		Hormone responsive elements
NtPOD180	MYC	CAATTG	1034	6	-		Hormone responsive elements
NtPOD180	MYC	CATTTG	1052	6	+		Hormone responsive elements
NtPOD180	MYC	CAATTG	1187	6	-		Hormone responsive elements
NtPOD181	ABRE4	CACGTA	553	6	+		Hormone responsive elements
NtPOD181	MYC	CAATTG	64	6	+		Hormone responsive elements
NtPOD181	MYC	CAATTG	1071	6	-		Hormone responsive elements
NtPOD181	MYC	CATTTG	1241	6	-		Hormone responsive elements
NtPOD181	ABRE3a	TACGTG	553	6	-		Hormone responsive elements
NtPOD182	ABRE4	CACGTA	422	6	-		Hormone responsive elements
NtPOD182	MYC	CATTTG	575	6	+		Hormone responsive elements
NtPOD182	ABRE3a	TACGTG	422	6	+		Hormone responsive elements
NtPOD183	MYC	CATTTG	394	6	-		Hormone responsive elements
NtPOD183	MYC	CAATTG	1292	6	-		Hormone responsive elements
NtPOD183	ABRE3a	TACGTG	1100	6	+		Hormone responsive elements
NtPOD183	ABRE4	CACGTA	1100	6	-		Hormone responsive elements
NtPOD184	MYC	CATGTG	166	6	-		Hormone responsive elements
NtPOD184	MYC	CATTTG	744	6	-		Hormone responsive elements
NtPOD184	ABRE	CACGTG	315	6	+	cis-acting element involved in the abscisic acid responsiveness	Hormone responsive elements
NtPOD185	ABRE4	CACGTA	1200	6	+		Hormone responsive elements
NtPOD185	ABRE3a	TACGTG	1200	6	-		Hormone responsive elements
NtPOD185	MYC	CATTTG	912	6	+		Hormone responsive elements
NtPOD186	TGA-element	AACGAC	1357	6	+	auxin-responsive element	Hormone responsive elements
NtPOD186	MYC	CAATTG	214	6	+		Hormone responsive elements
NtPOD186	MYC	CAATTG	676	6	+		Hormone responsive elements
NtPOD186	MYC	CATTTG	1421	6	+		Hormone responsive elements
NtPOD187	MYC	CATTTG	3	6	-		Hormone responsive elements
NtPOD188	MYC	CATTTG	936	6	+		Hormone responsive elements
NtPOD188	MYC	CATGTG	956	6	+		Hormone responsive elements
NtPOD188	MYC	CATTTG	1192	6	+		Hormone responsive elements
NtPOD188	ABRE	CACGTG	796	6	-	cis-acting element involved in the abscisic acid responsiveness	Hormone responsive elements
NtPOD188	ABRE	CACGTG	1368	6	-	cis-acting element involved in the abscisic acid responsiveness	Hormone responsive elements
NtPOD189	MYC	CATTTG	1065	6	-		Hormone responsive elements
NtPOD190	ABRE4	CACGTA	1263	6	+		Hormone responsive elements
NtPOD190	MYC	CATGTG	216	6	-		Hormone responsive elements
NtPOD190	MYC	CATTTG	236	6	-		Hormone responsive elements
NtPOD190	MYC	CAATTG	996	6	-		Hormone responsive elements
NtPOD190	MYC	CATTTG	1008	6	-		Hormone responsive elements
NtPOD190	MYC	CATGTG	1132	6	-		Hormone responsive elements
NtPOD190	ABRE3a	TACGTG	1263	6	-		Hormone responsive elements
NtPOD190	ABRE	CACGTG	274	6	+	cis-acting element involved in the abscisic acid responsiveness	Hormone responsive elements
NtPOD191	ABRE4	CACGTA	292	6	+		Hormone responsive elements
NtPOD191	ABRE4	CACGTA	539	6	-		Hormone responsive elements
NtPOD191	ABRE3a	TACGTG	292	6	-		Hormone responsive elements
NtPOD191	ABRE3a	TACGTG	539	6	+		Hormone responsive elements
NtPOD191	MYC	CATGTG	177	6	+		Hormone responsive elements
NtPOD191	MYC	CATGTG	557	6	+		Hormone responsive elements
NtPOD191	MYC	CATTTG	573	6	-		Hormone responsive elements
NtPOD191	MYC	CATTTG	1275	6	-		Hormone responsive elements
NtPOD191	MYC	CATTTG	1294	6	-		Hormone responsive elements
NtPOD191	MYC	CATTTG	1328	6	-		Hormone responsive elements
NtPOD191	MYC	CATTTG	1348	6	-		Hormone responsive elements
NtPOD191	MYC	CATTTG	1362	6	+		Hormone responsive elements
NtPOD191	MYC	CATTTG	1382	6	-		Hormone responsive elements
NtPOD191	MYC	CATTTG	1417	6	-		Hormone responsive elements
NtPOD191	MYC	CAATTG	1450	6	-		Hormone responsive elements
NtPOD191	MYC	CAATTG	1469	6	-		Hormone responsive elements
NtPOD192	MYC	CATGTG	465	6	+		Hormone responsive elements
NtPOD192	MYC	CATTTG	591	6	+		Hormone responsive elements
NtPOD192	MYC	CATTTG	946	6	-		Hormone responsive elements
NtPOD192	MYC	CATTTG	1043	6	+		Hormone responsive elements
NtPOD193	ABRE3a	TACGTG	383	6	+		Hormone responsive elements
NtPOD193	ABRE4	CACGTA	383	6	-		Hormone responsive elements
NtPOD194	ABRE3a	TACGTG	1234	6	+		Hormone responsive elements
NtPOD194	MYC	CATTTG	79	6	-		Hormone responsive elements
NtPOD194	MYC	CATTTG	529	6	+		Hormone responsive elements
NtPOD194	MYC	CATTTG	844	6	+		Hormone responsive elements
NtPOD194	ABRE4	CACGTA	1234	6	-		Hormone responsive elements
NtPOD195	TGA-element	AACGAC	447	6	+	auxin-responsive element	Hormone responsive elements
NtPOD195	MYC	CAATTG	1023	6	-		Hormone responsive elements
NtPOD196	MYC	CATTTG	523	6	-		Hormone responsive elements
NtPOD196	MYC	CATTTG	712	6	+		Hormone responsive elements
NtPOD196	MYC	CATTTG	730	6	+		Hormone responsive elements
NtPOD196	MYC	CATTTG	880	6	+		Hormone responsive elements
NtPOD197	MYC	CAATTG	589	6	+		Hormone responsive elements
NtPOD197	MYC	CATTTG	1139	6	+		Hormone responsive elements
NtPOD197	TGA-element	AACGAC	414	6	+	auxin-responsive element	Hormone responsive elements
NtPOD198	MYC	CATGTG	84	6	+		Hormone responsive elements
NtPOD198	MYC	CATTTG	649	6	-		Hormone responsive elements
NtPOD198	MYC	CATTTG	1401	6	+		Hormone responsive elements
NtPOD198	MYC	CATTTG	1438	6	+		Hormone responsive elements
NtPOD199	ABRE4	CACGTA	1392	6	+		Hormone responsive elements
NtPOD199	ABRE3a	TACGTG	1392	6	-		Hormone responsive elements
NtPOD199	MYC	CATGTG	1228	6	-		Hormone responsive elements
NtPOD199	MYC	CATGTG	1285	6	-		Hormone responsive elements
NtPOD200	ABRE4	CACGTA	642	6	+		Hormone responsive elements
NtPOD200	MYC	CATTTG	393	6	+		Hormone responsive elements
NtPOD200	MYC	CATTTG	826	6	-		Hormone responsive elements
NtPOD200	MYC	CATTTG	1050	6	+		Hormone responsive elements
NtPOD200	MYC	CATGTG	1072	6	+		Hormone responsive elements
NtPOD200	ABRE3a	TACGTG	642	6	-		Hormone responsive elements
NtPOD201	TGA-element	AACGAC	1053	6	+	auxin-responsive element	Hormone responsive elements
NtPOD201	ABRE4	CACGTA	1246	6	+		Hormone responsive elements
NtPOD201	ABRE3a	TACGTG	1246	6	-		Hormone responsive elements
NtPOD201	MYC	CATTTG	1121	6	+		Hormone responsive elements
NtPOD202	ABRE	CACGTG	661	6	+	cis-acting element involved in the abscisic acid responsiveness	Hormone responsive elements
NtPOD202	MYC	CATGTG	546	6	+		Hormone responsive elements
NtPOD202	MYC	CATTTG	1291	6	+		Hormone responsive elements
NtPOD203	MYC	CATGTG	347	6	+		Hormone responsive elements
NtPOD203	MYC	CATGTG	405	6	-		Hormone responsive elements
NtPOD203	MYC	CATGTG	407	6	+		Hormone responsive elements
NtPOD203	MYC	CATGTG	446	6	+		Hormone responsive elements
NtPOD203	MYC	CATTTG	1289	6	+		Hormone responsive elements
NtPOD204	MYC	CATTTG	199	6	-		Hormone responsive elements
NtPOD204	MYC	CATTTG	819	6	+		Hormone responsive elements
NtPOD204	MYC	CATTTG	963	6	-		Hormone responsive elements
NtPOD204	MYC	CATGTG	1100	6	+		Hormone responsive elements
NtPOD204	MYC	CAATTG	1158	6	-		Hormone responsive elements
NtPOD204	MYC	CATTTG	1292	6	-		Hormone responsive elements
NtPOD205	MYC	CATGTG	216	6	+		Hormone responsive elements
NtPOD205	MYC	CATGTG	253	6	-		Hormone responsive elements
NtPOD205	MYC	CATGTG	255	6	+		Hormone responsive elements
NtPOD205	MYC	CAATTG	1417	6	-		Hormone responsive elements
NtPOD205	TGA-element	AACGAC	935	6	+	auxin-responsive element	Hormone responsive elements
NtPOD206	MYC	CAATTG	153	6	+		Hormone responsive elements
NtPOD206	MYC	CATTTG	1287	6	+		Hormone responsive elements
NtPOD206	MYC	CAATTG	1417	6	-		Hormone responsive elements
NtPOD206	TGA-element	AACGAC	931	6	+	auxin-responsive element	Hormone responsive elements
NtPOD207	MYC	CATGTG	551	6	+		Hormone responsive elements
NtPOD207	MYC	CATTTG	1281	6	+		Hormone responsive elements
NtPOD207	MYC	CAATTG	1414	6	-		Hormone responsive elements
NtPOD208	ABRE	CACGTG	623	6	+	cis-acting element involved in the abscisic acid responsiveness	Hormone responsive elements
NtPOD208	MYC	CATTTG	553	6	+		Hormone responsive elements
NtPOD208	MYC	CATTTG	913	6	+		Hormone responsive elements
NtPOD208	TGA-element	AACGAC	826	6	-	auxin-responsive element	Hormone responsive elements
NtPOD209	TGA-element	AACGAC	1452	6	+	auxin-responsive element	Hormone responsive elements
NtPOD210	ABRE	CACGTG	593	6	+	cis-acting element involved in the abscisic acid responsiveness	Hormone responsive elements
NtPOD210	MYC	CATGTG	308	6	+		Hormone responsive elements
NtPOD210	MYC	CATTTG	824	6	+		Hormone responsive elements
NtPOD210	MYC	CATTTG	915	6	+		Hormone responsive elements
NtPOD210	MYC	CATGTG	1364	6	+		Hormone responsive elements
NtPOD14	TGA-element	AACGAC	1139	6	-	auxin-responsive element	Hormone responsive elements
NtPOD14	MYC	CATTTG	156	6	+		Hormone responsive elements
NtPOD14	MYC	CATGTG	1073	6	-		Hormone responsive elements
NtPOD15	MYC	CATTTG	295	6	-		Hormone responsive elements
NtPOD16	MYC	CAATTG	95	6	+		Hormone responsive elements
NtPOD16	MYC	CATTTG	353	6	+		Hormone responsive elements
NtPOD16	MYC	CATGTG	1255	6	+		Hormone responsive elements
NtPOD16	MYC	CATGTG	1379	6	+		Hormone responsive elements
NtPOD16	ABRE3a	TACGTG	442	6	-		Hormone responsive elements
NtPOD16	ABRE	CACGTG	844	6	-	cis-acting element involved in the abscisic acid responsiveness	Hormone responsive elements
NtPOD2	GARE-motif	TCTGTTG	336	7	+	gibberellin-responsive element	Hormone responsive elements
NtPOD3	Myc	TCTCTTA	21	7	+		Hormone responsive elements
NtPOD4	AuxRR-core	GGTCCAT	1320	7	-	cis-acting regulatory element involved in auxin responsiveness	Hormone responsive elements
NtPOD5	Myc	TCTCTTA	1381	7	+		Hormone responsive elements
NtPOD6	GARE-motif	TCTGTTG	377	7	+	gibberellin-responsive element	Hormone responsive elements
NtPOD6	GARE-motif	TCTGTTG	501	7	+	gibberellin-responsive element	Hormone responsive elements
NtPOD8	TATC-box	TATCCCA	928	7	-	cis-acting element involved in gibberellin-responsiveness	Hormone responsive elements
NtPOD10	AuxRR-core	GGTCCAT	1434	7	+	cis-acting regulatory element involved in auxin responsiveness	Hormone responsive elements
NtPOD11	ABRE	TACGGTC	790	7	+	cis-acting element involved in the abscisic acid responsiveness	Hormone responsive elements
NtPOD16	Myc	TCTCTTA	1012	7	+		Hormone responsive elements
NtPOD17	GARE-motif	TCTGTTG	72	7	+	gibberellin-responsive element	Hormone responsive elements
NtPOD20	Myc	TCTCTTA	1141	7	-		Hormone responsive elements
NtPOD22	AuxRR-core	GGTCCAT	1365	7	-	cis-acting regulatory element involved in auxin responsiveness	Hormone responsive elements
NtPOD22	GARE-motif	TCTGTTG	75	7	+	gibberellin-responsive element	Hormone responsive elements
NtPOD23	GARE-motif	TCTGTTG	1277	7	+	gibberellin-responsive element	Hormone responsive elements
NtPOD23	Myc	TCTCTTA	304	7	+		Hormone responsive elements
NtPOD25	GARE-motif	TCTGTTG	431	7	-	gibberellin-responsive element	Hormone responsive elements
NtPOD25	Myc	TCTCTTA	1156	7	+		Hormone responsive elements
NtPOD27	GARE-motif	TCTGTTG	812	7	-	gibberellin-responsive element	Hormone responsive elements
NtPOD32	GARE-motif	TCTGTTG	1374	7	-	gibberellin-responsive element	Hormone responsive elements
NtPOD32	ABRE	TACGGTC	1104	7	-	cis-acting element involved in the abscisic acid responsiveness	Hormone responsive elements
NtPOD33	Myc	TCTCTTA	113	7	-		Hormone responsive elements
NtPOD35	Myc	TCTCTTA	3	7	+		Hormone responsive elements
NtPOD35	Myc	TCTCTTA	771	7	-		Hormone responsive elements
NtPOD35	AuxRR-core	GGTCCAT	808	7	-	cis-acting regulatory element involved in auxin responsiveness	Hormone responsive elements
NtPOD35	TATC-box	TATCCCA	1200	7	+	cis-acting element involved in gibberellin-responsiveness	Hormone responsive elements
NtPOD36	TATC-box	TATCCCA	1283	7	+	cis-acting element involved in gibberellin-responsiveness	Hormone responsive elements
NtPOD38	TATC-box	TATCCCA	882	7	-	cis-acting element involved in gibberellin-responsiveness	Hormone responsive elements
NtPOD38	AuxRR-core	GGTCCAT	1437	7	+	cis-acting regulatory element involved in auxin responsiveness	Hormone responsive elements
NtPOD40	GARE-motif	TCTGTTG	1192	7	+	gibberellin-responsive element	Hormone responsive elements
NtPOD42	Myc	TCTCTTA	1120	7	-		Hormone responsive elements
NtPOD44	Myc	TCTCTTA	848	7	+		Hormone responsive elements
NtPOD44	Myc	TCTCTTA	896	7	+		Hormone responsive elements
NtPOD44	Myc	TCTCTTA	953	7	-		Hormone responsive elements
NtPOD46	TATC-box	TATCCCA	392	7	-	cis-acting element involved in gibberellin-responsiveness	Hormone responsive elements
NtPOD48	GARE-motif	TCTGTTG	1105	7	+	gibberellin-responsive element	Hormone responsive elements
NtPOD50	TATC-box	TATCCCA	681	7	+	cis-acting element involved in gibberellin-responsiveness	Hormone responsive elements
NtPOD53	Myc	TCTCTTA	870	7	+		Hormone responsive elements
NtPOD55	Myc	TCTCTTA	981	7	-		Hormone responsive elements
NtPOD56	TATC-box	TATCCCA	1295	7	+	cis-acting element involved in gibberellin-responsiveness	Hormone responsive elements
NtPOD57	Myc	TCTCTTA	1015	7	-		Hormone responsive elements
NtPOD59	Myc	TCTCTTA	392	7	+		Hormone responsive elements
NtPOD59	AuxRR-core	GGTCCAT	1346	7	+	cis-acting regulatory element involved in auxin responsiveness	Hormone responsive elements
NtPOD60	AuxRR-core	GGTCCAT	967	7	-	cis-acting regulatory element involved in auxin responsiveness	Hormone responsive elements
NtPOD60	Myc	TCTCTTA	989	7	+		Hormone responsive elements
NtPOD61	Myc	TCTCTTA	246	7	+		Hormone responsive elements
NtPOD62	Myc	TCTCTTA	670	7	+		Hormone responsive elements
NtPOD65	GARE-motif	TCTGTTG	676	7	+	gibberellin-responsive element	Hormone responsive elements
NtPOD67	ABRE	AACCCGG	883	7	+	cis-acting element involved in the abscisic acid responsiveness	Hormone responsive elements
NtPOD68	AuxRR-core	GGTCCAT	53	7	-	cis-acting regulatory element involved in auxin responsiveness	Hormone responsive elements
NtPOD68	Myc	TCTCTTA	960	7	-		Hormone responsive elements
NtPOD68	Myc	TCTCTTA	1285	7	-		Hormone responsive elements
NtPOD69	Myc	TCTCTTA	1050	7	+		Hormone responsive elements
NtPOD70	Myc	TCTCTTA	379	7	-		Hormone responsive elements
NtPOD70	Myc	TCTCTTA	1402	7	-		Hormone responsive elements
NtPOD70	ABRE	AACCCGG	1250	7	+	cis-acting element involved in the abscisic acid responsiveness	Hormone responsive elements
NtPOD72	Myc	TCTCTTA	521	7	-		Hormone responsive elements
NtPOD74	GARE-motif	TCTGTTG	159	7	-	gibberellin-responsive element	Hormone responsive elements
NtPOD75	ABRE	AACCCGG	405	7	-	cis-acting element involved in the abscisic acid responsiveness	Hormone responsive elements
NtPOD77	Myc	TCTCTTA	346	7	-		Hormone responsive elements
NtPOD78	AuxRR-core	GGTCCAT	119	7	-	cis-acting regulatory element involved in auxin responsiveness	Hormone responsive elements
NtPOD78	Myc	TCTCTTA	1127	7	+		Hormone responsive elements
NtPOD79	Myc	TCTCTTA	965	7	-		Hormone responsive elements
NtPOD82	Myc	TCTCTTA	219	7	+		Hormone responsive elements
NtPOD82	ABRE	TACGGTC	1195	7	+	cis-acting element involved in the abscisic acid responsiveness	Hormone responsive elements
NtPOD84	Myc	TCTCTTA	1025	7	-		Hormone responsive elements
NtPOD85	GARE-motif	TCTGTTG	605	7	+	gibberellin-responsive element	Hormone responsive elements
NtPOD85	TATC-box	TATCCCA	255	7	+	cis-acting element involved in gibberellin-responsiveness	Hormone responsive elements
NtPOD86	Myc	TCTCTTA	981	7	-		Hormone responsive elements
NtPOD88	GARE-motif	TCTGTTG	1252	7	-	gibberellin-responsive element	Hormone responsive elements
NtPOD90	Myc	TCTCTTA	1474	7	+		Hormone responsive elements
NtPOD92	Myc	TCTCTTA	266	7	+		Hormone responsive elements
NtPOD94	AuxRR-core	GGTCCAT	208	7	+	cis-acting regulatory element involved in auxin responsiveness	Hormone responsive elements
NtPOD94	TATC-box	TATCCCA	126	7	-	cis-acting element involved in gibberellin-responsiveness	Hormone responsive elements
NtPOD95	TATC-box	TATCCCA	793	7	-	cis-acting element involved in gibberellin-responsiveness	Hormone responsive elements
NtPOD99	GARE-motif	TCTGTTG	56	7	+	gibberellin-responsive element	Hormone responsive elements
NtPOD100	Myc	TCTCTTA	241	7	+		Hormone responsive elements
NtPOD101	Myc	TCTCTTA	756	7	+		Hormone responsive elements
NtPOD103	TATC-box	TATCCCA	822	7	+	cis-acting element involved in gibberellin-responsiveness	Hormone responsive elements
NtPOD105	ABRE	AACCCGG	1263	7	+	cis-acting element involved in the abscisic acid responsiveness	Hormone responsive elements
NtPOD107	Myc	TCTCTTA	1283	7	+		Hormone responsive elements
NtPOD108	TATC-box	TATCCCA	235	7	-	cis-acting element involved in gibberellin-responsiveness	Hormone responsive elements
NtPOD108	TATC-box	TATCCCA	924	7	-	cis-acting element involved in gibberellin-responsiveness	Hormone responsive elements
NtPOD110	GARE-motif	TCTGTTG	1031	7	-	gibberellin-responsive element	Hormone responsive elements
NtPOD110	GARE-motif	TCTGTTG	1284	7	-	gibberellin-responsive element	Hormone responsive elements
NtPOD110	GARE-motif	TCTGTTG	1474	7	+	gibberellin-responsive element	Hormone responsive elements
NtPOD111	ABRE	TACGGTC	1388	7	-	cis-acting element involved in the abscisic acid responsiveness	Hormone responsive elements
NtPOD111	Myc	TCTCTTA	526	7	+		Hormone responsive elements
NtPOD112	Myc	TCTCTTA	1245	7	+		Hormone responsive elements
NtPOD113	Myc	TCTCTTA	487	7	+		Hormone responsive elements
NtPOD114	Myc	TCTCTTA	568	7	+		Hormone responsive elements
NtPOD114	Myc	TCTCTTA	906	7	+		Hormone responsive elements
NtPOD114	AuxRR-core	GGTCCAT	728	7	-	cis-acting regulatory element involved in auxin responsiveness	Hormone responsive elements
NtPOD118	GARE-motif	TCTGTTG	626	7	+	gibberellin-responsive element	Hormone responsive elements
NtPOD120	Myc	TCTCTTA	779	7	+		Hormone responsive elements
NtPOD120	Myc	TCTCTTA	1122	7	+		Hormone responsive elements
NtPOD120	GARE-motif	TCTGTTG	514	7	+	gibberellin-responsive element	Hormone responsive elements
NtPOD121	AuxRR-core	GGTCCAT	202	7	-	cis-acting regulatory element involved in auxin responsiveness	Hormone responsive elements
NtPOD121	Myc	TCTCTTA	960	7	-		Hormone responsive elements
NtPOD121	Myc	TCTCTTA	1285	7	-		Hormone responsive elements
NtPOD122	Myc	TCTCTTA	361	7	-		Hormone responsive elements
NtPOD122	Myc	TCTCTTA	579	7	+		Hormone responsive elements
NtPOD123	GARE-motif	TCTGTTG	828	7	+	gibberellin-responsive element	Hormone responsive elements
NtPOD125	ABRE	TACGGTC	257	7	+	cis-acting element involved in the abscisic acid responsiveness	Hormone responsive elements
NtPOD127	AuxRR-core	GGTCCAT	1255	7	+	cis-acting regulatory element involved in auxin responsiveness	Hormone responsive elements
NtPOD127	GARE-motif	TCTGTTG	261	7	-	gibberellin-responsive element	Hormone responsive elements
NtPOD129	Myc	TCTCTTA	1024	7	+		Hormone responsive elements
NtPOD129	GARE-motif	TCTGTTG	488	7	+	gibberellin-responsive element	Hormone responsive elements
NtPOD130	TATC-box	TATCCCA	124	7	+	cis-acting element involved in gibberellin-responsiveness	Hormone responsive elements
NtPOD130	Myc	TCTCTTA	91	7	-		Hormone responsive elements
NtPOD132	GARE-motif	TCTGTTG	1252	7	-	gibberellin-responsive element	Hormone responsive elements
NtPOD133	Myc	TCTCTTA	376	7	+		Hormone responsive elements
NtPOD134	GARE-motif	TCTGTTG	669	7	-	gibberellin-responsive element	Hormone responsive elements
NtPOD136	ABRE	TACGGTC	913	7	+	cis-acting element involved in the abscisic acid responsiveness	Hormone responsive elements
NtPOD136	Myc	TCTCTTA	217	7	+		Hormone responsive elements
NtPOD139	Myc	TCTCTTA	506	7	-		Hormone responsive elements
NtPOD139	AuxRR-core	GGTCCAT	1038	7	+	cis-acting regulatory element involved in auxin responsiveness	Hormone responsive elements
NtPOD140	AuxRR-core	GGTCCAT	252	7	-	cis-acting regulatory element involved in auxin responsiveness	Hormone responsive elements
NtPOD144	GARE-motif	TCTGTTG	70	7	+	gibberellin-responsive element	Hormone responsive elements
NtPOD145	TATC-box	TATCCCA	95	7	+	cis-acting element involved in gibberellin-responsiveness	Hormone responsive elements
NtPOD147	Myc	TCTCTTA	1136	7	-		Hormone responsive elements
NtPOD147	TATC-box	TATCCCA	97	7	+	cis-acting element involved in gibberellin-responsiveness	Hormone responsive elements
NtPOD150	AuxRR-core	GGTCCAT	214	7	+	cis-acting regulatory element involved in auxin responsiveness	Hormone responsive elements
NtPOD151	Myc	TCTCTTA	417	7	+		Hormone responsive elements
NtPOD153	TATC-box	TATCCCA	1258	7	+	cis-acting element involved in gibberellin-responsiveness	Hormone responsive elements
NtPOD154	TATC-box	TATCCCA	158	7	+	cis-acting element involved in gibberellin-responsiveness	Hormone responsive elements
NtPOD154	TATC-box	TATCCCA	1100	7	-	cis-acting element involved in gibberellin-responsiveness	Hormone responsive elements
NtPOD155	TATC-box	TATCCCA	384	7	+	cis-acting element involved in gibberellin-responsiveness	Hormone responsive elements
NtPOD158	Myc	TCTCTTA	521	7	-		Hormone responsive elements
NtPOD160	Myc	TCTCTTA	980	7	+		Hormone responsive elements
NtPOD160	TATC-box	TATCCCA	587	7	+	cis-acting element involved in gibberellin-responsiveness	Hormone responsive elements
NtPOD161	Myc	TCTCTTA	804	7	-		Hormone responsive elements
NtPOD161	ABRE	TACGGTC	912	7	+	cis-acting element involved in the abscisic acid responsiveness	Hormone responsive elements
NtPOD167	GARE-motif	TCTGTTG	428	7	-	gibberellin-responsive element	Hormone responsive elements
NtPOD168	GARE-motif	TCTGTTG	239	7	-	gibberellin-responsive element	Hormone responsive elements
NtPOD168	GARE-motif	TCTGTTG	1352	7	-	gibberellin-responsive element	Hormone responsive elements
NtPOD169	GARE-motif	TCTGTTG	806	7	-	gibberellin-responsive element	Hormone responsive elements
NtPOD171	Myc	TCTCTTA	937	7	+		Hormone responsive elements
NtPOD171	GARE-motif	TCTGTTG	30	7	+	gibberellin-responsive element	Hormone responsive elements
NtPOD172	GARE-motif	TCTGTTG	30	7	+	gibberellin-responsive element	Hormone responsive elements
NtPOD174	Myc	TCTCTTA	1323	7	+		Hormone responsive elements
NtPOD174	ABRE	TACGGTC	141	7	-	cis-acting element involved in the abscisic acid responsiveness	Hormone responsive elements
NtPOD175	Myc	TCTCTTA	1339	7	+		Hormone responsive elements
NtPOD176	Myc	TCTCTTA	1207	7	+		Hormone responsive elements
NtPOD180	AuxRR-core	GGTCCAT	1251	7	-	cis-acting regulatory element involved in auxin responsiveness	Hormone responsive elements
NtPOD181	Myc	TCTCTTA	400	7	+		Hormone responsive elements
NtPOD183	TATC-box	TATCCCA	614	7	+	cis-acting element involved in gibberellin-responsiveness	Hormone responsive elements
NtPOD183	TATC-box	TATCCCA	806	7	+	cis-acting element involved in gibberellin-responsiveness	Hormone responsive elements
NtPOD184	ABRE	AACCCGG	1132	7	-	cis-acting element involved in the abscisic acid responsiveness	Hormone responsive elements
NtPOD185	GARE-motif	TCTGTTG	360	7	+	gibberellin-responsive element	Hormone responsive elements
NtPOD185	AuxRR-core	GGTCCAT	1340	7	+	cis-acting regulatory element involved in auxin responsiveness	Hormone responsive elements
NtPOD186	Myc	TCTCTTA	335	7	-		Hormone responsive elements
NtPOD186	Myc	TCTCTTA	358	7	-		Hormone responsive elements
NtPOD186	ABRE	AACCCGG	1266	7	+	cis-acting element involved in the abscisic acid responsiveness	Hormone responsive elements
NtPOD188	ABRE	TACGGTC	395	7	-	cis-acting element involved in the abscisic acid responsiveness	Hormone responsive elements
NtPOD188	Myc	TCTCTTA	186	7	+		Hormone responsive elements
NtPOD188	Myc	TCTCTTA	1276	7	+		Hormone responsive elements
NtPOD189	GARE-motif	TCTGTTG	59	7	+	gibberellin-responsive element	Hormone responsive elements
NtPOD189	AuxRR-core	GGTCCAT	41	7	+	cis-acting regulatory element involved in auxin responsiveness	Hormone responsive elements
NtPOD190	Myc	TCTCTTA	550	7	-		Hormone responsive elements
NtPOD193	Myc	TCTCTTA	1414	7	+		Hormone responsive elements
NtPOD195	Myc	TCTCTTA	965	7	-		Hormone responsive elements
NtPOD195	Myc	TCTCTTA	1040	7	+		Hormone responsive elements
NtPOD197	GARE-motif	TCTGTTG	56	7	+	gibberellin-responsive element	Hormone responsive elements
NtPOD201	Myc	TCTCTTA	211	7	+		Hormone responsive elements
NtPOD201	Myc	TCTCTTA	264	7	+		Hormone responsive elements
NtPOD202	Myc	TCTCTTA	1048	7	+		Hormone responsive elements
NtPOD202	TATC-box	TATCCCA	27	7	-	cis-acting element involved in gibberellin-responsiveness	Hormone responsive elements
NtPOD203	Myc	TCTCTTA	849	7	+		Hormone responsive elements
NtPOD204	Myc	TCTCTTA	1038	7	+		Hormone responsive elements
NtPOD205	Myc	TCTCTTA	824	7	+		Hormone responsive elements
NtPOD207	Myc	TCTCTTA	909	7	+		Hormone responsive elements
NtPOD208	Myc	TCTCTTA	834	7	+		Hormone responsive elements
NtPOD14	TATC-box	TATCCCA	827	7	+	cis-acting element involved in gibberellin-responsiveness	Hormone responsive elements
NtPOD15	AuxRR-core	GGTCCAT	1108	7	+	cis-acting regulatory element involved in auxin responsiveness	Hormone responsive elements
NtPOD1	ERE	ATTTTAAA	14	8	+		Hormone responsive elements
NtPOD1	ERE	ATTTTAAA	32	8	-		Hormone responsive elements
NtPOD1	ERE	ATTTTAAA	696	8	-		Hormone responsive elements
NtPOD1	ERE	ATTTTAAA	843	8	-		Hormone responsive elements
NtPOD1	ERE	ATTTCATA	898	8	+		Hormone responsive elements
NtPOD1	GA-motif	ATAGATAA	1031	8	+	part of a light responsive element	Hormone responsive elements
NtPOD4	GA-motif	ATAGATAA	1448	8	-	part of a light responsive element	Hormone responsive elements
NtPOD4	ERE	ATTTTAAA	1473	8	-		Hormone responsive elements
NtPOD5	ERE	ATTTTAAA	1029	8	-		Hormone responsive elements
NtPOD8	GA-motif	ATAGATAA	892	8	-	part of a light responsive element	Hormone responsive elements
NtPOD8	ABRE2	CCACGTGG	1348	8	-		Hormone responsive elements
NtPOD9	ERE	ATTTTAAA	75	8	-		Hormone responsive elements
NtPOD10	CARE	CAACTCCC	260	8	-		Hormone responsive elements
NtPOD10	ERE	ATTTTAAA	199	8	-		Hormone responsive elements
NtPOD11	ERE	ATTTCATA	565	8	+		Hormone responsive elements
NtPOD11	GA-motif	ATAGATAA	298	8	+	part of a light responsive element	Hormone responsive elements
NtPOD12	ERE	ATTTTAAA	601	8	+		Hormone responsive elements
NtPOD12	ERE	ATTTTAAA	865	8	-		Hormone responsive elements
NtPOD16	ERE	ATTTTAAA	637	8	-		Hormone responsive elements
NtPOD21	ERE	ATTTTAAA	642	8	-		Hormone responsive elements
NtPOD22	CARE	CAACTCCC	133	8	-		Hormone responsive elements
NtPOD23	GA-motif	ATAGATAA	1402	8	-	part of a light responsive element	Hormone responsive elements
NtPOD23	ERE	ATTTCATA	1430	8	-		Hormone responsive elements
NtPOD24	ERE	ATTTTAAA	420	8	+		Hormone responsive elements
NtPOD24	GA-motif	ATAGATAA	154	8	+	part of a light responsive element	Hormone responsive elements
NtPOD27	GA-motif	ATAGATAA	1157	8	-	part of a light responsive element	Hormone responsive elements
NtPOD29	ERE	ATTTTAAA	418	8	-		Hormone responsive elements
NtPOD31	CARE	CAACTCAC	138	8	-		Hormone responsive elements
NtPOD32	ERE	ATTTTAAA	144	8	-		Hormone responsive elements
NtPOD32	ERE	ATTTTAAA	483	8	+		Hormone responsive elements
NtPOD33	ERE	ATTTTAAA	588	8	+		Hormone responsive elements
NtPOD33	ERE	ATTTTAAA	948	8	+		Hormone responsive elements
NtPOD36	GA-motif	ATAGATAA	391	8	+	part of a light responsive element	Hormone responsive elements
NtPOD37	ERE	ATTTTAAA	607	8	+		Hormone responsive elements
NtPOD37	ERE	ATTTTAAA	1216	8	-		Hormone responsive elements
NtPOD38	CARE	CAACTCAC	206	8	-		Hormone responsive elements
NtPOD39	ERE	ATTTCATA	681	8	+		Hormone responsive elements
NtPOD41	ERE	ATTTCATA	296	8	-		Hormone responsive elements
NtPOD42	ERE	ATTTTAAA	779	8	+		Hormone responsive elements
NtPOD42	ERE	ATTTTAAA	813	8	+		Hormone responsive elements
NtPOD42	ERE	ATTTCATA	1008	8	-		Hormone responsive elements
NtPOD42	ERE	ATTTTAAA	1355	8	+		Hormone responsive elements
NtPOD42	ERE	ATTTTAAA	1357	8	-		Hormone responsive elements
NtPOD44	ERE	ATTTTAAA	595	8	-		Hormone responsive elements
NtPOD47	ERE	ATTTTAAA	528	8	-		Hormone responsive elements
NtPOD47	ERE	ATTTTAAA	736	8	+		Hormone responsive elements
NtPOD47	ERE	ATTTCATA	1032	8	+		Hormone responsive elements
NtPOD50	ERE	ATTTTAAA	1231	8	-		Hormone responsive elements
NtPOD51	ERE	ATTTTAAA	153	8	+		Hormone responsive elements
NtPOD52	ERE	ATTTCATA	188	8	+		Hormone responsive elements
NtPOD54	GA-motif	ATAGATAA	854	8	+	part of a light responsive element	Hormone responsive elements
NtPOD55	CARE	CAACTCAC	487	8	-		Hormone responsive elements
NtPOD57	CARE	CAACTCAC	521	8	-		Hormone responsive elements
NtPOD58	ERE	ATTTCATA	1037	8	-		Hormone responsive elements
NtPOD59	ERE	ATTTTAAA	166	8	-		Hormone responsive elements
NtPOD60	ERE	ATTTTAAA	1174	8	+		Hormone responsive elements
NtPOD61	GA-motif	ATAGATAA	1339	8	+	part of a light responsive element	Hormone responsive elements
NtPOD62	ERE	ATTTTAAA	410	8	-		Hormone responsive elements
NtPOD64	ERE	ATTTTAAA	1402	8	-		Hormone responsive elements
NtPOD65	ERE	ATTTCATA	1286	8	-		Hormone responsive elements
NtPOD65	ERE	ATTTTAAA	1404	8	-		Hormone responsive elements
NtPOD66	ERE	ATTTTAAA	123	8	-		Hormone responsive elements
NtPOD68	GA-motif	ATAGATAA	629	8	-	part of a light responsive element	Hormone responsive elements
NtPOD68	ERE	ATTTTAAA	607	8	+		Hormone responsive elements
NtPOD71	ERE	ATTTTAAA	1151	8	+		Hormone responsive elements
NtPOD73	ERE	ATTTTAAA	605	8	-		Hormone responsive elements
NtPOD74	ERE	ATTTCATA	221	8	-		Hormone responsive elements
NtPOD76	CARE	CAACTCAC	157	8	-		Hormone responsive elements
NtPOD80	ERE	ATTTCATA	903	8	+		Hormone responsive elements
NtPOD81	ERE	ATTTTAAA	748	8	-		Hormone responsive elements
NtPOD82	CARE	CAACTCAC	715	8	+		Hormone responsive elements
NtPOD88	ERE	ATTTTAAA	282	8	-		Hormone responsive elements
NtPOD88	ERE	ATTTTAAA	292	8	-		Hormone responsive elements
NtPOD91	ERE	ATTTTAAA	516	8	-		Hormone responsive elements
NtPOD91	CARE	CAACTCAC	893	8	+		Hormone responsive elements
NtPOD94	ERE	ATTTCATA	452	8	-		Hormone responsive elements
NtPOD96	CARE	CAACTCAC	662	8	-		Hormone responsive elements
NtPOD97	ERE	ATTTTAAA	385	8	-		Hormone responsive elements
NtPOD99	ERE	ATTTCATA	697	8	+		Hormone responsive elements
NtPOD101	CARE	CAACTCAC	787	8	-		Hormone responsive elements
NtPOD101	ERE	ATTTTAAA	1151	8	+		Hormone responsive elements
NtPOD103	ERE	ATTTTAAA	214	8	-		Hormone responsive elements
NtPOD103	ERE	ATTTCATA	513	8	+		Hormone responsive elements
NtPOD105	GA-motif	ATAGATAA	1099	8	-	part of a light responsive element	Hormone responsive elements
NtPOD105	ERE	ATTTTAAA	803	8	+		Hormone responsive elements
NtPOD107	CARE	CAACTCAC	251	8	+		Hormone responsive elements
NtPOD110	ERE	ATTTTAAA	643	8	+		Hormone responsive elements
NtPOD110	ERE	ATTTTAAA	1351	8	-		Hormone responsive elements
NtPOD113	GA-motif	ATAGATAA	1454	8	-	part of a light responsive element	Hormone responsive elements
NtPOD114	ERE	ATTTCATA	493	8	-		Hormone responsive elements
NtPOD118	ERE	ATTTTAAA	1088	8	-		Hormone responsive elements
NtPOD120	ERE	ATTTTAAA	1281	8	+		Hormone responsive elements
NtPOD121	GA-motif	ATAGATAA	629	8	-	part of a light responsive element	Hormone responsive elements
NtPOD121	ERE	ATTTTAAA	607	8	+		Hormone responsive elements
NtPOD124	ERE	ATTTTAAA	516	8	-		Hormone responsive elements
NtPOD124	CARE	CAACTCAC	893	8	+		Hormone responsive elements
NtPOD125	ERE	ATTTTAAA	419	8	-		Hormone responsive elements
NtPOD125	ERE	ATTTCATA	1045	8	+		Hormone responsive elements
NtPOD127	ERE	ATTTCATA	1267	8	-		Hormone responsive elements
NtPOD128	CARE	CAACTCCC	347	8	+		Hormone responsive elements
NtPOD128	CARE	CAACTCCC	1068	8	-		Hormone responsive elements
NtPOD129	ERE	ATTTTAAA	1071	8	+		Hormone responsive elements
NtPOD130	ERE	ATTTTAAA	312	8	-		Hormone responsive elements
NtPOD132	ERE	ATTTTAAA	282	8	-		Hormone responsive elements
NtPOD132	ERE	ATTTTAAA	292	8	-		Hormone responsive elements
NtPOD134	CARE	CAACTCAC	48	8	-		Hormone responsive elements
NtPOD134	ERE	ATTTCATA	807	8	-		Hormone responsive elements
NtPOD134	ERE	ATTTTAAA	836	8	-		Hormone responsive elements
NtPOD134	ERE	ATTTTAAA	981	8	+		Hormone responsive elements
NtPOD135	ERE	ATTTTAAA	1294	8	+		Hormone responsive elements
NtPOD137	ERE	ATTTTAAA	199	8	-		Hormone responsive elements
NtPOD137	ERE	ATTTCATA	425	8	+		Hormone responsive elements
NtPOD137	ERE	ATTTTAAA	1018	8	-		Hormone responsive elements
NtPOD138	ERE	ATTTTAAA	1184	8	-		Hormone responsive elements
NtPOD139	ERE	ATTTTAAA	733	8	+		Hormone responsive elements
NtPOD139	ERE	ATTTTAAA	824	8	+		Hormone responsive elements
NtPOD140	ERE	ATTTTAAA	879	8	-		Hormone responsive elements
NtPOD141	ERE	ATTTTAAA	631	8	-		Hormone responsive elements
NtPOD145	ERE	ATTTCATA	717	8	-		Hormone responsive elements
NtPOD145	ERE	ATTTTAAA	1018	8	+		Hormone responsive elements
NtPOD146	ERE	ATTTCATA	666	8	+		Hormone responsive elements
NtPOD147	ERE	ATTTTAAA	406	8	-		Hormone responsive elements
NtPOD147	ERE	ATTTTAAA	725	8	+		Hormone responsive elements
NtPOD148	ERE	ATTTTAAA	334	8	+		Hormone responsive elements
NtPOD149	AT~ABRE	TACGTGTC	1214	8	-		Hormone responsive elements
NtPOD149	ABRE	TACGTGTC	1214	8	-	cis-acting element involved in the abscisic acid responsiveness	Hormone responsive elements
NtPOD150	GA-motif	ATAGATAA	71	8	-	part of a light responsive element	Hormone responsive elements
NtPOD150	ERE	ATTTTAAA	785	8	+		Hormone responsive elements
NtPOD150	ERE	ATTTTAAA	859	8	-		Hormone responsive elements
NtPOD150	ERE	ATTTTAAA	1082	8	+		Hormone responsive elements
NtPOD151	ERE	ATTTTAAA	111	8	+		Hormone responsive elements
NtPOD151	ERE	ATTTTAAA	299	8	-		Hormone responsive elements
NtPOD151	ERE	ATTTTAAA	837	8	-		Hormone responsive elements
NtPOD154	GA-motif	ATAGATAA	280	8	-	part of a light responsive element	Hormone responsive elements
NtPOD154	ERE	ATTTCATA	545	8	+		Hormone responsive elements
NtPOD155	GA-motif	ATAGATAA	1090	8	+	part of a light responsive element	Hormone responsive elements
NtPOD160	ERE	ATTTCATA	1470	8	+		Hormone responsive elements
NtPOD161	CARE	CAACTCCC	766	8	+		Hormone responsive elements
NtPOD162	ERE	ATTTCATA	1333	8	-		Hormone responsive elements
NtPOD166	GA-motif	ATAGATAA	541	8	-	part of a light responsive element	Hormone responsive elements
NtPOD167	ERE	ATTTTAAA	1006	8	+		Hormone responsive elements
NtPOD167	ERE	ATTTTAAA	1350	8	-		Hormone responsive elements
NtPOD168	AT~ABRE	TACGTGTC	1295	8	-		Hormone responsive elements
NtPOD168	ERE	ATTTTAAA	665	8	+		Hormone responsive elements
NtPOD168	ABRE	TACGTGTC	1295	8	-	cis-acting element involved in the abscisic acid responsiveness	Hormone responsive elements
NtPOD170	CARE	CAACTCCC	914	8	-		Hormone responsive elements
NtPOD171	ERE	ATTTTAAA	531	8	-		Hormone responsive elements
NtPOD172	ERE	ATTTTAAA	355	8	-		Hormone responsive elements
NtPOD173	ERE	ATTTCATA	144	8	-		Hormone responsive elements
NtPOD175	GA-motif	ATAGATAA	601	8	+	part of a light responsive element	Hormone responsive elements
NtPOD175	ERE	ATTTTAAA	550	8	+		Hormone responsive elements
NtPOD176	ERE	ATTTTAAA	81	8	+		Hormone responsive elements
NtPOD176	ERE	ATTTTAAA	545	8	+		Hormone responsive elements
NtPOD176	ERE	ATTTTAAA	1096	8	-		Hormone responsive elements
NtPOD178	ERE	ATTTTAAA	994	8	-		Hormone responsive elements
NtPOD178	ERE	ATTTTAAA	1133	8	-		Hormone responsive elements
NtPOD180	ERE	ATTTCATA	514	8	+		Hormone responsive elements
NtPOD181	ERE	ATTTTAAA	1493	8	+		Hormone responsive elements
NtPOD182	ERE	ATTTTAAA	696	8	-		Hormone responsive elements
NtPOD183	ERE	ATTTCATA	177	8	-		Hormone responsive elements
NtPOD183	ERE	ATTTCATA	218	8	-		Hormone responsive elements
NtPOD185	ERE	ATTTTAAA	1045	8	-		Hormone responsive elements
NtPOD185	ERE	ATTTTAAA	1059	8	+		Hormone responsive elements
NtPOD185	GA-motif	ATAGATAA	441	8	-	part of a light responsive element	Hormone responsive elements
NtPOD185	GA-motif	ATAGATAA	562	8	-	part of a light responsive element	Hormone responsive elements
NtPOD186	ERE	ATTTCATA	91	8	-		Hormone responsive elements
NtPOD188	ABRE2	CCACGTGG	795	8	-		Hormone responsive elements
NtPOD189	ERE	ATTTTAAA	317	8	-		Hormone responsive elements
NtPOD189	ERE	ATTTTAAA	645	8	+		Hormone responsive elements
NtPOD191	ERE	ATTTCATA	581	8	-		Hormone responsive elements
NtPOD191	ERE	ATTTTAAA	743	8	+		Hormone responsive elements
NtPOD191	ERE	ATTTTAAA	745	8	-		Hormone responsive elements
NtPOD191	ERE	ATTTTAAA	950	8	-		Hormone responsive elements
NtPOD193	ERE	ATTTTAAA	613	8	-		Hormone responsive elements
NtPOD194	GA-motif	ATAGATAA	1092	8	-	part of a light responsive element	Hormone responsive elements
NtPOD194	CARE	CAACTCAC	38	8	-		Hormone responsive elements
NtPOD195	ERE	ATTTCATA	730	8	-		Hormone responsive elements
NtPOD195	GA-motif	ATAGATAA	960	8	+	part of a light responsive element	Hormone responsive elements
NtPOD197	ERE	ATTTCATA	697	8	+		Hormone responsive elements
NtPOD198	GA-motif	ATAGATAA	113	8	+	part of a light responsive element	Hormone responsive elements
NtPOD199	ERE	ATTTTAAA	51	8	-		Hormone responsive elements
NtPOD199	ERE	ATTTTAAA	320	8	+		Hormone responsive elements
NtPOD200	ERE	ATTTCATA	63	8	-		Hormone responsive elements
NtPOD200	AT~ABRE	TACGTGTC	640	8	-		Hormone responsive elements
NtPOD200	ABRE	TACGTGTC	640	8	-	cis-acting element involved in the abscisic acid responsiveness	Hormone responsive elements
NtPOD203	ERE	ATTTTAAA	11	8	+		Hormone responsive elements
NtPOD204	ERE	ATTTCATA	747	8	+		Hormone responsive elements
NtPOD204	GA-motif	ATAGATAA	347	8	-	part of a light responsive element	Hormone responsive elements
NtPOD209	ERE	ATTTTAAA	263	8	+		Hormone responsive elements
NtPOD209	ERE	ATTTTAAA	837	8	-		Hormone responsive elements
NtPOD13	ERE	ATTTTAAA	919	8	-		Hormone responsive elements
NtPOD14	ERE	ATTTTAAA	362	8	-		Hormone responsive elements
NtPOD16	GA-motif	ATAGATAA	1306	8	+	part of a light responsive element	Hormone responsive elements
NtPOD6	TCA-element	TCAGAAGAGG	7	9	+	cis-acting element involved in salicylic acid responsiveness	Hormone responsive elements
NtPOD6	TCA-element	CCATCTTTTT	711	9	+	cis-acting element involved in salicylic acid responsiveness	Hormone responsive elements
NtPOD7	ABRE	GCAACGTGTC	659	9	-	cis-acting element involved in the abscisic acid responsiveness	Hormone responsive elements
NtPOD9	TCA-element	CCATCTTTTT	549	9	+	cis-acting element involved in salicylic acid responsiveness	Hormone responsive elements
NtPOD9	ABRE	GCAACGTGTC	903	9	-	cis-acting element involved in the abscisic acid responsiveness	Hormone responsive elements
NtPOD10	TCA-element	CCATCTTTTT	876	9	+	cis-acting element involved in salicylic acid responsiveness	Hormone responsive elements
NtPOD12	ABRE	CGCACGTGTC	1315	9	+	cis-acting element involved in the abscisic acid responsiveness	Hormone responsive elements
NtPOD21	TCA-element	CCATCTTTTT	622	9	+	cis-acting element involved in salicylic acid responsiveness	Hormone responsive elements
NtPOD22	ABRE	GACACGTGGC	928	9	-	cis-acting element involved in the abscisic acid responsiveness	Hormone responsive elements
NtPOD22	ABRE	GCAACGTGTC	951	9	+	cis-acting element involved in the abscisic acid responsiveness	Hormone responsive elements
NtPOD22	TCA-element	CCATCTTTTT	1379	9	+	cis-acting element involved in salicylic acid responsiveness	Hormone responsive elements
NtPOD27	TCA-element	TCAGAAGAGG	1205	9	-	cis-acting element involved in salicylic acid responsiveness	Hormone responsive elements
NtPOD27	TCA-element	CCATCTTTTT	1262	9	+	cis-acting element involved in salicylic acid responsiveness	Hormone responsive elements
NtPOD29	TCA-element	CCATCTTTTT	509	9	+	cis-acting element involved in salicylic acid responsiveness	Hormone responsive elements
NtPOD31	TCA-element	CCATCTTTTT	10	9	-	cis-acting element involved in salicylic acid responsiveness	Hormone responsive elements
NtPOD33	TCA-element	CCATCTTTTT	359	9	-	cis-acting element involved in salicylic acid responsiveness	Hormone responsive elements
NtPOD36	TCA-element	CCATCTTTTT	810	9	+	cis-acting element involved in salicylic acid responsiveness	Hormone responsive elements
NtPOD36	TCA-element	TCAGAAGAGG	1201	9	+	cis-acting element involved in salicylic acid responsiveness	Hormone responsive elements
NtPOD36	ABRE	GACACGTGGC	737	9	-	cis-acting element involved in the abscisic acid responsiveness	Hormone responsive elements
NtPOD42	TCA-element	CCATCTTTTT	1077	9	+	cis-acting element involved in salicylic acid responsiveness	Hormone responsive elements
NtPOD48	TCA-element	TCAGAAGAGG	89	9	-	cis-acting element involved in salicylic acid responsiveness	Hormone responsive elements
NtPOD50	TCA-element	CCATCTTTTT	999	9	-	cis-acting element involved in salicylic acid responsiveness	Hormone responsive elements
NtPOD60	TCA-element	TCAGAAGAGG	623	9	-	cis-acting element involved in salicylic acid responsiveness	Hormone responsive elements
NtPOD65	TCA-element	CCATCTTTTT	1084	9	+	cis-acting element involved in salicylic acid responsiveness	Hormone responsive elements
NtPOD68	TCA-element	CCATCTTTTT	850	9	-	cis-acting element involved in salicylic acid responsiveness	Hormone responsive elements
NtPOD71	ABRE	GCAACGTGTC	1161	9	+	cis-acting element involved in the abscisic acid responsiveness	Hormone responsive elements
NtPOD71	TCA-element	TCAGAAGAGG	307	9	+	cis-acting element involved in salicylic acid responsiveness	Hormone responsive elements
NtPOD71	TCA-element	CCATCTTTTT	1184	9	-	cis-acting element involved in salicylic acid responsiveness	Hormone responsive elements
NtPOD72	TCA-element	CCATCTTTTT	13	9	+	cis-acting element involved in salicylic acid responsiveness	Hormone responsive elements
NtPOD77	TCA-element	TCAGAAGAGG	775	9	+	cis-acting element involved in salicylic acid responsiveness	Hormone responsive elements
NtPOD81	TCA-element	CCATCTTTTT	905	9	-	cis-acting element involved in salicylic acid responsiveness	Hormone responsive elements
NtPOD83	ABRE	CGTACGTGCA	85	9	-	cis-acting element involved in the abscisic acid responsiveness	Hormone responsive elements
NtPOD83	ABRE	CGTACGTGCA	1397	9	-	cis-acting element involved in the abscisic acid responsiveness	Hormone responsive elements
NtPOD86	ABRE	CGCACGTGTC	379	9	+	cis-acting element involved in the abscisic acid responsiveness	Hormone responsive elements
NtPOD86	TCA-element	TCAGAAGAGG	444	9	-	cis-acting element involved in salicylic acid responsiveness	Hormone responsive elements
NtPOD92	TCA-element	CCATCTTTTT	421	9	-	cis-acting element involved in salicylic acid responsiveness	Hormone responsive elements
NtPOD94	TCA-element	CCATCTTTTT	361	9	+	cis-acting element involved in salicylic acid responsiveness	Hormone responsive elements
NtPOD96	ABRE	GACACGTGGC	1472	9	+	cis-acting element involved in the abscisic acid responsiveness	Hormone responsive elements
NtPOD102	ABRE	GCCGCGTGGC	880	9	+	cis-acting element involved in the abscisic acid responsiveness	Hormone responsive elements
NtPOD103	TCA-element	CCATCTTTTT	310	9	+	cis-acting element involved in salicylic acid responsiveness	Hormone responsive elements
NtPOD105	TCA-element	CCATCTTTTT	808	9	-	cis-acting element involved in salicylic acid responsiveness	Hormone responsive elements
NtPOD114	ABRE	GACACGTGGC	318	9	+	cis-acting element involved in the abscisic acid responsiveness	Hormone responsive elements
NtPOD116	TCA-element	CCATCTTTTT	23	9	+	cis-acting element involved in salicylic acid responsiveness	Hormone responsive elements
NtPOD117	TCA-element	CCATCTTTTT	309	9	-	cis-acting element involved in salicylic acid responsiveness	Hormone responsive elements
NtPOD117	TCA-element	CCATCTTTTT	963	9	+	cis-acting element involved in salicylic acid responsiveness	Hormone responsive elements
NtPOD121	TCA-element	CCATCTTTTT	850	9	-	cis-acting element involved in salicylic acid responsiveness	Hormone responsive elements
NtPOD125	TCA-element	CCATCTTTTT	526	9	-	cis-acting element involved in salicylic acid responsiveness	Hormone responsive elements
NtPOD135	TCA-element	CCATCTTTTT	1240	9	-	cis-acting element involved in salicylic acid responsiveness	Hormone responsive elements
NtPOD138	TCA-element	CCATCTTTTT	2	9	+	cis-acting element involved in salicylic acid responsiveness	Hormone responsive elements
NtPOD139	TCA-element	CCATCTTTTT	117	9	+	cis-acting element involved in salicylic acid responsiveness	Hormone responsive elements
NtPOD139	TCA-element	CCATCTTTTT	223	9	+	cis-acting element involved in salicylic acid responsiveness	Hormone responsive elements
NtPOD141	TCA-element	CCATCTTTTT	748	9	+	cis-acting element involved in salicylic acid responsiveness	Hormone responsive elements
NtPOD144	ABRE	GACACGTGGC	868	9	-	cis-acting element involved in the abscisic acid responsiveness	Hormone responsive elements
NtPOD144	ABRE	GCCGCGTGGC	1066	9	+	cis-acting element involved in the abscisic acid responsiveness	Hormone responsive elements
NtPOD144	TCA-element	TCAGAAGAGG	1363	9	+	cis-acting element involved in salicylic acid responsiveness	Hormone responsive elements
NtPOD147	TCA-element	TCAGAAGAGG	1297	9	+	cis-acting element involved in salicylic acid responsiveness	Hormone responsive elements
NtPOD149	TCA-element	CCATCTTTTT	565	9	+	cis-acting element involved in salicylic acid responsiveness	Hormone responsive elements
NtPOD149	TCA-element	CCATCTTTTT	1392	9	+	cis-acting element involved in salicylic acid responsiveness	Hormone responsive elements
NtPOD149	ABRE	CGTACGTGCA	528	9	-	cis-acting element involved in the abscisic acid responsiveness	Hormone responsive elements
NtPOD150	ABRE	CGCACGTGTC	1311	9	+	cis-acting element involved in the abscisic acid responsiveness	Hormone responsive elements
NtPOD151	TCA-element	CCATCTTTTT	1231	9	-	cis-acting element involved in salicylic acid responsiveness	Hormone responsive elements
NtPOD155	ABRE	CGTACGTGCA	19	9	+	cis-acting element involved in the abscisic acid responsiveness	Hormone responsive elements
NtPOD156	TCA-element	CCATCTTTTT	1299	9	-	cis-acting element involved in salicylic acid responsiveness	Hormone responsive elements
NtPOD158	TCA-element	CCATCTTTTT	13	9	+	cis-acting element involved in salicylic acid responsiveness	Hormone responsive elements
NtPOD161	ABRE	CGTACGTGCA	906	9	-	cis-acting element involved in the abscisic acid responsiveness	Hormone responsive elements
NtPOD169	TCA-element	CCATCTTTTT	1367	9	+	cis-acting element involved in salicylic acid responsiveness	Hormone responsive elements
NtPOD170	ABRE	CGCACGTGTC	804	9	+	cis-acting element involved in the abscisic acid responsiveness	Hormone responsive elements
NtPOD174	TCA-element	CCATCTTTTT	237	9	+	cis-acting element involved in salicylic acid responsiveness	Hormone responsive elements
NtPOD174	TCA-element	TCAGAAGAGG	591	9	+	cis-acting element involved in salicylic acid responsiveness	Hormone responsive elements
NtPOD176	ABRE	GCAACGTGTC	1195	9	-	cis-acting element involved in the abscisic acid responsiveness	Hormone responsive elements
NtPOD176	TCA-element	TCAGAAGAGG	814	9	-	cis-acting element involved in salicylic acid responsiveness	Hormone responsive elements
NtPOD177	TCA-element	CCATCTTTTT	91	9	-	cis-acting element involved in salicylic acid responsiveness	Hormone responsive elements
NtPOD177	ABRE	GACACGTGGC	653	9	+	cis-acting element involved in the abscisic acid responsiveness	Hormone responsive elements
NtPOD179	TCA-element	CCATCTTTTT	82	9	-	cis-acting element involved in salicylic acid responsiveness	Hormone responsive elements
NtPOD179	TCA-element	CCATCTTTTT	93	9	-	cis-acting element involved in salicylic acid responsiveness	Hormone responsive elements
NtPOD181	TCA-element	TCAGAAGAGG	1144	9	+	cis-acting element involved in salicylic acid responsiveness	Hormone responsive elements
NtPOD182	TCA-element	CCATCTTTTT	354	9	+	cis-acting element involved in salicylic acid responsiveness	Hormone responsive elements
NtPOD182	TCA-element	CCATCTTTTT	518	9	-	cis-acting element involved in salicylic acid responsiveness	Hormone responsive elements
NtPOD184	TCA-element	CCATCTTTTT	1104	9	+	cis-acting element involved in salicylic acid responsiveness	Hormone responsive elements
NtPOD185	TCA-element	CCATCTTTTT	930	9	-	cis-acting element involved in salicylic acid responsiveness	Hormone responsive elements
NtPOD188	ABRE	CGCACGTGTC	1366	9	+	cis-acting element involved in the abscisic acid responsiveness	Hormone responsive elements
NtPOD191	TCA-element	CCATCTTTTT	481	9	-	cis-acting element involved in salicylic acid responsiveness	Hormone responsive elements
NtPOD191	ABRE	CGTACGTGCA	290	9	-	cis-acting element involved in the abscisic acid responsiveness	Hormone responsive elements
NtPOD192	TCA-element	CCATCTTTTT	233	9	+	cis-acting element involved in salicylic acid responsiveness	Hormone responsive elements
NtPOD192	TCA-element	CCATCTTTTT	604	9	-	cis-acting element involved in salicylic acid responsiveness	Hormone responsive elements
NtPOD194	TCA-element	CCATCTTTTT	191	9	-	cis-acting element involved in salicylic acid responsiveness	Hormone responsive elements
NtPOD195	TCA-element	CCATCTTTTT	245	9	-	cis-acting element involved in salicylic acid responsiveness	Hormone responsive elements
NtPOD195	TCA-element	CCATCTTTTT	260	9	+	cis-acting element involved in salicylic acid responsiveness	Hormone responsive elements
NtPOD201	TCA-element	TCAGAAGAGG	74	9	-	cis-acting element involved in salicylic acid responsiveness	Hormone responsive elements
NtPOD202	TCA-element	CCATCTTTTT	937	9	+	cis-acting element involved in salicylic acid responsiveness	Hormone responsive elements
NtPOD203	TCA-element	CCATCTTTTT	739	9	+	cis-acting element involved in salicylic acid responsiveness	Hormone responsive elements
NtPOD204	TCA-element	CCATCTTTTT	234	9	+	cis-acting element involved in salicylic acid responsiveness	Hormone responsive elements
NtPOD205	TCA-element	CCATCTTTTT	714	9	+	cis-acting element involved in salicylic acid responsiveness	Hormone responsive elements
NtPOD205	TCA-element	TCAGAAGAGG	1066	9	-	cis-acting element involved in salicylic acid responsiveness	Hormone responsive elements
NtPOD207	TCA-element	CCATCTTTTT	799	9	+	cis-acting element involved in salicylic acid responsiveness	Hormone responsive elements
NtPOD209	TCA-element	CCATCTTTTT	760	9	-	cis-acting element involved in salicylic acid responsiveness	Hormone responsive elements
NtPOD209	TCA-element	CCATCTTTTT	1231	9	-	cis-acting element involved in salicylic acid responsiveness	Hormone responsive elements
NtPOD1	ABRE	GCAACGTGTC	717	10	+	cis-acting element involved in the abscisic acid responsiveness	Hormone responsive elements
NtPOD74	TCA-element	CCATCTTTTT	246	10	-	cis-acting element involved in salicylic acid responsiveness	Hormone responsive elements
NtPOD140	TCA-element	CCATCTTTTT	761	10	+	cis-acting element involved in salicylic acid responsiveness	Hormone responsive elements
NtPOD154	ABRE	GCCGCGTGGC	1345	10	-	cis-acting element involved in the abscisic acid responsiveness	Hormone responsive elements
NtPOD157	ABRE	GACACGTACGT	979	10	-	cis-acting element involved in the abscisic acid responsiveness	Hormone responsive elements
NtPOD202	TCA-element	CCATCTTTTT	1344	10	-	cis-acting element involved in salicylic acid responsiveness	Hormone responsive elements
NtPOD203	TCA-element	CCATCTTTTT	1343	10	-	cis-acting element involved in salicylic acid responsiveness	Hormone responsive elements
NtPOD205	TCA-element	CCATCTTTTT	1349	10	-	cis-acting element involved in salicylic acid responsiveness	Hormone responsive elements
NtPOD206	TCA-element	CCATCTTTTT	358	10	-	cis-acting element involved in salicylic acid responsiveness	Hormone responsive elements
NtPOD206	TCA-element	CCATCTTTTT	1349	10	-	cis-acting element involved in salicylic acid responsiveness	Hormone responsive elements
NtPOD207	TCA-element	CCATCTTTTT	1346	10	-	cis-acting element involved in salicylic acid responsiveness	Hormone responsive elements
NtPOD27	AuxRE	TGTCTCAATAAG	1044	11	+	part of an auxin-responsive element	Hormone responsive elements
NtPOD170	AuxRE	TGTCTCAATAAG	602	11	-	part of an auxin-responsive element	Hormone responsive elements
NtPOD2	P-box	CCTTTTG	801	7	-	gibberellin-responsive element	Hormone responsive elements
NtPOD4	P-box	CCTTTTG	1248	7	-	gibberellin-responsive element	Hormone responsive elements
NtPOD5	P-box	CCTTTTG	966	7	+	gibberellin-responsive element	Hormone responsive elements
NtPOD6	P-box	CCTTTTG	855	7	-	gibberellin-responsive element	Hormone responsive elements
NtPOD10	P-box	CCTTTTG	454	7	-	gibberellin-responsive element	Hormone responsive elements
NtPOD12	P-box	CCTTTTG	592	7	-	gibberellin-responsive element	Hormone responsive elements
NtPOD18	P-box	CCTTTTG	775	7	-	gibberellin-responsive element	Hormone responsive elements
NtPOD20	P-box	CCTTTTG	647	7	+	gibberellin-responsive element	Hormone responsive elements
NtPOD25	P-box	CCTTTTG	382	7	-	gibberellin-responsive element	Hormone responsive elements
NtPOD27	P-box	CCTTTTG	286	7	+	gibberellin-responsive element	Hormone responsive elements
NtPOD28	P-box	CCTTTTG	480	7	+	gibberellin-responsive element	Hormone responsive elements
NtPOD30	P-box	CCTTTTG	617	7	+	gibberellin-responsive element	Hormone responsive elements
NtPOD30	P-box	CCTTTTG	957	7	-	gibberellin-responsive element	Hormone responsive elements
NtPOD32	P-box	CCTTTTG	1291	7	+	gibberellin-responsive element	Hormone responsive elements
NtPOD35	P-box	CCTTTTG	1226	7	+	gibberellin-responsive element	Hormone responsive elements
NtPOD41	P-box	CCTTTTG	523	7	+	gibberellin-responsive element	Hormone responsive elements
NtPOD44	P-box	CCTTTTG	664	7	+	gibberellin-responsive element	Hormone responsive elements
NtPOD48	P-box	CCTTTTG	237	7	+	gibberellin-responsive element	Hormone responsive elements
NtPOD50	P-box	CCTTTTG	1032	7	+	gibberellin-responsive element	Hormone responsive elements
[truncated: 12,333 more rows]

## Sheet: Table 8
Supplementary Table 8. Information about NtPOD regulation networks
miRNA	Family	Target Gene	TF	Family	Target Gene
nta-miR172b	nta-miR172	NtPOD1	LOC107792698	BBR-BPC	NtPOD42
nta-miR395a	nta-miR395	NtPOD1	LOC107776190	BBR-BPC	NtPOD42
nta-miR395a	nta-miR395	NtPOD1	LOC107792698	BBR-BPC	NtPOD42
nta-miR395b	nta-miR395	NtPOD1	LOC107792698	BBR-BPC	NtPOD42
nta-miR395b	nta-miR395	NtPOD1	LOC107776190	BBR-BPC	NtPOD42
nta-miR395c	nta-miR395	NtPOD1	LOC107776190	BBR-BPC	NtPOD172
nta-miR395c	nta-miR395	NtPOD1	LOC107792698	BBR-BPC	NtPOD42
nta-miR6024	nta-miR6024	NtPOD1	LOC107792698	BBR-BPC	NtPOD42
nta-miR5303a	nta-miR5303	NtPOD10	LOC107776190	BBR-BPC	NtPOD42
nta-miR5303b	nta-miR5303	NtPOD10	LOC107792698	BBR-BPC	NtPOD172
nta-miR6161d	nta-miR6161	NtPOD10	LOC107768279	TALE	NtPOD90
nta-miR5303a	nta-miR5303	NtPOD100	LOC107768279	TALE	NtPOD90
nta-miR5303b	nta-miR5303	NtPOD100	LOC107768279	TALE	NtPOD90
nta-miR6145e	nta-miR6145	NtPOD100	LOC107768279	TALE	NtPOD90
nta-miR6161d	nta-miR6161	NtPOD100	LOC107776190	BBR-BPC	NtPOD42
nta-miR171c	nta-miR171	NtPOD101	LOC107776190	BBR-BPC	NtPOD42
nta-miR479a	nta-miR479	NtPOD101	LOC107792698	BBR-BPC	NtPOD172
nta-miR479	nta-miR479	NtPOD101	LOC107792698	BBR-BPC	NtPOD42
nta-miR6157	nta-miR6157	NtPOD101	LOC107776190	BBR-BPC	NtPOD42
nta-miR6162	nta-miR6162	NtPOD101	LOC107792698	BBR-BPC	NtPOD42
nta-miR166a	nta-miR166	NtPOD102	LOC107770058	Dof	NtPOD206
nta-miR166a	nta-miR166	NtPOD102	LOC107776514	MIKC_MADS	NtPOD196
nta-miR166b	nta-miR166	NtPOD102	LOC107776521	Dof	NtPOD75
nta-miR166b	nta-miR166	NtPOD102	LOC107776190	BBR-BPC	NtPOD42
nta-miR166c	nta-miR166	NtPOD102	LOC107776514	MIKC_MADS	NtPOD66
nta-miR166c	nta-miR166	NtPOD102	LOC107792698	BBR-BPC	NtPOD42
nta-miR166d	nta-miR166	NtPOD102	LOC107792698	BBR-BPC	NtPOD42
nta-miR166d	nta-miR166	NtPOD102	LOC107776190	BBR-BPC	NtPOD172
nta-miR166e	nta-miR166	NtPOD102	LOC107788442	MYB	NtPOD90
nta-miR166e	nta-miR166	NtPOD102	LOC107770058	Dof	NtPOD84
nta-miR166f	nta-miR166	NtPOD102	LOC107792698	BBR-BPC	NtPOD172
nta-miR166f	nta-miR166	NtPOD102	LOC107777199	GRAS	NtPOD196
nta-miR166g	nta-miR166	NtPOD102	LOC107776190	BBR-BPC	NtPOD172
nta-miR166g	nta-miR166	NtPOD102	LOC107792698	BBR-BPC	NtPOD42
nta-miR166h	nta-miR166	NtPOD102	LOC107776190	BBR-BPC	NtPOD128
nta-miR166h	nta-miR166	NtPOD102	LOC107776190	BBR-BPC	NtPOD42
nta-miR168a	nta-miR168	NtPOD102	LOC107776190	BBR-BPC	NtPOD172
nta-miR168b	nta-miR168	NtPOD102	LOC107792698	BBR-BPC	NtPOD42
nta-miR168c	nta-miR168	NtPOD102	LOC107792698	BBR-BPC	NtPOD42
nta-miR168d	nta-miR168	NtPOD102	LOC107812294	Dof	NtPOD123
nta-miR168e	nta-miR168	NtPOD102	LOC107768279	TALE	NtPOD90
nta-miR482b	nta-miR482	NtPOD102	LOC107768279	TALE	NtPOD84
nta-miR6024	nta-miR6024	NtPOD102	LOC107776190	BBR-BPC	NtPOD42
nta-miR6024	nta-miR6024	NtPOD102	LOC107765238	Dof	NtPOD75
nta-miR6151a	nta-miR6151	NtPOD102	LOC107777142	AP2	NtPOD74
nta-miR6151b	nta-miR6151	NtPOD102	LOC107794493	MYB	NtPOD90
nta-miR6151c	nta-miR6151	NtPOD102	LOC107790642	MYB	NtPOD90
nta-miR6151d	nta-miR6151	NtPOD102	LOC107777976	C2H2	NtPOD187
nta-miR6151e	nta-miR6151	NtPOD102	LOC107792698	BBR-BPC	NtPOD42
nta-miR6151f	nta-miR6151	NtPOD102	LOC107792698	BBR-BPC	NtPOD112
nta-miR6151f	nta-miR6151	NtPOD102	LOC107792698	BBR-BPC	NtPOD90
nta-miR6151g	nta-miR6151	NtPOD102	LOC107777199	GRAS	NtPOD42
nta-miR6151g	nta-miR6151	NtPOD102	LOC107792698	BBR-BPC	NtPOD92
nta-miR6151h	nta-miR6151	NtPOD102	LOC107776514	MIKC_MADS	NtPOD75
nta-miR6151h	nta-miR6151	NtPOD102	LOC107770058	Dof	NtPOD84
nta-miR6151i	nta-miR6151	NtPOD102	LOC107776521	Dof	NtPOD206
nta-miR6151i	nta-miR6151	NtPOD102	LOC107812294	Dof	NtPOD75
nta-miR6154a	nta-miR6154	NtPOD102	LOC107776190	BBR-BPC	NtPOD42
nta-miR6154b	nta-miR6154	NtPOD102	LOC107792698	BBR-BPC	NtPOD42
nta-miR159	nta-miR159	NtPOD104	LOC107776514	MIKC_MADS	NtPOD84
nta-miR172b	nta-miR172	NtPOD105	LOC107788442	MYB	NtPOD90
nta-miR6156	nta-miR6156	NtPOD105	LOC107792698	BBR-BPC	NtPOD42
nta-miR164c	nta-miR164	NtPOD106	LOC107828216	LBD	NtPOD96
nta-miR6148b	nta-miR6148	NtPOD106	LOC107780621	LBD	NtPOD96
nta-miR6150	nta-miR6150	NtPOD106	LOC107771704	LBD	NtPOD96
nta-miR6153	nta-miR6153	NtPOD106	LOC107809033	Dof	NtPOD75
nta-miR169t	nta-miR169t	NtPOD107	LOC107766289	bZIP	NtPOD27
nta-miR172a	nta-miR172	NtPOD107	LOC107770058	Dof	NtPOD1
nta-miR172c	nta-miR172	NtPOD107	LOC107792698	BBR-BPC	NtPOD42
nta-miR172d	nta-miR172	NtPOD107	LOC107768279	TALE	NtPOD42
nta-miR172e	nta-miR172	NtPOD107	LOC107776190	BBR-BPC	NtPOD112
nta-miR172f	nta-miR172	NtPOD107	LOC107776190	BBR-BPC	NtPOD90
nta-miR172g	nta-miR172	NtPOD107	LOC107770058	Dof	NtPOD132
nta-miR172h	nta-miR172	NtPOD107	LOC107770058	Dof	NtPOD88
nta-miR172i	nta-miR172	NtPOD107	LOC107777142	AP2	NtPOD84
nta-miR5303c	nta-miR5303	NtPOD107	LOC107799767	C2H2	NtPOD24
nta-miR6021	nta-miR6021	NtPOD107	LOC107776514	MIKC_MADS	NtPOD42
nta-miR6020a	nta-miR6020	NtPOD108	LOC107765238	Dof	NtPOD160
nta-miR6020b	nta-miR6020	NtPOD108	LOC107770058	Dof	NtPOD75
nta-miR6144	nta-miR6144	NtPOD109	LOC107777142	AP2	NtPOD205
nta-miR6162	nta-miR6162	NtPOD109	LOC107788442	MYB	NtPOD105
nta-miR156g	nta-miR156	NtPOD11	LOC107777142	AP2	NtPOD84
nta-miR156h	nta-miR156	NtPOD11	LOC107788442	MYB	NtPOD86
nta-miR156i	nta-miR156	NtPOD11	LOC107765238	Dof	NtPOD4
nta-miR156j	nta-miR156	NtPOD11	LOC107792698	BBR-BPC	NtPOD42
nta-miR6146b	nta-miR6146	NtPOD11	LOC107792698	BBR-BPC	NtPOD42
nta-miR172b	nta-miR172	NtPOD112	LOC107765238	Dof	NtPOD205
nta-miR6156	nta-miR6156	NtPOD112	LOC107776521	Dof	NtPOD123
nta-miR159	nta-miR159	NtPOD113	LOC107807277	bZIP	NtPOD27
nta-miR319a	nta-miR319	NtPOD113	LOC107776514	MIKC_MADS	NtPOD196
nta-miR319	nta-miR319	NtPOD113	LOC107777142	AP2	NtPOD75
nta-miR390a	nta-miR390	NtPOD114	LOC107765238	Dof	NtPOD173
nta-miR6158a	nta-miR6158	NtPOD115	LOC107809033	Dof	NtPOD89
nta-miR6158b	nta-miR6158	NtPOD115	LOC107777142	AP2	NtPOD84
nta-miR6158c	nta-miR6158	NtPOD115	LOC107777976	C2H2	NtPOD187
nta-miR6161d	nta-miR6161	NtPOD115	LOC107777976	C2H2	NtPOD115
nta-miR164a	nta-miR164	NtPOD116	LOC107776190	BBR-BPC	NtPOD172
nta-miR164b	nta-miR164	NtPOD116	LOC107776190	BBR-BPC	NtPOD42
nta-miR164c	nta-miR164	NtPOD116	LOC107819448	bZIP	NtPOD27
nta-miR482b	nta-miR482	NtPOD116	LOC107776514	MIKC_MADS	NtPOD42
nta-miR6019a	nta-miR6019	NtPOD116	LOC107759518	MYB	NtPOD90
nta-miR6019	nta-miR6019	NtPOD116	LOC107820162	NAC	NtPOD119
nta-miR6146b	nta-miR6146	NtPOD116	LOC107820162	NAC	NtPOD131
nta-miR156f	nta-miR156	NtPOD117	LOC107820162	NAC	NtPOD143
nta-miR164c	nta-miR164	NtPOD117	LOC107776514	MIKC_MADS	NtPOD42
nta-miR395a	nta-miR395	NtPOD117	LOC107809033	Dof	NtPOD146
nta-miR395b	nta-miR395	NtPOD117	LOC107770058	Dof	NtPOD41
nta-miR395c	nta-miR395	NtPOD117	LOC107792698	BBR-BPC	NtPOD42
nta-miR6156	nta-miR6156	NtPOD117	LOC107776190	BBR-BPC	NtPOD66
nta-miR1919	nta-miR1919	NtPOD118	LOC107776514	MIKC_MADS	NtPOD88
nta-miR6024	nta-miR6024	NtPOD118	LOC107776514	MIKC_MADS	NtPOD132
nta-miR6161c	nta-miR6161	NtPOD118	LOC107787294	MYB	NtPOD90
nta-miR6162	nta-miR6162	NtPOD118	LOC107776514	MIKC_MADS	NtPOD75
nta-miR479a	nta-miR479	NtPOD119	LOC107827609	MYB	NtPOD90
nta-miR6145a	nta-miR6145	NtPOD119	LOC107810761	MYB	NtPOD188
nta-miR6155	nta-miR6155	NtPOD119	LOC107770058	Dof	NtPOD75
nta-miR394	nta-miR394	NtPOD12	LOC107768279	TALE	NtPOD84
nta-miR6020a	nta-miR6020	NtPOD12	LOC107776514	MIKC_MADS	NtPOD65
nta-miR6158a	nta-miR6158	NtPOD12	LOC107776514	MIKC_MADS	NtPOD65
nta-miR6158b	nta-miR6158	NtPOD12	LOC107776514	MIKC_MADS	NtPOD65
nta-miR6158c	nta-miR6158	NtPOD12	LOC107776514	MIKC_MADS	NtPOD65
nta-miR156f	nta-miR156	NtPOD120	LOC107776514	MIKC_MADS	NtPOD65
nta-miR6150	nta-miR6150	NtPOD120	LOC107776514	MIKC_MADS	NtPOD65
nta-miR6020a	nta-miR6020	NtPOD121	LOC107776514	MIKC_MADS	NtPOD65
nta-miR6156	nta-miR6156	NtPOD121	LOC107776514	MIKC_MADS	NtPOD65
nta-miR6145c	nta-miR6145	NtPOD122	LOC107776514	MIKC_MADS	NtPOD65
nta-miR6151g	nta-miR6151	NtPOD123	LOC107776514	MIKC_MADS	NtPOD65
nta-miR6151h	nta-miR6151	NtPOD123	LOC107776514	MIKC_MADS	NtPOD65
nta-miR6151i	nta-miR6151	NtPOD123	LOC107776514	MIKC_MADS	NtPOD65
nta-miR479a	nta-miR479	NtPOD124	LOC107776514	MIKC_MADS	NtPOD65
nta-miR6020a	nta-miR6020	NtPOD124	LOC107776514	MIKC_MADS	NtPOD65
nta-miR6151a	nta-miR6151	NtPOD129	LOC107776514	MIKC_MADS	NtPOD178
nta-miR6151b	nta-miR6151	NtPOD129	LOC107776514	MIKC_MADS	NtPOD178
nta-miR6151c	nta-miR6151	NtPOD129	LOC107776514	MIKC_MADS	NtPOD178
nta-miR6151d	nta-miR6151	NtPOD129	LOC107776514	MIKC_MADS	NtPOD178
nta-miR6151e	nta-miR6151	NtPOD129	LOC107776514	MIKC_MADS	NtPOD178
nta-miR6151f	nta-miR6151	NtPOD129	LOC107776514	MIKC_MADS	NtPOD178
nta-miR6158a	nta-miR6158	NtPOD129	LOC107776514	MIKC_MADS	NtPOD176
nta-miR6158b	nta-miR6158	NtPOD129	LOC107776514	MIKC_MADS	NtPOD176
nta-miR6158c	nta-miR6158	NtPOD129	LOC107776514	MIKC_MADS	NtPOD176
nta-miR6158a	nta-miR6158	NtPOD13	LOC107828013	bHLH	NtPOD36
nta-miR6158b	nta-miR6158	NtPOD13	LOC107776190	BBR-BPC	NtPOD42
nta-miR6158c	nta-miR6158	NtPOD13	LOC107809033	Dof	NtPOD194
nta-miR6020a	nta-miR6020	NtPOD130	LOC107768279	TALE	NtPOD42
nta-miR6144	nta-miR6144	NtPOD130	LOC107765238	Dof	NtPOD17
nta-miR6146b	nta-miR6146	NtPOD130	LOC107776514	MIKC_MADS	NtPOD50
nta-miR6153	nta-miR6153	NtPOD130	LOC107792698	BBR-BPC	NtPOD172
nta-miR6156	nta-miR6156	NtPOD130	LOC107812294	Dof	NtPOD44
nta-miR479a	nta-miR479	NtPOD131	LOC107777976	C2H2	NtPOD144
nta-miR6145a	nta-miR6145	NtPOD131	LOC107777142	AP2	NtPOD80
nta-miR6155	nta-miR6155	NtPOD131	LOC107823205	Dof	NtPOD123
nta-miR6020a	nta-miR6020	NtPOD132	LOC107770058	Dof	NtPOD140
nta-miR6151a	nta-miR6151	NtPOD132	LOC107776848	ERF	NtPOD189
nta-miR6151b	nta-miR6151	NtPOD132	LOC107816670	ERF	NtPOD208
nta-miR6151c	nta-miR6151	NtPOD132	LOC107776521	Dof	NtPOD41
nta-miR6151d	nta-miR6151	NtPOD132	LOC107776514	MIKC_MADS	NtPOD205
nta-miR6151e	nta-miR6151	NtPOD132	LOC107776514	MIKC_MADS	NtPOD84
nta-miR6020a	nta-miR6020	NtPOD133	LOC107770058	Dof	NtPOD45
nta-miR6151a	nta-miR6151	NtPOD133	LOC107792698	BBR-BPC	NtPOD128
nta-miR6151b	nta-miR6151	NtPOD133	LOC107776843	bZIP	NtPOD27
nta-miR6151c	nta-miR6151	NtPOD133	LOC107777142	AP2	NtPOD21
nta-miR6151d	nta-miR6151	NtPOD133	LOC107804466	C2H2	NtPOD137
nta-miR6151e	nta-miR6151	NtPOD133	LOC107777142	AP2	NtPOD92
nta-miR390a	nta-miR390	NtPOD134	LOC107830371	ERF	NtPOD36
nta-miR390b	nta-miR390	NtPOD134	LOC107765238	Dof	NtPOD90
nta-miR390c	nta-miR390	NtPOD134	LOC107828013	bHLH	NtPOD188
nta-miR6024	nta-miR6024	NtPOD134	LOC107776514	MIKC_MADS	NtPOD178
nta-miR6144	nta-miR6144	NtPOD134	LOC107792698	BBR-BPC	NtPOD66
nta-miR6164a	nta-miR6164	NtPOD134	LOC107776190	BBR-BPC	NtPOD112
nta-miR6164b	nta-miR6164	NtPOD134	LOC107776190	BBR-BPC	NtPOD90
nta-miR156a	nta-miR156	NtPOD135	LOC107776190	BBR-BPC	NtPOD128
nta-miR156b	nta-miR156	NtPOD135	LOC107792698	BBR-BPC	NtPOD42
nta-miR156c	nta-miR156	NtPOD135	LOC107816670	ERF	NtPOD120
nta-miR156d	nta-miR156	NtPOD135	LOC107776514	MIKC_MADS	NtPOD60
nta-miR156e	nta-miR156	NtPOD135	LOC107776190	BBR-BPC	NtPOD112
nta-miR156f	nta-miR156	NtPOD135	LOC107776190	BBR-BPC	NtPOD90
nta-miR160a	nta-miR160	NtPOD135	LOC107776514	MIKC_MADS	NtPOD75
nta-miR160b	nta-miR160	NtPOD135	LOC107776514	MIKC_MADS	NtPOD176
nta-miR160c	nta-miR160	NtPOD135	LOC107792698	BBR-BPC	NtPOD112
nta-miR479a	nta-miR479	NtPOD135	LOC107792698	BBR-BPC	NtPOD90
nta-miR479	nta-miR479	NtPOD135	LOC107765238	Dof	NtPOD75
nta-miR6024	nta-miR6024	NtPOD135	LOC107827249	WRKY	NtPOD193
nta-miR6157	nta-miR6157	NtPOD135	LOC107792698	BBR-BPC	NtPOD128
nta-miR6161a	nta-miR6161	NtPOD135	LOC107803128	GATA	NtPOD138
nta-miR6161b	nta-miR6161	NtPOD135	LOC107776190	BBR-BPC	NtPOD172
nta-miR159	nta-miR159	NtPOD136	LOC107828102	SRS	NtPOD49
nta-miR6164a	nta-miR6164	NtPOD136	LOC107777142	AP2	NtPOD45
nta-miR6164b	nta-miR6164	NtPOD136	LOC107776514	MIKC_MADS	NtPOD84
nta-miR6146a	nta-miR6146	NtPOD139	LOC107792698	BBR-BPC	NtPOD112
nta-miR6146b	nta-miR6146	NtPOD139	LOC107792698	BBR-BPC	NtPOD90
nta-miR6153	nta-miR6153	NtPOD139	LOC107792698	BBR-BPC	NtPOD172
nta-miR482b	nta-miR482	NtPOD14	LOC107792698	BBR-BPC	NtPOD42
nta-miR6151a	nta-miR6151	NtPOD140	LOC107777142	AP2	NtPOD84
nta-miR6151b	nta-miR6151	NtPOD140	LOC107809033	Dof	NtPOD50
nta-miR6151c	nta-miR6151	NtPOD140	LOC107813719	NAC	NtPOD169
nta-miR6151d	nta-miR6151	NtPOD140	LOC107776521	Dof	NtPOD60
nta-miR6151e	nta-miR6151	NtPOD140	LOC107792698	BBR-BPC	NtPOD172
nta-miR6151f	nta-miR6151	NtPOD140	LOC107776514	MIKC_MADS	NtPOD42
nta-miR390a	nta-miR390	NtPOD141	LOC107776514	MIKC_MADS	NtPOD42
nta-miR390b	nta-miR390	NtPOD141	LOC107795081	bHLH	NtPOD188
nta-miR390c	nta-miR390	NtPOD141	LOC107776190	BBR-BPC	NtPOD112
nta-miR6154a	nta-miR6154	NtPOD141	LOC107776190	BBR-BPC	NtPOD90
nta-miR6154b	nta-miR6154	NtPOD141	LOC107776514	MIKC_MADS	NtPOD65
nta-miR390a	nta-miR390	NtPOD142	LOC107770058	Dof	NtPOD84
nta-miR390b	nta-miR390	NtPOD142	LOC107809033	Dof	NtPOD41
nta-miR390c	nta-miR390	NtPOD142	LOC107792698	BBR-BPC	NtPOD175
nta-miR6154a	nta-miR6154	NtPOD142	LOC107776521	Dof	NtPOD135
nta-miR6154b	nta-miR6154	NtPOD142	LOC107777142	AP2	NtPOD160
nta-miR479a	nta-miR479	NtPOD143	LOC107792698	BBR-BPC	NtPOD42
nta-miR482d	nta-miR482	NtPOD143	LOC107777976	C2H2	NtPOD107
nta-miR6156	nta-miR6156	NtPOD144	LOC107777199	GRAS	NtPOD42
nta-miR6156	nta-miR6156	NtPOD146	LOC107770058	Dof	NtPOD145
nta-miR6156	nta-miR6156	NtPOD148	LOC107777142	AP2	NtPOD201
nta-miR1446	nta-miR1446	NtPOD149	LOC107777142	AP2	NtPOD92
nta-miR397	nta-miR397	NtPOD149	LOC107776190	BBR-BPC	NtPOD105
nta-miR6021	nta-miR6021	NtPOD149	LOC107776514	MIKC_MADS	NtPOD172
nta-miR6148b	nta-miR6148	NtPOD149	LOC107776514	MIKC_MADS	NtPOD75
nta-miR6019a	nta-miR6019	NtPOD15	LOC107777976	C2H2	NtPOD115
nta-miR6019	nta-miR6019	NtPOD15	LOC107777142	AP2	NtPOD132
nta-miR6025e	nta-miR6025	NtPOD15	LOC107777142	AP2	NtPOD88
nta-miR6025e	nta-miR6025	NtPOD150	LOC107776521	Dof	NtPOD1
nta-miR6152a	nta-miR6152	NtPOD150	LOC107792698	BBR-BPC	NtPOD66
nta-miR6152b	nta-miR6152	NtPOD150	LOC107776190	BBR-BPC	NtPOD42
nta-miR167a	nta-miR167	NtPOD151	LOC107777142	AP2	NtPOD130
nta-miR167b	nta-miR167	NtPOD151	LOC107765238	Dof	NtPOD204
nta-miR167c	nta-miR167	NtPOD151	LOC107770058	Dof	NtPOD105
nta-miR167d	nta-miR167	NtPOD151	LOC107776514	MIKC_MADS	NtPOD176
nta-miR167e	nta-miR167	NtPOD151	LOC107765238	Dof	NtPOD45
nta-miR6148b	nta-miR6148	NtPOD151	LOC107776514	MIKC_MADS	NtPOD42
nta-miR6163	nta-miR6163	NtPOD151	LOC107776514	MIKC_MADS	NtPOD84
nta-miR479a	nta-miR479	NtPOD152	LOC107809033	Dof	NtPOD168
nta-miR6020a	nta-miR6020	NtPOD153	LOC107770058	Dof	NtPOD130
nta-miR6144	nta-miR6144	NtPOD153	LOC107777976	C2H2	NtPOD84
nta-miR6146b	nta-miR6146	NtPOD153	LOC107777976	C2H2	NtPOD90
nta-miR6151f	nta-miR6151	NtPOD153	LOC107777976	C2H2	NtPOD90
nta-miR6153	nta-miR6153	NtPOD153	LOC107777976	C2H2	NtPOD90
nta-miR6156	nta-miR6156	NtPOD153	LOC107777976	C2H2	NtPOD90
nta-miR6025e	nta-miR6025	NtPOD154	LOC107777976	C2H2	NtPOD90
nta-miR6025e	nta-miR6025	NtPOD155	LOC107776514	MIKC_MADS	NtPOD71
nta-miR156g	nta-miR156	NtPOD156	LOC107776514	MIKC_MADS	NtPOD75
nta-miR156h	nta-miR156	NtPOD156	LOC107792698	BBR-BPC	NtPOD42
nta-miR156i	nta-miR156	NtPOD156	LOC107792698	BBR-BPC	NtPOD66
nta-miR156j	nta-miR156	NtPOD156	LOC107796763	MYB_related	NtPOD28
nta-miR6019a	nta-miR6019	NtPOD156	LOC107776514	MIKC_MADS	NtPOD65
nta-miR6019	nta-miR6019	NtPOD156	LOC107759135	B3	NtPOD141
nta-miR6021	nta-miR6021	NtPOD158	LOC107828013	bHLH	NtPOD22
nta-miR6145a	nta-miR6145	NtPOD158	LOC107768279	TALE	NtPOD42
nta-miR6145a	nta-miR6145	NtPOD158	LOC107776514	MIKC_MADS	NtPOD105
nta-miR6151a	nta-miR6151	NtPOD158	LOC107809033	Dof	NtPOD123
nta-miR6151b	nta-miR6151	NtPOD158	LOC107770058	Dof	NtPOD21
nta-miR6151c	nta-miR6151	NtPOD158	LOC107828273	ERF	NtPOD117
nta-miR6151d	nta-miR6151	NtPOD158	LOC107776514	MIKC_MADS	NtPOD84
nta-miR6151e	nta-miR6151	NtPOD158	LOC107792698	BBR-BPC	NtPOD105
nta-miR6164a	nta-miR6164	NtPOD158	LOC107765238	Dof	NtPOD34
nta-miR6164b	nta-miR6164	NtPOD158	LOC107777976	C2H2	NtPOD86
nta-miR6145a	nta-miR6145	NtPOD16	LOC107776514	MIKC_MADS	NtPOD196
nta-miR6145b	nta-miR6145	NtPOD16	LOC107770058	Dof	NtPOD45
nta-miR6162	nta-miR6162	NtPOD16	LOC107765238	Dof	NtPOD76
nta-miR6020a	nta-miR6020	NtPOD160	LOC107777976	C2H2	NtPOD107
nta-miR6151a	nta-miR6151	NtPOD160	LOC107792698	BBR-BPC	NtPOD196
nta-miR6151b	nta-miR6151	NtPOD160	LOC107816670	ERF	NtPOD86
nta-miR6151c	nta-miR6151	NtPOD160	LOC107828273	ERF	NtPOD139
nta-miR6151d	nta-miR6151	NtPOD160	LOC107776190	BBR-BPC	NtPOD42
nta-miR6151e	nta-miR6151	NtPOD160	LOC107830371	ERF	NtPOD120
nta-miR6153	nta-miR6153	NtPOD161	LOC107777142	AP2	NtPOD196
nta-miR6020a	nta-miR6020	NtPOD162	LOC107776514	MIKC_MADS	NtPOD75
nta-miR6156	nta-miR6156	NtPOD162	LOC107777142	AP2	NtPOD66
nta-miR6164a	nta-miR6164	NtPOD162	LOC107776514	MIKC_MADS	NtPOD161
nta-miR6164a	nta-miR6164	NtPOD162	LOC107776514	MIKC_MADS	NtPOD161
nta-miR6164b	nta-miR6164	NtPOD162	LOC107776514	MIKC_MADS	NtPOD84
nta-miR6164b	nta-miR6164	NtPOD162	LOC107776514	MIKC_MADS	NtPOD176
nta-miR6020a	nta-miR6020	NtPOD163	LOC107777142	AP2	NtPOD75
nta-miR6151a	nta-miR6151	NtPOD163	LOC107792698	BBR-BPC	NtPOD92
nta-miR6151b	nta-miR6151	NtPOD163	LOC107787294	MYB	NtPOD29
nta-miR6151c	nta-miR6151	NtPOD163	LOC107776514	MIKC_MADS	NtPOD196
nta-miR6151d	nta-miR6151	NtPOD163	LOC107792698	BBR-BPC	NtPOD92
nta-miR6151e	nta-miR6151	NtPOD163	LOC107768279	TALE	NtPOD42
nta-miR6025d	nta-miR6025	NtPOD164	LOC107803128	GATA	NtPOD23
nta-miR6025e	nta-miR6025	NtPOD166	LOC107776514	MIKC_MADS	NtPOD161
nta-miR6145b	nta-miR6145	NtPOD166	LOC107776514	MIKC_MADS	NtPOD45
nta-miR6145e	nta-miR6145	NtPOD167	LOC107777142	AP2	NtPOD196
nta-miR6150	nta-miR6150	NtPOD167	LOC107770058	Dof	NtPOD52
nta-miR160d	nta-miR160	NtPOD169	LOC107776514	MIKC_MADS	NtPOD132
nta-miR482b	nta-miR482	NtPOD169	LOC107776514	MIKC_MADS	NtPOD88
nta-miR5303a	nta-miR5303	NtPOD170	LOC107776521	Dof	NtPOD168
nta-miR5303b	nta-miR5303	NtPOD170	LOC107777142	AP2	NtPOD42
nta-miR5303c	nta-miR5303	NtPOD170	LOC107796763	MYB_related	NtPOD162
nta-miR6161d	nta-miR6161	NtPOD170	LOC107768279	TALE	NtPOD42
nta-miR6161d	nta-miR6161	NtPOD170	LOC107776514	MIKC_MADS	NtPOD161
nta-miR390a	nta-miR390	NtPOD171	LOC107759518	MYB	NtPOD205
nta-miR6020a	nta-miR6020	NtPOD171	LOC107759518	MYB	NtPOD203
nta-miR390a	nta-miR390	NtPOD172	LOC107759518	MYB	NtPOD207
nta-miR156f	nta-miR156	NtPOD173	LOC107759518	MYB	NtPOD202
nta-miR160a	nta-miR160	NtPOD173	LOC107759518	MYB	NtPOD112
nta-miR160b	nta-miR160	NtPOD173	LOC107759518	MYB	NtPOD90
nta-miR160c	nta-miR160	NtPOD173	LOC107776514	MIKC_MADS	NtPOD60
nta-miR160d	nta-miR160	NtPOD173	LOC107786698	BES1	NtPOD74
nta-miR6021	nta-miR6021	NtPOD173	LOC107770058	Dof	NtPOD161
nta-miR6152a	nta-miR6152	NtPOD173	LOC107776521	Dof	NtPOD76
nta-miR6152b	nta-miR6152	NtPOD173	LOC107759135	B3	NtPOD142
nta-miR6156	nta-miR6156	NtPOD173	LOC107776514	MIKC_MADS	NtPOD161
nta-miR6020a	nta-miR6020	NtPOD174	LOC107786698	BES1	NtPOD74
nta-miR6145d	nta-miR6145	NtPOD175	LOC107812294	Dof	NtPOD206
nta-miR6145e	nta-miR6145	NtPOD175	LOC107776514	MIKC_MADS	NtPOD196
nta-miR6157	nta-miR6157	NtPOD175	LOC107792698	BBR-BPC	NtPOD128
nta-miR396a	nta-miR396	NtPOD176	LOC107777142	AP2	NtPOD84
nta-miR396b	nta-miR396	NtPOD176	LOC107788442	MYB	NtPOD11
nta-miR396c	nta-miR396	NtPOD176	LOC107770058	Dof	NtPOD50
nta-miR6019a	nta-miR6019	NtPOD176	LOC107776190	BBR-BPC	NtPOD42
nta-miR6019	nta-miR6019	NtPOD176	LOC107770058	Dof	NtPOD84
nta-miR6156	nta-miR6156	NtPOD176	LOC107777142	AP2	NtPOD105
nta-miR396a	nta-miR396	NtPOD177	LOC107827621	Dof	NtPOD22
nta-miR396b	nta-miR396	NtPOD177	LOC107827621	Dof	NtPOD111
nta-miR396c	nta-miR396	NtPOD177	LOC107777142	AP2	NtPOD189
nta-miR397	nta-miR397	NtPOD177	LOC107777142	AP2	NtPOD45
nta-miR156g	nta-miR156	NtPOD178	LOC107776521	Dof	NtPOD45
nta-miR156h	nta-miR156	NtPOD178	LOC107776514	MIKC_MADS	NtPOD200
nta-miR156i	nta-miR156	NtPOD178	LOC107776514	MIKC_MADS	NtPOD75
nta-miR156j	nta-miR156	NtPOD178	LOC107776514	MIKC_MADS	NtPOD75
nta-miR164a	nta-miR164	NtPOD178	LOC107776514	MIKC_MADS	NtPOD75
nta-miR164b	nta-miR164	NtPOD178	LOC107776514	MIKC_MADS	NtPOD75
nta-miR395a	nta-miR395	NtPOD178	LOC107776514	MIKC_MADS	NtPOD75
nta-miR395b	nta-miR395	NtPOD178	LOC107776514	MIKC_MADS	NtPOD75
nta-miR395c	nta-miR395	NtPOD178	LOC107776514	MIKC_MADS	NtPOD75
nta-miR6150	nta-miR6150	NtPOD178	LOC107776514	MIKC_MADS	NtPOD75
nta-miR396a	nta-miR396	NtPOD179	LOC107776514	MIKC_MADS	NtPOD75
nta-miR396b	nta-miR396	NtPOD179	LOC107776514	MIKC_MADS	NtPOD75
nta-miR396c	nta-miR396	NtPOD179	LOC107776514	MIKC_MADS	NtPOD75
nta-miR397	nta-miR397	NtPOD179	LOC107776514	MIKC_MADS	NtPOD75
nta-miR156f	nta-miR156	NtPOD18	LOC107776514	MIKC_MADS	NtPOD75
nta-miR5303a	nta-miR5303	NtPOD18	LOC107776514	MIKC_MADS	NtPOD75
nta-miR5303b	nta-miR5303	NtPOD18	LOC107776514	MIKC_MADS	NtPOD75
nta-miR6150	nta-miR6150	NtPOD18	LOC107776514	MIKC_MADS	NtPOD75
nta-miR6161c	nta-miR6161	NtPOD18	LOC107776514	MIKC_MADS	NtPOD75
nta-miR160a	nta-miR160	NtPOD180	LOC107776514	MIKC_MADS	NtPOD75
nta-miR160b	nta-miR160	NtPOD180	LOC107776514	MIKC_MADS	NtPOD75
nta-miR160c	nta-miR160	NtPOD180	LOC107776514	MIKC_MADS	NtPOD75
nta-miR160d	nta-miR160	NtPOD180	LOC107776514	MIKC_MADS	NtPOD75
nta-miR6020a	nta-miR6020	NtPOD180	LOC107776514	MIKC_MADS	NtPOD75
nta-miR160a	nta-miR160	NtPOD181	LOC107776514	MIKC_MADS	NtPOD75
nta-miR160b	nta-miR160	NtPOD181	LOC107776514	MIKC_MADS	NtPOD75
nta-miR160c	nta-miR160	NtPOD181	LOC107776514	MIKC_MADS	NtPOD75
nta-miR160d	nta-miR160	NtPOD181	LOC107776514	MIKC_MADS	NtPOD75
nta-miR6156	nta-miR6156	NtPOD181	LOC107776514	MIKC_MADS	NtPOD75
nta-miR6162	nta-miR6162	NtPOD181	LOC107776514	MIKC_MADS	NtPOD75
nta-miR159	nta-miR159	NtPOD184	LOC107776514	MIKC_MADS	NtPOD75
nta-miR395a	nta-miR395	NtPOD184	LOC107776514	MIKC_MADS	NtPOD75
nta-miR395b	nta-miR395	NtPOD184	LOC107776514	MIKC_MADS	NtPOD75
nta-miR395c	nta-miR395	NtPOD184	LOC107776514	MIKC_MADS	NtPOD75
nta-miR6020a	nta-miR6020	NtPOD184	LOC107776514	MIKC_MADS	NtPOD75
nta-miR6020b	nta-miR6020	NtPOD184	LOC107776514	MIKC_MADS	NtPOD75
nta-miR6025b	nta-miR6025	NtPOD184	LOC107776514	MIKC_MADS	NtPOD75
nta-miR6025e	nta-miR6025	NtPOD184	LOC107776514	MIKC_MADS	NtPOD75
nta-miR6156	nta-miR6156	NtPOD184	LOC107776514	MIKC_MADS	NtPOD75
nta-miR397	nta-miR397	NtPOD187	LOC107776514	MIKC_MADS	NtPOD75
nta-miR479a	nta-miR479	NtPOD187	LOC107776514	MIKC_MADS	NtPOD75
nta-miR6021	nta-miR6021	NtPOD187	LOC107776514	MIKC_MADS	NtPOD75
nta-miR6158a	nta-miR6158	NtPOD187	LOC107776514	MIKC_MADS	NtPOD75
nta-miR6158b	nta-miR6158	NtPOD187	LOC107776514	MIKC_MADS	NtPOD75
nta-miR6158c	nta-miR6158	NtPOD187	LOC107776514	MIKC_MADS	NtPOD75
nta-miR6161d	nta-miR6161	NtPOD187	LOC107776514	MIKC_MADS	NtPOD75
nta-miR171a	nta-miR171	NtPOD188	LOC107776514	MIKC_MADS	NtPOD75
nta-miR6021	nta-miR6021	NtPOD188	LOC107776514	MIKC_MADS	NtPOD75
nta-miR6164a	nta-miR6164	NtPOD188	LOC107776514	MIKC_MADS	NtPOD75
nta-miR6164b	nta-miR6164	NtPOD188	LOC107776514	MIKC_MADS	NtPOD75
nta-miR171a	nta-miR171	NtPOD189	LOC107776514	MIKC_MADS	NtPOD75
nta-miR6152a	nta-miR6152	NtPOD189	LOC107776514	MIKC_MADS	NtPOD75
nta-miR6152b	nta-miR6152	NtPOD189	LOC107776514	MIKC_MADS	NtPOD75
nta-miR6161d	nta-miR6161	NtPOD189	LOC107776514	MIKC_MADS	NtPOD75
nta-miR156f	nta-miR156	NtPOD19	LOC107776514	MIKC_MADS	NtPOD75
nta-miR5303a	nta-miR5303	NtPOD19	LOC107776514	MIKC_MADS	NtPOD75
nta-miR5303b	nta-miR5303	NtPOD19	LOC107776514	MIKC_MADS	NtPOD75
nta-miR6024	nta-miR6024	NtPOD19	LOC107776514	MIKC_MADS	NtPOD75
nta-miR6150	nta-miR6150	NtPOD19	LOC107776514	MIKC_MADS	NtPOD75
nta-miR162a	nta-miR162	NtPOD191	LOC107776514	MIKC_MADS	NtPOD75
nta-miR162b	nta-miR162	NtPOD191	LOC107776514	MIKC_MADS	NtPOD75
nta-miR390b	nta-miR390	NtPOD193	LOC107776514	MIKC_MADS	NtPOD75
nta-miR390c	nta-miR390	NtPOD193	LOC107776514	MIKC_MADS	NtPOD75
nta-miR171a	nta-miR171	NtPOD194	LOC107776514	MIKC_MADS	NtPOD75
nta-miR172b	nta-miR172	NtPOD194	LOC107776514	MIKC_MADS	NtPOD75
nta-miR390a	nta-miR390	NtPOD194	LOC107776514	MIKC_MADS	NtPOD75
nta-miR479	nta-miR479	NtPOD194	LOC107776514	MIKC_MADS	NtPOD75
nta-miR6024	nta-miR6024	NtPOD194	LOC107776514	MIKC_MADS	NtPOD75
nta-miR6158a	nta-miR6158	NtPOD194	LOC107776514	MIKC_MADS	NtPOD75
nta-miR6158b	nta-miR6158	NtPOD194	LOC107776514	MIKC_MADS	NtPOD75
nta-miR6158c	nta-miR6158	NtPOD194	LOC107777976	C2H2	NtPOD86
nta-miR5303a	nta-miR5303	NtPOD196	LOC107776514	MIKC_MADS	NtPOD169
nta-miR5303b	nta-miR5303	NtPOD196	LOC107776514	MIKC_MADS	NtPOD123
nta-miR5303a	nta-miR5303	NtPOD197	LOC107812294	Dof	NtPOD135
nta-miR5303b	nta-miR5303	NtPOD197	LOC107765238	Dof	NtPOD88
nta-miR6145e	nta-miR6145	NtPOD197	LOC107765238	Dof	NtPOD132
nta-miR6161d	nta-miR6161	NtPOD197	LOC107776190	BBR-BPC	NtPOD172
nta-miR6145b	nta-miR6145	NtPOD199	LOC107823205	Dof	NtPOD45
nta-miR6150	nta-miR6150	NtPOD2	LOC107777976	C2H2	NtPOD120
nta-miR156f	nta-miR156	NtPOD20	LOC107777976	C2H2	NtPOD187
nta-miR5303a	nta-miR5303	NtPOD20	LOC107777142	AP2	NtPOD128
nta-miR5303b	nta-miR5303	NtPOD20	LOC107809033	Dof	NtPOD45
nta-miR6024	nta-miR6024	NtPOD20	LOC107765238	Dof	NtPOD130
nta-miR6150	nta-miR6150	NtPOD20	LOC107776514	MIKC_MADS	NtPOD74
nta-miR156g	nta-miR156	NtPOD200	LOC107792698	BBR-BPC	NtPOD172
nta-miR156h	nta-miR156	NtPOD200	LOC107768279	TALE	NtPOD42
nta-miR156i	nta-miR156	NtPOD200	LOC107777142	AP2	NtPOD21
nta-miR156j	nta-miR156	NtPOD200	LOC107803128	GATA	NtPOD23
nta-miR6020a	nta-miR6020	NtPOD200	LOC107777142	AP2	NtPOD204
nta-miR6020b	nta-miR6020	NtPOD200	LOC107776514	MIKC_MADS	NtPOD176
nta-miR6145d	nta-miR6145	NtPOD201	LOC107776514	MIKC_MADS	NtPOD176
nta-miR6145e	nta-miR6145	NtPOD201	LOC107776514	MIKC_MADS	NtPOD44
nta-miR6150	nta-miR6150	NtPOD201	LOC107777142	AP2	NtPOD74
nta-miR171c	nta-miR171	NtPOD202	LOC107827621	Dof	NtPOD75
nta-miR395a	nta-miR395	NtPOD202	LOC107768279	TALE	NtPOD84
nta-miR395b	nta-miR395	NtPOD202	LOC107776514	MIKC_MADS	NtPOD75
nta-miR395c	nta-miR395	NtPOD202	LOC107777142	AP2	NtPOD127
nta-miR6145b	nta-miR6145	NtPOD202	LOC107809033	Dof	NtPOD106
nta-miR395a	nta-miR395	NtPOD203	LOC107812294	Dof	NtPOD45
nta-miR395b	nta-miR395	NtPOD203	LOC107816670	ERF	NtPOD208
nta-miR395c	nta-miR395	NtPOD203	LOC107803128	GATA	NtPOD122
nta-miR5303a	nta-miR5303	NtPOD203	LOC107776514	MIKC_MADS	NtPOD161
nta-miR5303b	nta-miR5303	NtPOD203	LOC107776514	MIKC_MADS	NtPOD92
nta-miR6145b	nta-miR6145	NtPOD203	LOC107776514	MIKC_MADS	NtPOD130
nta-miR6025a	nta-miR6025	NtPOD204	LOC107777142	AP2	NtPOD190
nta-miR395a	nta-miR395	NtPOD205	LOC107777976	C2H2	NtPOD115
nta-miR395b	nta-miR395	NtPOD205	LOC107777976	C2H2	NtPOD201
nta-miR395c	nta-miR395	NtPOD205	LOC107777976	C2H2	NtPOD92
nta-miR395a	nta-miR395	NtPOD206	LOC107770058	Dof	NtPOD160
nta-miR395b	nta-miR395	NtPOD206	LOC107765238	Dof	NtPOD46
nta-miR395c	nta-miR395	NtPOD206	LOC107777142	AP2	NtPOD65
nta-miR395a	nta-miR395	NtPOD207	LOC107777142	AP2	NtPOD65
nta-miR395b	nta-miR395	NtPOD207	LOC107777142	AP2	NtPOD65
nta-miR395c	nta-miR395	NtPOD207	LOC107777142	AP2	NtPOD65
nta-miR1919	nta-miR1919	NtPOD208	LOC107777142	AP2	NtPOD65
nta-miR6024	nta-miR6024	NtPOD208	LOC107777142	AP2	NtPOD65
nta-miR6024	nta-miR6024	NtPOD208	LOC107777142	AP2	NtPOD65
nta-miR6161c	nta-miR6161	NtPOD208	LOC107777142	AP2	NtPOD65
nta-miR6161c	nta-miR6161	NtPOD208	LOC107777142	AP2	NtPOD65
nta-miR6162	nta-miR6162	NtPOD208	LOC107777142	AP2	NtPOD65
nta-miR827	nta-miR827	NtPOD208	LOC107777142	AP2	NtPOD65
nta-miR167a	nta-miR167	NtPOD209	LOC107777142	AP2	NtPOD65
nta-miR167b	nta-miR167	NtPOD209	LOC107777142	AP2	NtPOD65
nta-miR167c	nta-miR167	NtPOD209	LOC107777142	AP2	NtPOD65
nta-miR167d	nta-miR167	NtPOD209	LOC107777142	AP2	NtPOD65
nta-miR167e	nta-miR167	NtPOD209	LOC107777142	AP2	NtPOD178
nta-miR6148b	nta-miR6148	NtPOD209	LOC107777142	AP2	NtPOD178
nta-miR6163	nta-miR6163	NtPOD209	LOC107777142	AP2	NtPOD178
nta-miR156a	nta-miR156	NtPOD21	LOC107777142	AP2	NtPOD178
nta-miR156b	nta-miR156	NtPOD21	LOC107777142	AP2	NtPOD178
nta-miR156c	nta-miR156	NtPOD21	LOC107777142	AP2	NtPOD178
nta-miR156d	nta-miR156	NtPOD21	LOC107777142	AP2	NtPOD178
nta-miR156e	nta-miR156	NtPOD21	LOC107777142	AP2	NtPOD44
nta-miR156f	nta-miR156	NtPOD21	LOC107777142	AP2	NtPOD176
nta-miR6025d	nta-miR6025	NtPOD210	LOC107777142	AP2	NtPOD176
nta-miR6148b	nta-miR6148	NtPOD210	LOC107777142	AP2	NtPOD176
nta-miR6151a	nta-miR6151	NtPOD210	LOC107777142	AP2	NtPOD176
nta-miR6151b	nta-miR6151	NtPOD210	LOC107776514	MIKC_MADS	NtPOD172
nta-miR6151c	nta-miR6151	NtPOD210	LOC107778750	NAC	NtPOD119
nta-miR6151d	nta-miR6151	NtPOD210	LOC107778750	NAC	NtPOD131
nta-miR6151e	nta-miR6151	NtPOD210	LOC107778750	NAC	NtPOD143
nta-miR6151f	nta-miR6151	NtPOD210	LOC107764928	NAC	NtPOD119
nta-miR6151g	nta-miR6151	NtPOD210	LOC107764928	NAC	NtPOD131
nta-miR6151h	nta-miR6151	NtPOD210	LOC107764928	NAC	NtPOD143
nta-miR6151i	nta-miR6151	NtPOD210	LOC107770058	Dof	NtPOD104
nta-miR6155	nta-miR6155	NtPOD210	LOC107776514	MIKC_MADS	NtPOD105
nta-miR6024	nta-miR6024	NtPOD22	LOC107768279	TALE	NtPOD42
nta-miR6153	nta-miR6153	NtPOD22	LOC107768279	TALE	NtPOD200
nta-miR6161d	nta-miR6161	NtPOD22	LOC107792698	BBR-BPC	NtPOD112
nta-miR6148b	nta-miR6148	NtPOD23	LOC107792698	BBR-BPC	NtPOD90
nta-miR482b	nta-miR482	NtPOD24	LOC107777142	AP2	NtPOD105
nta-miR6019a	nta-miR6019	NtPOD24	LOC107776514	MIKC_MADS	NtPOD161
nta-miR6019	nta-miR6019	NtPOD24	LOC107776514	MIKC_MADS	NtPOD84
nta-miR6154a	nta-miR6154	NtPOD24	LOC107776514	MIKC_MADS	NtPOD21
nta-miR6154b	nta-miR6154	NtPOD24	LOC107776514	MIKC_MADS	NtPOD44
nta-miR172b	nta-miR172	NtPOD25	LOC107792698	BBR-BPC	NtPOD74
nta-miR6156	nta-miR6156	NtPOD25	LOC107777142	AP2	NtPOD161
nta-miR6156	nta-miR6156	NtPOD27	LOC107777142	AP2	NtPOD176
nta-miR6161a	nta-miR6161	NtPOD27	LOC107776521	Dof	NtPOD105
nta-miR6161b	nta-miR6161	NtPOD27	LOC107828273	ERF	NtPOD90
nta-miR6161c	nta-miR6161	NtPOD27	LOC107776514	MIKC_MADS	NtPOD19
nta-miR6161d	nta-miR6161	NtPOD27	LOC107776514	MIKC_MADS	NtPOD18
nta-miR6020a	nta-miR6020	NtPOD3	LOC107776514	MIKC_MADS	NtPOD123
nta-miR6145d	nta-miR6145	NtPOD3	LOC107777976	C2H2	NtPOD36
nta-miR6152a	nta-miR6152	NtPOD3	LOC107776521	Dof	NtPOD140
nta-miR6152b	nta-miR6152	NtPOD3	LOC107770058	Dof	NtPOD76
nta-miR6024	nta-miR6024	NtPOD31	LOC107776514	MIKC_MADS	NtPOD74
nta-miR6148b	nta-miR6148	NtPOD31	LOC107776514	MIKC_MADS	NtPOD178
nta-miR6159	nta-miR6159	NtPOD31	LOC107770058	Dof	NtPOD51
nta-miR6021	nta-miR6021	NtPOD32	LOC107777199	GRAS	NtPOD36
nta-miR6158a	nta-miR6158	NtPOD32	LOC107776514	MIKC_MADS	NtPOD105
nta-miR6158b	nta-miR6158	NtPOD32	LOC107827621	Dof	NtPOD80
nta-miR6158c	nta-miR6158	NtPOD32	LOC107776514	MIKC_MADS	NtPOD176
nta-miR408	nta-miR408	NtPOD33	LOC107777142	AP2	NtPOD130
nta-miR6150	nta-miR6150	NtPOD33	LOC107823205	Dof	NtPOD114
nta-miR6162	nta-miR6162	NtPOD33	LOC107777199	GRAS	NtPOD6
nta-miR6164a	nta-miR6164	NtPOD33	LOC107777976	C2H2	NtPOD75
nta-miR6164b	nta-miR6164	NtPOD33	LOC107777976	C2H2	NtPOD75
nta-miR479	nta-miR479	NtPOD34	LOC107777976	C2H2	NtPOD75
nta-miR6156	nta-miR6156	NtPOD34	LOC107777976	C2H2	NtPOD75
nta-miR156g	nta-miR156	NtPOD35	LOC107777976	C2H2	NtPOD75
nta-miR156h	nta-miR156	NtPOD35	LOC107777976	C2H2	NtPOD75
nta-miR156i	nta-miR156	NtPOD35	LOC107777976	C2H2	NtPOD75
nta-miR156j	nta-miR156	NtPOD35	LOC107777976	C2H2	NtPOD75
nta-miR156f	nta-miR156	NtPOD36	LOC107777976	C2H2	NtPOD75
nta-miR6148b	nta-miR6148	NtPOD36	LOC107777976	C2H2	NtPOD75
nta-miR6161d	nta-miR6161	NtPOD36	LOC107777976	C2H2	NtPOD75
nta-miR6145a	nta-miR6145	NtPOD37	LOC107777976	C2H2	NtPOD75
nta-miR6146a	nta-miR6146	NtPOD37	LOC107777976	C2H2	NtPOD75
nta-miR6146b	nta-miR6146	NtPOD37	LOC107777976	C2H2	NtPOD75
nta-miR171b	nta-miR171	NtPOD38	LOC107777976	C2H2	NtPOD75
nta-miR171c	nta-miR171	NtPOD38	LOC107777976	C2H2	NtPOD75
nta-miR408	nta-miR408	NtPOD38	LOC107777976	C2H2	NtPOD75
nta-miR171a	nta-miR171	NtPOD39	LOC107777976	C2H2	NtPOD75
nta-miR6025e	nta-miR6025	NtPOD39	LOC107777976	C2H2	NtPOD75
nta-miR6153	nta-miR6153	NtPOD4	LOC107777976	C2H2	NtPOD75
nta-miR6164a	nta-miR6164	NtPOD4	LOC107777976	C2H2	NtPOD75
nta-miR6164b	nta-miR6164	NtPOD4	LOC107777976	C2H2	NtPOD75
nta-miR6153	nta-miR6153	NtPOD40	LOC107777976	C2H2	NtPOD75
nta-miR6153	nta-miR6153	NtPOD41	LOC107777976	C2H2	NtPOD75
nta-miR6145d	nta-miR6145	NtPOD42	LOC107777976	C2H2	NtPOD75
nta-miR6145e	nta-miR6145	NtPOD42	LOC107777976	C2H2	NtPOD75
nta-miR6157	nta-miR6157	NtPOD42	LOC107777976	C2H2	NtPOD75
nta-miR159	nta-miR159	NtPOD43	LOC107777976	C2H2	NtPOD75
nta-miR6151a	nta-miR6151	NtPOD43	LOC107777976	C2H2	NtPOD75
nta-miR6151b	nta-miR6151	NtPOD43	LOC107777976	C2H2	NtPOD75
nta-miR6151c	nta-miR6151	NtPOD43	LOC107777976	C2H2	NtPOD75
nta-miR6151d	nta-miR6151	NtPOD43	LOC107777976	C2H2	NtPOD75
nta-miR6151e	nta-miR6151	NtPOD43	LOC107777976	C2H2	NtPOD75
nta-miR6164a	nta-miR6164	NtPOD44	LOC107777976	C2H2	NtPOD75
nta-miR6164b	nta-miR6164	NtPOD44	LOC107777976	C2H2	NtPOD75
nta-miR6156	nta-miR6156	NtPOD46	LOC107777976	C2H2	NtPOD75
nta-miR6156	nta-miR6156	NtPOD48	LOC107777976	C2H2	NtPOD75
nta-miR482b	nta-miR482	NtPOD49	LOC107777976	C2H2	NtPOD75
nta-miR6151a	nta-miR6151	NtPOD49	LOC107777976	C2H2	NtPOD75
nta-miR6151b	nta-miR6151	NtPOD49	LOC107777976	C2H2	NtPOD75
nta-miR6151c	nta-miR6151	NtPOD49	LOC107777976	C2H2	NtPOD75
nta-miR6151d	nta-miR6151	NtPOD49	LOC107777976	C2H2	NtPOD75
nta-miR6151e	nta-miR6151	NtPOD49	LOC107777976	C2H2	NtPOD75
nta-miR6156	nta-miR6156	NtPOD49	LOC107777976	C2H2	NtPOD75
nta-miR6156	nta-miR6156	NtPOD5	LOC107777976	C2H2	NtPOD75
nta-miR477b	nta-miR477	NtPOD52	LOC107777976	C2H2	NtPOD75
nta-miR482b	nta-miR482	NtPOD52	LOC107777976	C2H2	NtPOD75
nta-miR6019a	nta-miR6019	NtPOD52	LOC107777976	C2H2	NtPOD75
nta-miR6019	nta-miR6019	NtPOD52	LOC107777976	C2H2	NtPOD75
nta-miR6162	nta-miR6162	NtPOD52	LOC107777976	C2H2	NtPOD75
nta-miR6164a	nta-miR6164	NtPOD52	LOC107777976	C2H2	NtPOD75
nta-miR6164b	nta-miR6164	NtPOD52	LOC107777976	C2H2	NtPOD75
nta-miR827	nta-miR827	NtPOD52	LOC107777976	C2H2	NtPOD75
nta-miR172b	nta-miR172	NtPOD53	LOC107777976	C2H2	NtPOD75
nta-miR482b	nta-miR482	NtPOD53	LOC107777976	C2H2	NtPOD75
nta-miR6021	nta-miR6021	NtPOD53	LOC107777976	C2H2	NtPOD75
nta-miR6148b	nta-miR6148	NtPOD53	LOC107777976	C2H2	NtPOD75
nta-miR6157	nta-miR6157	NtPOD53	LOC107777976	C2H2	NtPOD75
nta-miR6145c	nta-miR6145	NtPOD54	LOC107777976	C2H2	NtPOD75
nta-miR6155	nta-miR6155	NtPOD54	LOC107777976	C2H2	NtPOD75
nta-miR6164a	nta-miR6164	NtPOD54	LOC107777976	C2H2	NtPOD75
nta-miR6164b	nta-miR6164	NtPOD54	LOC107777976	C2H2	NtPOD75
nta-miR172b	nta-miR172	NtPOD55	LOC107777976	C2H2	NtPOD75
nta-miR6145	nta-miR6145	NtPOD55	LOC107777976	C2H2	NtPOD75
nta-miR6146a	nta-miR6146	NtPOD55	LOC107777976	C2H2	NtPOD75
nta-miR6146b	nta-miR6146	NtPOD55	LOC107777976	C2H2	NtPOD75
nta-miR6150	nta-miR6150	NtPOD55	LOC107777976	C2H2	NtPOD75
nta-miR6150	nta-miR6150	NtPOD55	LOC107777976	C2H2	NtPOD75
nta-miR6157	nta-miR6157	NtPOD55	LOC107777142	AP2	NtPOD92
nta-miR6159	nta-miR6159	NtPOD55	LOC107776514	MIKC_MADS	NtPOD21
nta-miR6020a	nta-miR6020	NtPOD56	LOC107809033	Dof	NtPOD139
nta-miR6144	nta-miR6144	NtPOD56	LOC107776190	BBR-BPC	NtPOD154
nta-miR6146b	nta-miR6146	NtPOD56	LOC107777142	AP2	NtPOD204
nta-miR6153	nta-miR6153	NtPOD56	LOC107777142	AP2	NtPOD178
nta-miR6156	nta-miR6156	NtPOD56	LOC107770058	Dof	NtPOD123
nta-miR172b	nta-miR172	NtPOD57	LOC107776514	MIKC_MADS	NtPOD84
nta-miR6145	nta-miR6145	NtPOD57	LOC107792698	BBR-BPC	NtPOD112
nta-miR6146a	nta-miR6146	NtPOD57	LOC107792698	BBR-BPC	NtPOD90
nta-miR6146b	nta-miR6146	NtPOD57	LOC107823205	Dof	NtPOD75
nta-miR6150	nta-miR6150	NtPOD57	LOC107809033	Dof	NtPOD183
nta-miR6150	nta-miR6150	NtPOD57	LOC107777142	AP2	NtPOD132
nta-miR6157	nta-miR6157	NtPOD57	LOC107777142	AP2	NtPOD88
nta-miR6159	nta-miR6159	NtPOD57	LOC107777976	C2H2	NtPOD36
nta-miR6025a	nta-miR6025	NtPOD58	LOC107792698	BBR-BPC	NtPOD196
nta-miR156g	nta-miR156	NtPOD59	LOC107770058	Dof	NtPOD21
nta-miR156h	nta-miR156	NtPOD59	LOC107828273	ERF	NtPOD36
nta-miR156i	nta-miR156	NtPOD59	LOC107776190	BBR-BPC	NtPOD190
nta-miR156j	nta-miR156	NtPOD59	LOC107792698	BBR-BPC	NtPOD112
nta-miR6148b	nta-miR6148	NtPOD59	LOC107792698	BBR-BPC	NtPOD90
nta-miR6151a	nta-miR6151	NtPOD59	LOC107776190	BBR-BPC	NtPOD128
nta-miR6151b	nta-miR6151	NtPOD59	LOC107792698	BBR-BPC	NtPOD154
nta-miR6151c	nta-miR6151	NtPOD59	LOC107828013	bHLH	NtPOD144
nta-miR6151d	nta-miR6151	NtPOD59	LOC107765238	Dof	NtPOD60
nta-miR6151e	nta-miR6151	NtPOD59	LOC107770058	Dof	NtPOD203
nta-miR6151f	nta-miR6151	NtPOD59	LOC107777976	C2H2	NtPOD187
nta-miR6151g	nta-miR6151	NtPOD59	LOC107776514	MIKC_MADS	NtPOD105
nta-miR6151h	nta-miR6151	NtPOD59	LOC107776190	BBR-BPC	NtPOD196
nta-miR6151i	nta-miR6151	NtPOD59	LOC107776521	Dof	NtPOD44
nta-miR6146a	nta-miR6146	NtPOD6	LOC107776514	MIKC_MADS	NtPOD84
nta-miR6146b	nta-miR6146	NtPOD6	LOC107777142	AP2	NtPOD74
nta-miR6159	nta-miR6159	NtPOD6	LOC107768279	TALE	NtPOD42
nta-miR169t	nta-miR169t	NtPOD60	LOC107777142	AP2	NtPOD201
nta-miR482b	nta-miR482	NtPOD60	LOC107768279	TALE	NtPOD168
nta-miR6161c	nta-miR6161	NtPOD60	LOC107777142	AP2	NtPOD161
nta-miR6161d	nta-miR6161	NtPOD60	LOC107776514	MIKC_MADS	NtPOD74
nta-miR6161d	nta-miR6161	NtPOD60	LOC107776514	MIKC_MADS	NtPOD75
nta-miR159	nta-miR159	NtPOD61	LOC107777976	C2H2	NtPOD84
nta-miR395a	nta-miR395	NtPOD61	LOC107812294	Dof	NtPOD45
nta-miR395b	nta-miR395	NtPOD61	LOC107777142	AP2	NtPOD65
nta-miR395c	nta-miR395	NtPOD61	LOC107776514	MIKC_MADS	NtPOD84
nta-miR159	nta-miR159	NtPOD63	LOC107823205	Dof	NtPOD44
nta-miR395a	nta-miR395	NtPOD63	LOC107809033	Dof	NtPOD1
nta-miR395b	nta-miR395	NtPOD63	LOC107776514	MIKC_MADS	NtPOD65
nta-miR395c	nta-miR395	NtPOD63	LOC107777142	AP2	NtPOD65
nta-miR156a	nta-miR156	NtPOD64	LOC107776514	MIKC_MADS	NtPOD104
nta-miR156b	nta-miR156	NtPOD64	LOC107777976	C2H2	NtPOD107
nta-miR156c	nta-miR156	NtPOD64	LOC107768279	TALE	NtPOD184
nta-miR156d	nta-miR156	NtPOD64	LOC107776514	MIKC_MADS	NtPOD127
nta-miR156e	nta-miR156	NtPOD64	LOC107776521	Dof	NtPOD45
nta-miR156f	nta-miR156	NtPOD64	LOC107759518	MYB	NtPOD10
nta-miR1919	nta-miR1919	NtPOD65	LOC107776514	MIKC_MADS	NtPOD41
nta-miR6024	nta-miR6024	NtPOD65	LOC107776514	MIKC_MADS	NtPOD89
nta-miR6024	nta-miR6024	NtPOD65	LOC107777142	AP2	NtPOD11
nta-miR6161c	nta-miR6161	NtPOD65	LOC107777142	AP2	NtPOD114
nta-miR6161c	nta-miR6161	NtPOD65	LOC107770058	Dof	NtPOD204
nta-miR6162	nta-miR6162	NtPOD65	LOC107777142	AP2	NtPOD21
nta-miR827	nta-miR827	NtPOD65	LOC107768279	TALE	NtPOD172
nta-miR482b	nta-miR482	NtPOD66	LOC107776514	MIKC_MADS	NtPOD169
nta-miR6020a	nta-miR6020	NtPOD68	LOC107776514	MIKC_MADS	NtPOD175
nta-miR6156	nta-miR6156	NtPOD68	LOC107809033	Dof	NtPOD90
nta-miR390b	nta-miR390	NtPOD69	LOC107770058	Dof	NtPOD60
nta-miR390c	nta-miR390	NtPOD69	LOC107777142	AP2	NtPOD90
nta-miR6156	nta-miR6156	NtPOD69	LOC107776514	MIKC_MADS	NtPOD74
nta-miR6021	nta-miR6021	NtPOD70	LOC107776514	MIKC_MADS	NtPOD105
nta-miR6151a	nta-miR6151	NtPOD70	LOC107816670	ERF	NtPOD90
nta-miR6151b	nta-miR6151	NtPOD70	LOC107809033	Dof	NtPOD46
nta-miR6151c	nta-miR6151	NtPOD70	LOC107776514	MIKC_MADS	NtPOD45
nta-miR6151d	nta-miR6151	NtPOD70	LOC107777976	C2H2	NtPOD115
nta-miR6151e	nta-miR6151	NtPOD70	LOC107809033	Dof	NtPOD135
nta-miR6151f	nta-miR6151	NtPOD70	LOC107776514	MIKC_MADS	NtPOD17
nta-miR6157	nta-miR6157	NtPOD70	LOC107812294	Dof	NtPOD34
nta-miR1446	nta-miR1446	NtPOD71	LOC107777142	AP2	NtPOD205
nta-miR397	nta-miR397	NtPOD71	LOC107770058	Dof	NtPOD189
nta-miR6021	nta-miR6021	NtPOD71	LOC107792698	BBR-BPC	NtPOD196
nta-miR6148b	nta-miR6148	NtPOD71	LOC107809033	Dof	NtPOD75
nta-miR6021	nta-miR6021	NtPOD72	LOC107792698	BBR-BPC	NtPOD175
nta-miR6145a	nta-miR6145	NtPOD72	LOC107812294	Dof	NtPOD76
nta-miR6145a	nta-miR6145	NtPOD72	LOC107777142	AP2	NtPOD50
nta-miR6151a	nta-miR6151	NtPOD72	LOC107777142	AP2	NtPOD75
nta-miR6151b	nta-miR6151	NtPOD72	LOC107770058	Dof	NtPOD146
nta-miR6151c	nta-miR6151	NtPOD72	LOC107776514	MIKC_MADS	NtPOD84
nta-miR6151d	nta-miR6151	NtPOD72	LOC107776514	MIKC_MADS	NtPOD196
nta-miR6151e	nta-miR6151	NtPOD72	LOC107777142	AP2	NtPOD21
nta-miR6164a	nta-miR6164	NtPOD72	LOC107770058	Dof	NtPOD70
nta-miR6164b	nta-miR6164	NtPOD72	LOC107776514	MIKC_MADS	NtPOD178
nta-miR6148b	nta-miR6148	NtPOD73	LOC107776514	MIKC_MADS	NtPOD44
nta-miR6145c	nta-miR6145	NtPOD75	LOC107765238	Dof	NtPOD50
nta-miR156g	nta-miR156	NtPOD76	LOC107777976	C2H2	NtPOD107
nta-miR156h	nta-miR156	NtPOD76	LOC107776514	MIKC_MADS	NtPOD74
nta-miR156i	nta-miR156	NtPOD76	LOC107777199	GRAS	NtPOD172
nta-miR156j	nta-miR156	NtPOD76	LOC107777199	GRAS	NtPOD42
nta-miR408	nta-miR408	NtPOD76	LOC107776514	MIKC_MADS	NtPOD84
nta-miR6020a	nta-miR6020	NtPOD76	LOC107776514	MIKC_MADS	NtPOD84
nta-miR6164a	nta-miR6164	NtPOD76	LOC107809033	Dof	NtPOD149
nta-miR6164a	nta-miR6164	NtPOD76	LOC107776514	MIKC_MADS	NtPOD45
nta-miR6164b	nta-miR6164	NtPOD76	LOC107776514	MIKC_MADS	NtPOD75
nta-miR6164b	nta-miR6164	NtPOD76	LOC107776514	MIKC_MADS	NtPOD75
nta-miR6164a	nta-miR6164	NtPOD77	LOC107776514	MIKC_MADS	NtPOD145
nta-miR6164b	nta-miR6164	NtPOD77	LOC107768279	TALE	NtPOD151
nta-miR6151a	nta-miR6151	NtPOD78	LOC107768279	TALE	NtPOD209
nta-miR6151b	nta-miR6151	NtPOD78	LOC107812294	Dof	NtPOD175
nta-miR6151c	nta-miR6151	NtPOD78	LOC107776190	BBR-BPC	NtPOD42
nta-miR6151d	nta-miR6151	NtPOD78	LOC107777142	AP2	NtPOD105
nta-miR6151e	nta-miR6151	NtPOD78	LOC107776521	Dof	NtPOD17
nta-miR156a	nta-miR156	NtPOD79	LOC107765238	Dof	NtPOD146
nta-miR156b	nta-miR156	NtPOD79	LOC107792698	BBR-BPC	NtPOD190
nta-miR156c	nta-miR156	NtPOD79	LOC107776514	MIKC_MADS	NtPOD74
nta-miR156d	nta-miR156	NtPOD79	LOC107777142	AP2	NtPOD92
nta-miR156e	nta-miR156	NtPOD79	LOC107776521	Dof	NtPOD84
nta-miR172a	nta-miR172	NtPOD79	LOC107776514	MIKC_MADS	NtPOD84
nta-miR172b	nta-miR172	NtPOD79	LOC107776514	MIKC_MADS	NtPOD21
nta-miR172c	nta-miR172	NtPOD79	LOC107777142	AP2	NtPOD176
nta-miR172d	nta-miR172	NtPOD79	LOC107768279	TALE	NtPOD117
nta-miR172e	nta-miR172	NtPOD79	LOC107776521	Dof	NtPOD51
nta-miR172f	nta-miR172	NtPOD79	LOC107768279	TALE	NtPOD84
nta-miR172g	nta-miR172	NtPOD79	LOC107792698	BBR-BPC	NtPOD42
nta-miR172h	nta-miR172	NtPOD79	LOC107809033	Dof	NtPOD10
nta-miR172i	nta-miR172	NtPOD79	LOC107776514	MIKC_MADS	NtPOD21
nta-miR6159	nta-miR6159	NtPOD79	LOC107776521	Dof	NtPOD185
nta-miR6145b	nta-miR6145	NtPOD8	LOC107776514	MIKC_MADS	NtPOD123
nta-miR6145d	nta-miR6145	NtPOD8	LOC107776514	MIKC_MADS	NtPOD151
nta-miR482b	nta-miR482	NtPOD80	LOC107776514	MIKC_MADS	NtPOD209
nta-miR6021	nta-miR6021	NtPOD80	LOC107776190	BBR-BPC	NtPOD196
nta-miR6025d	nta-miR6025	NtPOD80	LOC107768279	TALE	NtPOD112
nta-miR6148b	nta-miR6148	NtPOD80	LOC107768279	TALE	NtPOD90
nta-miR6148b	nta-miR6148	NtPOD80	LOC107776514	MIKC_MADS	NtPOD84
nta-miR482b	nta-miR482	NtPOD82	LOC107776514	MIKC_MADS	NtPOD75
nta-miR5303a	nta-miR5303	NtPOD82	LOC107776514	MIKC_MADS	NtPOD127
nta-miR5303b	nta-miR5303	NtPOD82	LOC107765238	Dof	NtPOD44
nta-miR6145b	nta-miR6145	NtPOD82	LOC107777142	AP2	NtPOD161
nta-miR171b	nta-miR171	NtPOD84	LOC107777142	AP2	NtPOD176
nta-miR172j	nta-miR172	NtPOD85	LOC107792698	BBR-BPC	NtPOD42
nta-miR6151a	nta-miR6151	NtPOD85	LOC107770058	Dof	NtPOD6
nta-miR6151b	nta-miR6151	NtPOD85	LOC107776514	MIKC_MADS	NtPOD149
nta-miR6151c	nta-miR6151	NtPOD85	LOC107776190	BBR-BPC	NtPOD128
nta-miR6151d	nta-miR6151	NtPOD85	LOC107776514	MIKC_MADS	NtPOD42
nta-miR6151e	nta-miR6151	NtPOD85	LOC107776514	MIKC_MADS	NtPOD205
nta-miR6025a	nta-miR6025	NtPOD86	LOC107776514	MIKC_MADS	NtPOD42
nta-miR6156	nta-miR6156	NtPOD86	LOC107776514	MIKC_MADS	NtPOD104
nta-miR6164a	nta-miR6164	NtPOD87	LOC107776514	MIKC_MADS	NtPOD132
nta-miR6164a	nta-miR6164	NtPOD87	LOC107776514	MIKC_MADS	NtPOD88
nta-miR6164b	nta-miR6164	NtPOD87	LOC107777976	C2H2	NtPOD176
nta-miR6164b	nta-miR6164	NtPOD87	LOC107812294	Dof	NtPOD199
nta-miR6164a	nta-miR6164	NtPOD88	LOC107776514	MIKC_MADS	NtPOD169
nta-miR6164a	nta-miR6164	NtPOD88	LOC107776514	MIKC_MADS	NtPOD80
nta-miR6164b	nta-miR6164	NtPOD88	LOC107776514	MIKC_MADS	NtPOD146
nta-miR6164b	nta-miR6164	NtPOD88	LOC107776521	Dof	NtPOD45
nta-miR164c	nta-miR164	NtPOD89	LOC107776514	MIKC_MADS	NtPOD84
nta-miR6025c	nta-miR6025	NtPOD89	LOC107776514	MIKC_MADS	NtPOD92
nta-miR6164a	nta-miR6164	NtPOD89	LOC107776514	MIKC_MADS	NtPOD140
nta-miR6164b	nta-miR6164	NtPOD89	LOC107812294	Dof	NtPOD139
nta-miR172b	nta-miR172	NtPOD90	LOC107792698	BBR-BPC	NtPOD42
nta-miR6156	nta-miR6156	NtPOD90	LOC107776521	Dof	NtPOD89
nta-miR479a	nta-miR479	NtPOD91	LOC107776514	MIKC_MADS	NtPOD80
nta-miR6020a	nta-miR6020	NtPOD91	LOC107776514	MIKC_MADS	NtPOD21
nta-miR156a	nta-miR156	NtPOD92	LOC107777142	AP2	NtPOD41
nta-miR156b	nta-miR156	NtPOD92	LOC107759518	MYB	NtPOD86
nta-miR156c	nta-miR156	NtPOD92	LOC107776521	Dof	NtPOD139
nta-miR156d	nta-miR156	NtPOD92	LOC107776514	MIKC_MADS	NtPOD37
nta-miR156e	nta-miR156	NtPOD92	LOC107776514	MIKC_MADS	NtPOD50
nta-miR156f	nta-miR156	NtPOD92	LOC107792698	BBR-BPC	NtPOD105
nta-miR6145a	nta-miR6145	NtPOD92	LOC107765238	Dof	NtPOD183
nta-miR6150	nta-miR6150	NtPOD92	LOC107765238	Dof	NtPOD106
nta-miR172j	nta-miR172	NtPOD93	LOC107777142	AP2	NtPOD42
nta-miR482b	nta-miR482	NtPOD94	LOC107776521	Dof	NtPOD146
nta-miR6145c	nta-miR6145	NtPOD94	LOC107809033	Dof	NtPOD80
nta-miR6146a	nta-miR6146	NtPOD95	LOC107776514	MIKC_MADS	NtPOD190
nta-miR6146b	nta-miR6146	NtPOD95	LOC107777142	AP2	NtPOD146
nta-miR156g	nta-miR156	NtPOD96	LOC107765238	Dof	NtPOD141
nta-miR156g	nta-miR156	NtPOD96	LOC107765238	Dof	NtPOD142
nta-miR156h	nta-miR156	NtPOD96	LOC107777142	AP2	NtPOD123
nta-miR156h	nta-miR156	NtPOD96	LOC107809033	Dof	NtPOD185
nta-miR156i	nta-miR156	NtPOD96	LOC107792698	BBR-BPC	NtPOD42
nta-miR156i	nta-miR156	NtPOD96	LOC107792698	BBR-BPC	NtPOD172
nta-miR156j	nta-miR156	NtPOD96	LOC107777142	AP2	NtPOD123
nta-miR156j	nta-miR156	NtPOD96	LOC107776514	MIKC_MADS	NtPOD45
nta-miR479	nta-miR479	NtPOD96	LOC107792698	BBR-BPC	NtPOD74
nta-miR6154a	nta-miR6154	NtPOD96	LOC107770058	Dof	NtPOD191
nta-miR6154b	nta-miR6154	NtPOD96	LOC107768279	TALE	NtPOD162
nta-miR6162	nta-miR6162	NtPOD96	LOC107777199	GRAS	NtPOD196
nta-miR482b	nta-miR482	NtPOD97	LOC107776514	MIKC_MADS	NtPOD160
nta-miR6145a	nta-miR6145	NtPOD97	LOC107776514	MIKC_MADS	NtPOD173
nta-miR6145a	nta-miR6145	NtPOD97	LOC107777142	AP2	NtPOD105
nta-miR6156	nta-miR6156	NtPOD97	LOC107777199	GRAS	NtPOD66
nta-miR6164a	nta-miR6164	NtPOD97	LOC107776514	MIKC_MADS	NtPOD132
nta-miR6164a	nta-miR6164	NtPOD97	LOC107776514	MIKC_MADS	NtPOD88
nta-miR6164b	nta-miR6164	NtPOD97	LOC107765238	Dof	NtPOD187
nta-miR6164b	nta-miR6164	NtPOD97	LOC107777142	AP2	NtPOD149
nta-miR6021	nta-miR6021	NtPOD98	LOC107776514	MIKC_MADS	NtPOD81
nta-miR5303a	nta-miR5303	NtPOD99	LOC107776514	MIKC_MADS	NtPOD105
nta-miR5303b	nta-miR5303	NtPOD99	LOC107809033	Dof	NtPOD17
nta-miR6145e	nta-miR6145	NtPOD99	LOC107809033	Dof	NtPOD114
nta-miR6161d	nta-miR6161	NtPOD99	LOC107770058	Dof	NtPOD193
			LOC107792698	BBR-BPC	NtPOD190
			LOC107777142	AP2	NtPOD26
			LOC107776514	MIKC_MADS	NtPOD185
			LOC107776514	MIKC_MADS	NtPOD132
			LOC107776514	MIKC_MADS	NtPOD88
			LOC107777142	AP2	NtPOD196
			LOC107777142	AP2	NtPOD44
			LOC107777142	AP2	NtPOD90
			LOC107809033	Dof	NtPOD132
			LOC107809033	Dof	NtPOD88
			LOC107776514	MIKC_MADS	NtPOD176
			LOC107777976	C2H2	NtPOD92
			LOC107777976	C2H2	NtPOD89
			LOC107792698	BBR-BPC	NtPOD196
			LOC107777976	C2H2	NtPOD175
			LOC107776514	MIKC_MADS	NtPOD60
			LOC107770058	Dof	NtPOD173
			LOC107776190	BBR-BPC	NtPOD42
			LOC107777199	GRAS	NtPOD179
			LOC107777199	GRAS	NtPOD177
			LOC107770058	Dof	NtPOD161
			LOC107770058	Dof	NtPOD169
			LOC107776190	BBR-BPC	NtPOD172
			LOC107770058	Dof	NtPOD64
			LOC107768279	TALE	NtPOD3
			LOC107776514	MIKC_MADS	NtPOD75
			LOC107809033	Dof	NtPOD149
			LOC107777199	GRAS	NtPOD148
			LOC107777142	AP2	NtPOD130
			LOC107770058	Dof	NtPOD123
			LOC107768279	TALE	NtPOD96
			LOC107776514	MIKC_MADS	NtPOD19
			LOC107776514	MIKC_MADS	NtPOD18
			LOC107777199	GRAS	NtPOD42
			LOC107777199	GRAS	NtPOD37
			LOC107777142	AP2	NtPOD196
			LOC107777976	C2H2	NtPOD51
			LOC107770058	Dof	NtPOD196
			LOC107776514	MIKC_MADS	NtPOD206
			LOC107768279	TALE	NtPOD162
			LOC107777142	AP2	NtPOD60
			LOC107770058	Dof	NtPOD53
			LOC107776514	MIKC_MADS	NtPOD42
			LOC107776521	Dof	NtPOD71
			LOC107777142	AP2	NtPOD46
			LOC107812294	Dof	NtPOD168
			LOC107770058	Dof	NtPOD76
			LOC107776514	MIKC_MADS	NtPOD205
			LOC107770058	Dof	NtPOD75
			LOC107768279	TALE	NtPOD14
			LOC107776190	BBR-BPC	NtPOD154
			LOC107776521	Dof	NtPOD135
			LOC107770058	Dof	NtPOD8
			LOC107776514	MIKC_MADS	NtPOD84
			LOC107777976	C2H2	NtPOD89
			LOC107776190	BBR-BPC	NtPOD92
			LOC107809033	Dof	NtPOD84
			LOC107776514	MIKC_MADS	NtPOD41
			LOC107792698	BBR-BPC	NtPOD187
			LOC107792698	BBR-BPC	NtPOD115
			LOC107776514	MIKC_MADS	NtPOD84
			LOC107777199	GRAS	NtPOD42
			LOC107777976	C2H2	NtPOD89
			LOC107812294	Dof	NtPOD60
			LOC107809033	Dof	NtPOD206
			LOC107776521	Dof	NtPOD27
			LOC107776521	Dof	NtPOD17
			LOC107776521	Dof	NtPOD106
			LOC107776521	Dof	NtPOD175
			LOC107777142	AP2	NtPOD21
			LOC107777142	AP2	NtPOD84
			LOC107777142	AP2	NtPOD176
			LOC107777199	GRAS	NtPOD172
			LOC107777199	GRAS	NtPOD105
			LOC107792698	BBR-BPC	NtPOD66
			LOC107792698	BBR-BPC	NtPOD201
			LOC107812294	Dof	NtPOD41
			LOC107809033	Dof	NtPOD60
			LOC107777142	AP2	NtPOD189
			LOC107776514	MIKC_MADS	NtPOD161
			LOC107776514	MIKC_MADS	NtPOD132
			LOC107776514	MIKC_MADS	NtPOD88
			LOC107776514	MIKC_MADS	NtPOD44
			LOC107812294	Dof	NtPOD3
			LOC107812294	Dof	NtPOD35
			LOC107777142	AP2	NtPOD202
			LOC107777142	AP2	NtPOD203
			LOC107776521	Dof	NtPOD22
			LOC107776521	Dof	NtPOD75
			LOC107776190	BBR-BPC	NtPOD37
			LOC107777199	GRAS	NtPOD175
			LOC107776514	MIKC_MADS	NtPOD42
			LOC107776190	BBR-BPC	NtPOD42
			LOC107777142	AP2	NtPOD71
			LOC107777142	AP2	NtPOD34
			LOC107776514	MIKC_MADS	NtPOD161
			LOC107776514	MIKC_MADS	NtPOD49
			LOC107776514	MIKC_MADS	NtPOD176
			LOC107809033	Dof	NtPOD161
			LOC107776514	MIKC_MADS	NtPOD42
			LOC107792698	BBR-BPC	NtPOD66
			LOC107765238	Dof	NtPOD146
			LOC107765238	Dof	NtPOD37
			LOC107776514	MIKC_MADS	NtPOD189
			LOC107768279	TALE	NtPOD170
			LOC107777976	C2H2	NtPOD187
			LOC107777976	C2H2	NtPOD115
			LOC107777976	C2H2	NtPOD107
			LOC107768279	TALE	NtPOD42
			LOC107777142	AP2	NtPOD41
			LOC107777142	AP2	NtPOD175
			LOC107770058	Dof	NtPOD93
			LOC107777142	AP2	NtPOD123
			LOC107776514	MIKC_MADS	NtPOD44
			LOC107776514	MIKC_MADS	NtPOD41
			LOC107776514	MIKC_MADS	NtPOD132
			LOC107776514	MIKC_MADS	NtPOD88
			LOC107770058	Dof	NtPOD45
			LOC107777199	GRAS	NtPOD172
			LOC107792698	BBR-BPC	NtPOD204
			LOC107812294	Dof	NtPOD146
			LOC107776514	MIKC_MADS	NtPOD127
			LOC107770058	Dof	NtPOD146
			LOC107777142	AP2	NtPOD161
			LOC107776514	MIKC_MADS	NtPOD60
			LOC107776514	MIKC_MADS	NtPOD132
			LOC107776514	MIKC_MADS	NtPOD88
			LOC107812294	Dof	NtPOD106
			LOC107770058	Dof	NtPOD88
			LOC107770058	Dof	NtPOD132
			LOC107777142	AP2	NtPOD178
			LOC107777142	AP2	NtPOD161
			LOC107777142	AP2	NtPOD42
			LOC107777142	AP2	NtPOD44
			LOC107776521	Dof	NtPOD76
			LOC107776521	Dof	NtPOD45
			LOC107777142	AP2	NtPOD84
			LOC107776514	MIKC_MADS	NtPOD205
			LOC107776514	MIKC_MADS	NtPOD127
			LOC107777142	AP2	NtPOD80
			LOC107777976	C2H2	NtPOD90
			LOC107777976	C2H2	NtPOD84
			LOC107765238	Dof	NtPOD45
			LOC107765238	Dof	NtPOD149
			LOC107777142	AP2	NtPOD75
			LOC107776190	BBR-BPC	NtPOD42
			LOC107776514	MIKC_MADS	NtPOD51
			LOC107812294	Dof	NtPOD179
			LOC107812294	Dof	NtPOD177
			LOC107777976	C2H2	NtPOD162
			LOC107777142	AP2	NtPOD51
			LOC107776514	MIKC_MADS	NtPOD71
			LOC107765238	Dof	NtPOD105
			LOC107776514	MIKC_MADS	NtPOD65
			LOC107776514	MIKC_MADS	NtPOD192
			LOC107768279	TALE	NtPOD42
			LOC107777199	GRAS	NtPOD132
			LOC107777199	GRAS	NtPOD88
			LOC107777199	GRAS	NtPOD138
			LOC107776514	MIKC_MADS	NtPOD130
			LOC107765238	Dof	NtPOD80
			LOC107792698	BBR-BPC	NtPOD190
			LOC107777142	AP2	NtPOD84
			LOC107809033	Dof	NtPOD135
			LOC107777142	AP2	NtPOD60
			LOC107777142	AP2	NtPOD75
			LOC107777142	AP2	NtPOD175
			LOC107765238	Dof	NtPOD106
			LOC107776514	MIKC_MADS	NtPOD80
			LOC107792698	BBR-BPC	NtPOD190
			LOC107777142	AP2	NtPOD161
			LOC107765238	Dof	NtPOD140
			LOC107770058	Dof	NtPOD65
			LOC107770058	Dof	NtPOD65
			LOC107770058	Dof	NtPOD65
			LOC107770058	Dof	NtPOD65
			LOC107770058	Dof	NtPOD65
			LOC107770058	Dof	NtPOD65
			LOC107770058	Dof	NtPOD65
			LOC107770058	Dof	NtPOD65
			LOC107770058	Dof	NtPOD65
			LOC107770058	Dof	NtPOD65
			LOC107770058	Dof	NtPOD65
			LOC107770058	Dof	NtPOD65
			LOC107770058	Dof	NtPOD65
			LOC107770058	Dof	NtPOD65
			LOC107770058	Dof	NtPOD178
			LOC107770058	Dof	NtPOD178
			LOC107770058	Dof	NtPOD178
			LOC107770058	Dof	NtPOD178
			LOC107770058	Dof	NtPOD178
			LOC107770058	Dof	NtPOD178
			LOC107770058	Dof	NtPOD176
			LOC107770058	Dof	NtPOD176
			LOC107770058	Dof	NtPOD176
			LOC107776521	Dof	NtPOD33
			LOC107776514	MIKC_MADS	NtPOD92
			LOC107776514	MIKC_MADS	NtPOD60
			LOC107777142	AP2	NtPOD207
			LOC107792698	BBR-BPC	NtPOD196
			LOC107776190	BBR-BPC	NtPOD196
			LOC107809033	Dof	NtPOD21
			LOC107777142	AP2	NtPOD80
			LOC107776514	MIKC_MADS	NtPOD90
			LOC107776521	Dof	NtPOD149
			LOC107770058	Dof	NtPOD17
			LOC107768279	TALE	NtPOD42
			LOC107770058	Dof	NtPOD205
			LOC107776521	Dof	NtPOD145
			LOC107777199	GRAS	NtPOD144
			LOC107776514	MIKC_MADS	NtPOD175
			LOC107765238	Dof	NtPOD21
			LOC107765238	Dof	NtPOD201
			LOC107777142	AP2	NtPOD75
			LOC107809033	Dof	NtPOD130
			LOC107777142	AP2	NtPOD186
			LOC107777199	GRAS	NtPOD144
			LOC107776514	MIKC_MADS	NtPOD42
			LOC107776514	MIKC_MADS	NtPOD161
			LOC107776514	MIKC_MADS	NtPOD41
			LOC107765238	Dof	NtPOD194
			LOC107765238	Dof	NtPOD84
			LOC107768279	TALE	NtPOD187
			LOC107776190	BBR-BPC	NtPOD42
			LOC107777199	GRAS	NtPOD153
			LOC107777142	AP2	NtPOD21
			LOC107777142	AP2	NtPOD84
			LOC107777142	AP2	NtPOD175
			LOC107770058	Dof	NtPOD173
			LOC107770058	Dof	NtPOD150
			LOC107770058	Dof	NtPOD66
			LOC107776514	MIKC_MADS	NtPOD10
			LOC107776514	MIKC_MADS	NtPOD44
			LOC107776514	MIKC_MADS	NtPOD34
			LOC107777142	AP2	NtPOD105
			LOC107777142	AP2	NtPOD60
			LOC107792698	BBR-BPC	NtPOD74
			LOC107770058	Dof	NtPOD205
			LOC107777142	AP2	NtPOD105
			LOC107777142	AP2	NtPOD169
			LOC107776514	MIKC_MADS	NtPOD21
			LOC107792698	BBR-BPC	NtPOD196
			LOC107776514	MIKC_MADS	NtPOD140
			LOC107776514	MIKC_MADS	NtPOD53
			LOC107776190	BBR-BPC	NtPOD66
			LOC107770058	Dof	NtPOD95
			LOC107776514	MIKC_MADS	NtPOD161
			LOC107809033	Dof	NtPOD51
			LOC107776521	Dof	NtPOD21
			LOC107777142	AP2	NtPOD176
			LOC107777976	C2H2	NtPOD37
			LOC107776514	MIKC_MADS	NtPOD161
			LOC107776514	MIKC_MADS	NtPOD75
			LOC107776514	MIKC_MADS	NtPOD149
			LOC107792698	BBR-BPC	NtPOD201
			LOC107770058	Dof	NtPOD44
			LOC107777142	AP2	NtPOD21
			LOC107777142	AP2	NtPOD84
			LOC107777142	AP2	NtPOD145
			LOC107776521	Dof	NtPOD80
			LOC107776514	MIKC_MADS	NtPOD60
			LOC107777976	C2H2	NtPOD23
			LOC107812294	Dof	NtPOD146
			LOC107776514	MIKC_MADS	NtPOD45
			LOC107777142	AP2	NtPOD17
			LOC107792698	BBR-BPC	NtPOD190
			LOC107776521	Dof	NtPOD183
			LOC107777976	C2H2	NtPOD89
			LOC107777142	AP2	NtPOD9
			LOC107776514	MIKC_MADS	NtPOD92
			LOC107776514	MIKC_MADS	NtPOD204
			LOC107809033	Dof	NtPOD210
			LOC107776190	BBR-BPC	NtPOD66
			LOC107777142	AP2	NtPOD65
			LOC107777142	AP2	NtPOD169
			LOC107777142	AP2	NtPOD84
			LOC107777142	AP2	NtPOD50
			LOC107770058	Dof	NtPOD146
			LOC107777199	GRAS	NtPOD196
			LOC107768279	TALE	NtPOD90
			LOC107765238	Dof	NtPOD92
			LOC107765238	Dof	NtPOD50
			LOC107792698	BBR-BPC	NtPOD42
			LOC107770058	Dof	NtPOD189
			LOC107770058	Dof	NtPOD161
			LOC107770058	Dof	NtPOD176
			LOC107812294	Dof	NtPOD114
			LOC107776514	MIKC_MADS	NtPOD60
			LOC107777142	AP2	NtPOD130
			LOC107777142	AP2	NtPOD127
			LOC107809033	Dof	NtPOD194
			LOC107770058	Dof	NtPOD71
			LOC107776514	MIKC_MADS	NtPOD60
			LOC107768279	TALE	NtPOD172
			LOC107765238	Dof	NtPOD6
			LOC107809033	Dof	NtPOD200
			LOC107777199	GRAS	NtPOD42
			LOC107792698	BBR-BPC	NtPOD50
			LOC107777142	AP2	NtPOD89
			LOC107770058	Dof	NtPOD17
			LOC107792698	BBR-BPC	NtPOD146
			LOC107776514	MIKC_MADS	NtPOD45
			LOC107777976	C2H2	NtPOD107
			LOC107812294	Dof	NtPOD135
			LOC107770058	Dof	NtPOD104
			LOC107776514	MIKC_MADS	NtPOD132
			LOC107776514	MIKC_MADS	NtPOD88
			LOC107777976	C2H2	NtPOD90
			LOC107777976	C2H2	NtPOD84
			LOC107776521	Dof	NtPOD189
			LOC107776521	Dof	NtPOD142
			LOC107765238	Dof	NtPOD74
			LOC107809033	Dof	NtPOD45
			LOC107809033	Dof	NtPOD105
			LOC107812294	Dof	NtPOD140
			LOC107776514	MIKC_MADS	NtPOD11
			LOC107776514	MIKC_MADS	NtPOD74
			LOC107777199	GRAS	NtPOD42
			LOC107770058	Dof	NtPOD84
			LOC107770058	Dof	NtPOD135
			LOC107765238	Dof	NtPOD60
			LOC107777976	C2H2	NtPOD60
			LOC107777142	AP2	NtPOD104
			LOC107792698	BBR-BPC	NtPOD105
			LOC107776514	MIKC_MADS	NtPOD74
			LOC107770058	Dof	NtPOD139
			LOC107777142	AP2	NtPOD196
			LOC107777142	AP2	NtPOD60
			LOC107777142	AP2	NtPOD50
			LOC107777199	GRAS	NtPOD146
			LOC107777976	C2H2	NtPOD80
			LOC107777142	AP2	NtPOD145
			LOC107792698	BBR-BPC	NtPOD154
			LOC107776190	BBR-BPC	NtPOD154
			LOC107776521	Dof	NtPOD21
			LOC107777976	C2H2	NtPOD158
			LOC107777976	C2H2	NtPOD72
			LOC107768279	TALE	NtPOD4
			LOC107765238	Dof	NtPOD88
			LOC107765238	Dof	NtPOD132
			LOC107777142	AP2	NtPOD205
			LOC107770058	Dof	NtPOD17
			LOC107777976	C2H2	NtPOD179
			LOC107792698	BBR-BPC	NtPOD14
			LOC107777976	C2H2	NtPOD149
			LOC107777199	GRAS	NtPOD175
			LOC107770058	Dof	NtPOD135
			LOC107770058	Dof	NtPOD135
			LOC107777142	AP2	NtPOD143
			LOC107792698	BBR-BPC	NtPOD14
			LOC107792698	BBR-BPC	NtPOD139
			LOC107768279	TALE	NtPOD42
			LOC107770058	Dof	NtPOD91
			LOC107770058	Dof	NtPOD124
			LOC107777142	AP2	NtPOD74
			LOC107776514	MIKC_MADS	NtPOD48
			LOC107777142	AP2	NtPOD189
			LOC107770058	Dof	NtPOD8
			LOC107765238	Dof	NtPOD196
			LOC107776514	MIKC_MADS	NtPOD75
			LOC107809033	Dof	NtPOD160
			LOC107768279	TALE	NtPOD42
			LOC107776514	MIKC_MADS	NtPOD189
			LOC107777976	C2H2	NtPOD90
			LOC107777976	C2H2	NtPOD34
			LOC107812294	Dof	NtPOD104
			LOC107777976	C2H2	NtPOD116
			LOC107777976	C2H2	NtPOD75
			LOC107770058	Dof	NtPOD29
			LOC107792698	BBR-BPC	NtPOD42
			LOC107812294	Dof	NtPOD106
			LOC107812294	Dof	NtPOD122
			LOC107776514	MIKC_MADS	NtPOD21
			LOC107776514	MIKC_MADS	NtPOD105
			LOC107776514	MIKC_MADS	NtPOD104
			LOC107809033	Dof	NtPOD196
			LOC107770058	Dof	NtPOD130
			LOC107777142	AP2	NtPOD50
			LOC107777976	C2H2	NtPOD112
			LOC107777976	C2H2	NtPOD90
			LOC107812294	Dof	NtPOD45
			LOC107770058	Dof	NtPOD161
			LOC107777199	GRAS	NtPOD92
			LOC107776514	MIKC_MADS	NtPOD186
			LOC107765238	Dof	NtPOD35
			LOC107776190	BBR-BPC	NtPOD190
			LOC107776514	MIKC_MADS	NtPOD189
			LOC107776521	Dof	NtPOD204
			LOC107776190	BBR-BPC	NtPOD178
			LOC107768279	TALE	NtPOD76
			LOC107765238	Dof	NtPOD45
			LOC107776514	MIKC_MADS	NtPOD112
			LOC107777199	GRAS	NtPOD176
			LOC107812294	Dof	NtPOD1
			LOC107777976	C2H2	NtPOD116
			LOC107776514	MIKC_MADS	NtPOD21
			LOC107776514	MIKC_MADS	NtPOD196
			LOC107768279	TALE	NtPOD162
			LOC107776521	Dof	NtPOD51
			LOC107777142	AP2	NtPOD46
			LOC107776514	MIKC_MADS	NtPOD41
			LOC107777976	C2H2	NtPOD184
			LOC107776190	BBR-BPC	NtPOD42
			LOC107777976	C2H2	NtPOD176
			LOC107770058	Dof	NtPOD74
			LOC107776514	MIKC_MADS	NtPOD180
			LOC107809033	Dof	NtPOD71
			LOC107809033	Dof	NtPOD51
			LOC107777199	GRAS	NtPOD196
			LOC107777199	GRAS	NtPOD169
			LOC107777142	AP2	NtPOD123
			LOC107770058	Dof	NtPOD74
			LOC107776190	BBR-BPC	NtPOD42
			LOC107792698	BBR-BPC	NtPOD92
			LOC107777142	AP2	NtPOD135
			LOC107776521	Dof	NtPOD53
			LOC107812294	Dof	NtPOD105
			LOC107812294	Dof	NtPOD17
			LOC107812294	Dof	NtPOD17
			LOC107777976	C2H2	NtPOD23
			LOC107770058	Dof	NtPOD146
			LOC107776514	MIKC_MADS	NtPOD19
			LOC107776514	MIKC_MADS	NtPOD17
			LOC107776514	MIKC_MADS	NtPOD71
			LOC107776514	MIKC_MADS	NtPOD42
			LOC107776514	MIKC_MADS	NtPOD186
			LOC107770058	Dof	NtPOD175
			LOC107777976	C2H2	NtPOD90
			LOC107777976	C2H2	NtPOD84
			LOC107768279	TALE	NtPOD4
			LOC107792698	BBR-BPC	NtPOD154
			LOC107770058	Dof	NtPOD189
			LOC107770058	Dof	NtPOD71
			LOC107776521	Dof	NtPOD10
			LOC107776521	Dof	NtPOD149
			LOC107777142	AP2	NtPOD12
			LOC107809033	Dof	NtPOD204
			LOC107809033	Dof	NtPOD84
			LOC107792698	BBR-BPC	NtPOD112
			LOC107792698	BBR-BPC	NtPOD90
			LOC107809033	Dof	NtPOD166
			LOC107777142	AP2	NtPOD105
			LOC107777976	C2H2	NtPOD152
			LOC107777142	AP2	NtPOD160
			LOC107777142	AP2	NtPOD65
			LOC107776190	BBR-BPC	NtPOD128
			LOC107777976	C2H2	NtPOD162
			LOC107776514	MIKC_MADS	NtPOD172
			LOC107777976	C2H2	NtPOD112
			LOC107777976	C2H2	NtPOD51
			LOC107777976	C2H2	NtPOD90
			LOC107777199	GRAS	NtPOD193
			LOC107776514	MIKC_MADS	NtPOD21
			LOC107776514	MIKC_MADS	NtPOD146
			LOC107765238	Dof	NtPOD196
			LOC107770058	Dof	NtPOD149
			LOC107809033	Dof	NtPOD189
			LOC107777976	C2H2	NtPOD3
			LOC107776514	MIKC_MADS	NtPOD207
			LOC107812294	Dof	NtPOD89
			LOC107792698	BBR-BPC	NtPOD122
			LOC107777976	C2H2	NtPOD84
			LOC107809033	Dof	NtPOD84
			LOC107777142	AP2	NtPOD69
			LOC107777976	C2H2	NtPOD92
			LOC107770058	Dof	NtPOD178
			LOC107770058	Dof	NtPOD123
			LOC107776514	MIKC_MADS	NtPOD123
			LOC107776521	Dof	NtPOD123
			LOC107777142	AP2	NtPOD105
			LOC107768279	TALE	NtPOD42
			LOC107809033	Dof	NtPOD88
			LOC107809033	Dof	NtPOD132
			LOC107777142	AP2	NtPOD103
			LOC107776514	MIKC_MADS	NtPOD123
			LOC107776190	BBR-BPC	NtPOD74
			LOC107809033	Dof	NtPOD61
			LOC107770058	Dof	NtPOD92
			LOC107776514	MIKC_MADS	NtPOD44
			LOC107776514	MIKC_MADS	NtPOD86
			LOC107776514	MIKC_MADS	NtPOD45
			LOC107776514	MIKC_MADS	NtPOD105
			LOC107777142	AP2	NtPOD48
			LOC107792698	BBR-BPC	NtPOD42
			LOC107768279	TALE	NtPOD117
			LOC107765238	Dof	NtPOD17
			LOC107770058	Dof	NtPOD75
			LOC107776190	BBR-BPC	NtPOD190
			LOC107776514	MIKC_MADS	NtPOD76
			LOC107777142	AP2	NtPOD21
			LOC107776521	Dof	NtPOD148
			LOC107776521	Dof	NtPOD191
			LOC107809033	Dof	NtPOD21
			LOC107809033	Dof	NtPOD142
			LOC107809033	Dof	NtPOD141
			LOC107776514	MIKC_MADS	NtPOD142
			LOC107776514	MIKC_MADS	NtPOD141
			LOC107776514	MIKC_MADS	NtPOD185
			LOC107768279	TALE	NtPOD14
			LOC107777976	C2H2	NtPOD194
			LOC107777142	AP2	NtPOD44
			LOC107776514	MIKC_MADS	NtPOD87
			LOC107776514	MIKC_MADS	NtPOD169
			LOC107776514	MIKC_MADS	NtPOD92
			LOC107776514	MIKC_MADS	NtPOD173
			LOC107777976	C2H2	NtPOD90
			LOC107777976	C2H2	NtPOD84
			LOC107770058	Dof	NtPOD180
			LOC107777976	C2H2	NtPOD125
			LOC107776521	Dof	NtPOD21
			LOC107776521	Dof	NtPOD84
			LOC107776514	MIKC_MADS	NtPOD24
			LOC107765238	Dof	NtPOD75
			LOC107809033	Dof	NtPOD23
			LOC107777976	C2H2	NtPOD144
			LOC107777142	AP2	NtPOD117
			LOC107777976	C2H2	NtPOD187
			LOC107776514	MIKC_MADS	NtPOD124
			LOC107776514	MIKC_MADS	NtPOD91
			LOC107776514	MIKC_MADS	NtPOD148
			LOC107776521	Dof	NtPOD146
			LOC107768279	TALE	NtPOD66
			LOC107770058	Dof	NtPOD105
			LOC107776190	BBR-BPC	NtPOD42
			LOC107809033	Dof	NtPOD75
			LOC107776514	MIKC_MADS	NtPOD112
			LOC107768279	TALE	NtPOD58
			LOC107792698	BBR-BPC	NtPOD193
			LOC107770058	Dof	NtPOD51
			LOC107770058	Dof	NtPOD76
			LOC107776514	MIKC_MADS	NtPOD144
			LOC107768279	TALE	NtPOD190
			LOC107765238	Dof	NtPOD65
			LOC107765238	Dof	NtPOD74
			LOC107777142	AP2	NtPOD137
			LOC107777142	AP2	NtPOD75
			LOC107809033	Dof	NtPOD205
			LOC107776514	MIKC_MADS	NtPOD149
			LOC107776521	Dof	NtPOD161
			LOC107777142	AP2	NtPOD34
			LOC107777142	AP2	NtPOD66
			LOC107792698	BBR-BPC	NtPOD153
			LOC107765238	Dof	NtPOD169
			LOC107809033	Dof	NtPOD161
			LOC107770058	Dof	NtPOD44
			LOC107770058	Dof	NtPOD176
			LOC107776514	MIKC_MADS	NtPOD37
			LOC107776521	Dof	NtPOD161
			LOC107776521	Dof	NtPOD123
			LOC107776521	Dof	NtPOD130
			LOC107777142	AP2	NtPOD160
			LOC107777142	AP2	NtPOD196
			LOC107777142	AP2	NtPOD146
			LOC107777142	AP2	NtPOD206
			LOC107777142	AP2	NtPOD105
			LOC107777142	AP2	NtPOD50
			LOC107765238	Dof	NtPOD84
			LOC107765238	Dof	NtPOD21
			LOC107765238	Dof	NtPOD200
			LOC107792698	BBR-BPC	NtPOD196
			LOC107792698	BBR-BPC	NtPOD201
			LOC107809033	Dof	NtPOD175
			LOC107777142	AP2	NtPOD145
			LOC107768279	TALE	NtPOD139
			LOC107765238	Dof	NtPOD141
			LOC107765238	Dof	NtPOD142
			LOC107776514	MIKC_MADS	NtPOD153
			LOC107777976	C2H2	NtPOD93
			LOC107770058	Dof	NtPOD176
			LOC107777976	C2H2	NtPOD20
			LOC107792698	BBR-BPC	NtPOD75
			LOC107777976	C2H2	NtPOD187
			LOC107777976	C2H2	NtPOD115
			LOC107792698	BBR-BPC	NtPOD42
			LOC107777142	AP2	NtPOD42
			LOC107777142	AP2	NtPOD84
			LOC107777142	AP2	NtPOD178
			LOC107770058	Dof	NtPOD60
			LOC107770058	Dof	NtPOD204
			LOC107777976	C2H2	NtPOD201
			LOC107776190	BBR-BPC	NtPOD12
			LOC107777142	AP2	NtPOD84
			LOC107792698	BBR-BPC	NtPOD154
			LOC107765238	Dof	NtPOD84
			LOC107770058	Dof	NtPOD80
			LOC107777142	AP2	NtPOD93
			LOC107770058	Dof	NtPOD44
			LOC107770058	Dof	NtPOD9
			LOC107777142	AP2	NtPOD20
			LOC107777142	AP2	NtPOD161
			LOC107776514	MIKC_MADS	NtPOD161
			LOC107776521	Dof	NtPOD46
			LOC107792698	BBR-BPC	NtPOD75
			LOC107777142	AP2	NtPOD112
			LOC107770058	Dof	NtPOD75
			LOC107776514	MIKC_MADS	NtPOD193
			LOC107776514	MIKC_MADS	NtPOD130
			LOC107777976	C2H2	NtPOD168
			LOC107776514	MIKC_MADS	NtPOD160
			LOC107777976	C2H2	NtPOD125
			LOC107777142	AP2	NtPOD169
			LOC107776190	BBR-BPC	NtPOD8
			LOC107768279	TALE	NtPOD201
			LOC107768279	TALE	NtPOD92
			LOC107777976	C2H2	NtPOD187
			LOC107777976	C2H2	NtPOD115
			LOC107765238	Dof	NtPOD10
			LOC107777142	AP2	NtPOD204
			LOC107776514	MIKC_MADS	NtPOD104
			LOC107776514	MIKC_MADS	NtPOD169
			LOC107776521	Dof	NtPOD88
			LOC107776521	Dof	NtPOD132
			LOC107777142	AP2	NtPOD80
			LOC107777976	C2H2	NtPOD157
			LOC107809033	Dof	NtPOD65
			LOC107809033	Dof	NtPOD149
			LOC107777142	AP2	NtPOD200
			LOC107777142	AP2	NtPOD172
			LOC107777142	AP2	NtPOD51
			LOC107777142	AP2	NtPOD130
			LOC107770058	Dof	NtPOD161
			LOC107770058	Dof	NtPOD94
			LOC107776190	BBR-BPC	NtPOD201
			LOC107776521	Dof	NtPOD84
			LOC107809033	Dof	NtPOD180
			LOC107777142	AP2	NtPOD74
			LOC107776514	MIKC_MADS	NtPOD135
			LOC107777142	AP2	NtPOD172
			LOC107776514	MIKC_MADS	NtPOD201
			LOC107776521	Dof	NtPOD93
			LOC107776521	Dof	NtPOD196
			LOC107776521	Dof	NtPOD200
			LOC107809033	Dof	NtPOD183
			LOC107777142	AP2	NtPOD44
			LOC107777142	AP2	NtPOD175
			LOC107770058	Dof	NtPOD80
			LOC107770058	Dof	NtPOD74
			LOC107776514	MIKC_MADS	NtPOD75
			LOC107776514	MIKC_MADS	NtPOD75
			LOC107776514	MIKC_MADS	NtPOD75
			LOC107776514	MIKC_MADS	NtPOD75
			LOC107776514	MIKC_MADS	NtPOD75
			LOC107776514	MIKC_MADS	NtPOD75
			LOC107776514	MIKC_MADS	NtPOD75
			LOC107776514	MIKC_MADS	NtPOD75
			LOC107776514	MIKC_MADS	NtPOD75
			LOC107776514	MIKC_MADS	NtPOD75
			LOC107776514	MIKC_MADS	NtPOD75
			LOC107776514	MIKC_MADS	NtPOD75
			LOC107776514	MIKC_MADS	NtPOD75
			LOC107776514	MIKC_MADS	NtPOD75
			LOC107776514	MIKC_MADS	NtPOD75
			LOC107776514	MIKC_MADS	NtPOD75
			LOC107776514	MIKC_MADS	NtPOD75
			LOC107776514	MIKC_MADS	NtPOD75
			LOC107776514	MIKC_MADS	NtPOD75
			LOC107776514	MIKC_MADS	NtPOD75
			LOC107776514	MIKC_MADS	NtPOD75
			LOC107776514	MIKC_MADS	NtPOD75
			LOC107776514	MIKC_MADS	NtPOD75
			LOC107776514	MIKC_MADS	NtPOD75
			LOC107776514	MIKC_MADS	NtPOD75
			LOC107776514	MIKC_MADS	NtPOD75
			LOC107776514	MIKC_MADS	NtPOD75
			LOC107776514	MIKC_MADS	NtPOD75
			LOC107776514	MIKC_MADS	NtPOD75
			LOC107776514	MIKC_MADS	NtPOD75
			LOC107776514	MIKC_MADS	NtPOD75
			LOC107776514	MIKC_MADS	NtPOD75
			LOC107776514	MIKC_MADS	NtPOD75
			LOC107776514	MIKC_MADS	NtPOD75
			LOC107776514	MIKC_MADS	NtPOD75
			LOC107776514	MIKC_MADS	NtPOD75
			LOC107776514	MIKC_MADS	NtPOD75
			LOC107776514	MIKC_MADS	NtPOD75
			LOC107776514	MIKC_MADS	NtPOD75
			LOC107776514	MIKC_MADS	NtPOD75
			LOC107776514	MIKC_MADS	NtPOD75
			LOC107776514	MIKC_MADS	NtPOD75
			LOC107776514	MIKC_MADS	NtPOD75
			LOC107776514	MIKC_MADS	NtPOD75
			LOC107776514	MIKC_MADS	NtPOD75
			LOC107776514	MIKC_MADS	NtPOD75
			LOC107776514	MIKC_MADS	NtPOD75
			LOC107776514	MIKC_MADS	NtPOD75
			LOC107776514	MIKC_MADS	NtPOD75
			LOC107776514	MIKC_MADS	NtPOD75
			LOC107776514	MIKC_MADS	NtPOD75
			LOC107776514	MIKC_MADS	NtPOD75
			LOC107776514	MIKC_MADS	NtPOD75
			LOC107776514	MIKC_MADS	NtPOD75
			LOC107776514	MIKC_MADS	NtPOD75
			LOC107776514	MIKC_MADS	NtPOD75
			LOC107776514	MIKC_MADS	NtPOD75
			LOC107776514	MIKC_MADS	NtPOD75
			LOC107776514	MIKC_MADS	NtPOD75
			LOC107776514	MIKC_MADS	NtPOD75
			LOC107776514	MIKC_MADS	NtPOD75
			LOC107776514	MIKC_MADS	NtPOD75
			LOC107776514	MIKC_MADS	NtPOD75
			LOC107776514	MIKC_MADS	NtPOD75
			LOC107776514	MIKC_MADS	NtPOD75
			LOC107776514	MIKC_MADS	NtPOD75
			LOC107776514	MIKC_MADS	NtPOD75
			LOC107776514	MIKC_MADS	NtPOD75
			LOC107776514	MIKC_MADS	NtPOD157
			LOC107777976	C2H2	NtPOD75
			LOC107777142	AP2	NtPOD33
			LOC107777976	C2H2	NtPOD200
			LOC107777976	C2H2	NtPOD36
			LOC107776521	Dof	NtPOD135
			LOC107776514	MIKC_MADS	NtPOD42
			LOC107776514	MIKC_MADS	NtPOD51
			LOC107768279	TALE	NtPOD84
			LOC107809033	Dof	NtPOD129
			LOC107777142	AP2	NtPOD33
			LOC107777142	AP2	NtPOD76
			LOC107792698	BBR-BPC	NtPOD193
			LOC107770058	Dof	NtPOD33
			LOC107770058	Dof	NtPOD161
			LOC107776514	MIKC_MADS	NtPOD192
			LOC107777142	AP2	NtPOD65
			LOC107777976	C2H2	NtPOD30
			LOC107777976	C2H2	NtPOD176
			LOC107792698	BBR-BPC	NtPOD34
			LOC107777976	C2H2	NtPOD96
			LOC107776514	MIKC_MADS	NtPOD161
			LOC107777142	AP2	NtPOD71
			LOC107777142	AP2	NtPOD11
			LOC107765238	Dof	NtPOD61
			LOC107776514	MIKC_MADS	NtPOD140
			LOC107776514	MIKC_MADS	NtPOD37
			LOC107776514	MIKC_MADS	NtPOD21
			LOC107777142	AP2	NtPOD128
			LOC107792698	BBR-BPC	NtPOD172
			LOC107777142	AP2	NtPOD74
			LOC107776514	MIKC_MADS	NtPOD161
			LOC107776190	BBR-BPC	NtPOD92
			LOC107792698	BBR-BPC	NtPOD196
			LOC107777976	C2H2	NtPOD184
			LOC107777142	AP2	NtPOD168
			LOC107777142	AP2	NtPOD112
			LOC107777142	AP2	NtPOD90
			LOC107777142	AP2	NtPOD75
			LOC107809033	Dof	NtPOD65
			LOC107777142	AP2	NtPOD112
			LOC107777142	AP2	NtPOD90
			LOC107776521	Dof	NtPOD50
			LOC107776514	MIKC_MADS	NtPOD93
			LOC107776514	MIKC_MADS	NtPOD201
			LOC107809033	Dof	NtPOD51
			LOC107777976	C2H2	NtPOD84
			LOC107777142	AP2	NtPOD130
			LOC107776190	BBR-BPC	NtPOD193
			LOC107776521	Dof	NtPOD161
			LOC107776521	Dof	NtPOD66
			LOC107777142	AP2	NtPOD64
			LOC107777142	AP2	NtPOD175
			LOC107777142	AP2	NtPOD34
			LOC107776514	MIKC_MADS	NtPOD161
			LOC107776514	MIKC_MADS	NtPOD166
			LOC107768279	TALE	NtPOD14
			LOC107792698	BBR-BPC	NtPOD92
			LOC107765238	Dof	NtPOD189
			LOC107765238	Dof	NtPOD183
			LOC107809033	Dof	NtPOD192
			LOC107776190	BBR-BPC	NtPOD105
			LOC107777142	AP2	NtPOD161
			LOC107777142	AP2	NtPOD24
			LOC107765238	Dof	NtPOD51
			LOC107765238	Dof	NtPOD114
			LOC107809033	Dof	NtPOD190
			LOC107776514	MIKC_MADS	NtPOD84
			LOC107776514	MIKC_MADS	NtPOD37
			LOC107770058	Dof	NtPOD184
			LOC107776514	MIKC_MADS	NtPOD161
			LOC107776514	MIKC_MADS	NtPOD200
			LOC107776514	MIKC_MADS	NtPOD178
			LOC107776514	MIKC_MADS	NtPOD146
			LOC107765238	Dof	NtPOD202
			LOC107765238	Dof	NtPOD77
			LOC107809033	Dof	NtPOD17
			LOC107792698	BBR-BPC	NtPOD42
			LOC107776521	Dof	NtPOD179
			LOC107776521	Dof	NtPOD177
			LOC107776521	Dof	NtPOD114
			LOC107777142	AP2	NtPOD60
			LOC107765238	Dof	NtPOD201
			LOC107765238	Dof	NtPOD92
			LOC107777976	C2H2	NtPOD202
			LOC107809033	Dof	NtPOD124
			LOC107809033	Dof	NtPOD91
			LOC107777976	C2H2	NtPOD117
			LOC107792698	BBR-BPC	NtPOD178
			LOC107777142	AP2	NtPOD41
			LOC107776514	MIKC_MADS	NtPOD140
			LOC107776514	MIKC_MADS	NtPOD196
			LOC107776514	MIKC_MADS	NtPOD183
			LOC107777142	AP2	NtPOD130
			LOC107809033	Dof	NtPOD140
			LOC107777976	C2H2	NtPOD89
			LOC107776521	Dof	NtPOD15
			LOC107776514	MIKC_MADS	NtPOD65
			LOC107792698	BBR-BPC	NtPOD207
			LOC107765238	Dof	NtPOD1
			LOC107809033	Dof	NtPOD146
			LOC107777142	AP2	NtPOD175
			LOC107776521	Dof	NtPOD53
			LOC107776521	Dof	NtPOD200
			LOC107777976	C2H2	NtPOD201
			LOC107792698	BBR-BPC	NtPOD50
			LOC107776514	MIKC_MADS	NtPOD98
			LOC107776514	MIKC_MADS	NtPOD75
			LOC107765238	Dof	NtPOD104
			LOC107765238	Dof	NtPOD176
			LOC107765238	Dof	NtPOD24
			LOC107809033	Dof	NtPOD22
			LOC107809033	Dof	NtPOD17
			LOC107777142	AP2	NtPOD44
			LOC107776521	Dof	NtPOD61
			LOC107776521	Dof	NtPOD104
			LOC107770058	Dof	NtPOD65
			LOC107776514	MIKC_MADS	NtPOD105
			LOC107765238	Dof	NtPOD17
			LOC107792698	BBR-BPC	NtPOD75
			LOC107770058	Dof	NtPOD178
			LOC107770058	Dof	NtPOD44
			LOC107777142	AP2	NtPOD172
			LOC107777142	AP2	NtPOD9
			LOC107776514	MIKC_MADS	NtPOD71
			LOC107776514	MIKC_MADS	NtPOD37
			LOC107777142	AP2	NtPOD37
			LOC107765238	Dof	NtPOD123
			LOC107770058	Dof	NtPOD196
			LOC107777976	C2H2	NtPOD112
			LOC107777976	C2H2	NtPOD90
			LOC107776521	Dof	NtPOD204
			LOC107777142	AP2	NtPOD74
			LOC107776190	BBR-BPC	NtPOD50
			LOC107777976	C2H2	NtPOD109
			LOC107777142	AP2	NtPOD149
			LOC107777976	C2H2	NtPOD60
			LOC107777976	C2H2	NtPOD86
			LOC107809033	Dof	NtPOD21
			LOC107809033	Dof	NtPOD161
			LOC107792698	BBR-BPC	NtPOD128
			LOC107776514	MIKC_MADS	NtPOD105
			LOC107776190	BBR-BPC	NtPOD71
			LOC107777142	AP2	NtPOD30
			LOC107777142	AP2	NtPOD205
			LOC107770058	Dof	NtPOD65
			LOC107770058	Dof	NtPOD140
			LOC107770058	Dof	NtPOD51
			LOC107765238	Dof	NtPOD84
			LOC107776514	MIKC_MADS	NtPOD69
			LOC107776514	MIKC_MADS	NtPOD37
			LOC107777976	C2H2	NtPOD34
			LOC107777142	AP2	NtPOD46
			LOC107776190	BBR-BPC	NtPOD120
			LOC107776514	MIKC_MADS	NtPOD92
			LOC107776190	BBR-BPC	NtPOD42
			LOC107776190	BBR-BPC	NtPOD207
			LOC107765238	Dof	NtPOD126
			LOC107777976	C2H2	NtPOD125
			LOC107777976	C2H2	NtPOD84
			LOC107770058	Dof	NtPOD65
			LOC107770058	Dof	NtPOD168
			LOC107776514	MIKC_MADS	NtPOD161
			LOC107777976	C2H2	NtPOD152
			LOC107792698	BBR-BPC	NtPOD146
			LOC107792698	BBR-BPC	NtPOD14
			LOC107777976	C2H2	NtPOD51
			LOC107770058	Dof	NtPOD44
			LOC107809033	Dof	NtPOD19
			LOC107809033	Dof	NtPOD106
			LOC107776521	Dof	NtPOD21
			LOC107776514	MIKC_MADS	NtPOD186
			LOC107792698	BBR-BPC	NtPOD185
			LOC107792698	BBR-BPC	NtPOD172
			LOC107792698	BBR-BPC	NtPOD184
			LOC107777976	C2H2	NtPOD117
			LOC107777142	AP2	NtPOD160
			LOC107792698	BBR-BPC	NtPOD146
			LOC107765238	Dof	NtPOD11
			LOC107765238	Dof	NtPOD122
			LOC107776190	BBR-BPC	NtPOD120
			LOC107809033	Dof	NtPOD98
			LOC107777142	AP2	NtPOD32
			LOC107777142	AP2	NtPOD190
			LOC107792698	BBR-BPC	NtPOD88
			LOC107792698	BBR-BPC	NtPOD132
			LOC107776190	BBR-BPC	NtPOD112
			LOC107776190	BBR-BPC	NtPOD90
			LOC107770058	Dof	NtPOD201
			LOC107770058	Dof	NtPOD51
			LOC107770058	Dof	NtPOD46
			LOC107776514	MIKC_MADS	NtPOD112
			LOC107792698	BBR-BPC	NtPOD175
			LOC107777142	AP2	NtPOD74
			LOC107765238	Dof	NtPOD105
			LOC107776190	BBR-BPC	NtPOD112
			LOC107776190	BBR-BPC	NtPOD90
			LOC107792698	BBR-BPC	NtPOD201
			LOC107770058	Dof	NtPOD6
			LOC107770058	Dof	NtPOD65
			LOC107770058	Dof	NtPOD190
			LOC107777142	AP2	NtPOD34
			LOC107776190	BBR-BPC	NtPOD42
			LOC107776514	MIKC_MADS	NtPOD60
			LOC107776514	MIKC_MADS	NtPOD46
			LOC107776521	Dof	NtPOD95
			LOC107770058	Dof	NtPOD161
			LOC107809033	Dof	NtPOD33
			LOC107777142	AP2	NtPOD19
			LOC107777142	AP2	NtPOD116
			LOC107777142	AP2	NtPOD134
			LOC107776514	MIKC_MADS	NtPOD6
			LOC107777976	C2H2	NtPOD114
			LOC107776190	BBR-BPC	NtPOD146
			LOC107776521	Dof	NtPOD74
			LOC107776514	MIKC_MADS	NtPOD74
			LOC107776514	MIKC_MADS	NtPOD204
			LOC107777142	AP2	NtPOD21
			LOC107777976	C2H2	NtPOD128
			LOC107776521	Dof	NtPOD17
			LOC107776514	MIKC_MADS	NtPOD146
			LOC107776514	MIKC_MADS	NtPOD196
			LOC107777142	AP2	NtPOD161
			LOC107777142	AP2	NtPOD17
			LOC107777976	C2H2	NtPOD145
			LOC107777976	C2H2	NtPOD37
			LOC107777142	AP2	NtPOD79
			LOC107777142	AP2	NtPOD12
			LOC107809033	Dof	NtPOD124
			LOC107809033	Dof	NtPOD91
			LOC107776514	MIKC_MADS	NtPOD173
			LOC107776514	MIKC_MADS	NtPOD189
			LOC107776514	MIKC_MADS	NtPOD75
			LOC107792698	BBR-BPC	NtPOD178
			LOC107777976	C2H2	NtPOD187
			LOC107777976	C2H2	NtPOD115
			LOC107765238	Dof	NtPOD80
			LOC107770058	Dof	NtPOD21
			LOC107792698	BBR-BPC	NtPOD96
			LOC107809033	Dof	NtPOD112
			LOC107809033	Dof	NtPOD90
			LOC107777976	C2H2	NtPOD3
			LOC107777142	AP2	NtPOD124
			LOC107777142	AP2	NtPOD91
			LOC107777142	AP2	NtPOD80
			LOC107792698	BBR-BPC	NtPOD89
			LOC107792698	BBR-BPC	NtPOD175
			LOC107776514	MIKC_MADS	NtPOD116
			LOC107777142	AP2	NtPOD60
			LOC107777976	C2H2	NtPOD14
			LOC107776514	MIKC_MADS	NtPOD201
			LOC107776514	MIKC_MADS	NtPOD84
			LOC107776514	MIKC_MADS	NtPOD66
			LOC107776514	MIKC_MADS	NtPOD44
			LOC107770058	Dof	NtPOD53
			LOC107776521	Dof	NtPOD91
			LOC107776521	Dof	NtPOD124
			LOC107776521	Dof	NtPOD191
			LOC107777142	AP2	NtPOD161
			LOC107792698	BBR-BPC	NtPOD179
			LOC107792698	BBR-BPC	NtPOD177
			LOC107776514	MIKC_MADS	NtPOD144
			LOC107776514	MIKC_MADS	NtPOD196
			LOC107776514	MIKC_MADS	NtPOD149
			LOC107776514	MIKC_MADS	NtPOD130
			LOC107809033	Dof	NtPOD123
			LOC107809033	Dof	NtPOD44
			LOC107777142	AP2	NtPOD70
			LOC107777142	AP2	NtPOD74
			LOC107777142	AP2	NtPOD198
			LOC107777976	C2H2	NtPOD96
			LOC107776190	BBR-BPC	NtPOD104
			LOC107776521	Dof	NtPOD35
			LOC107777142	AP2	NtPOD81
			LOC107777142	AP2	NtPOD84
			LOC107770058	Dof	NtPOD176
			LOC107776514	MIKC_MADS	NtPOD19
			LOC107776514	MIKC_MADS	NtPOD160
			LOC107776514	MIKC_MADS	NtPOD144
			LOC107776514	MIKC_MADS	NtPOD75
			LOC107792698	BBR-BPC	NtPOD92
			LOC107792698	BBR-BPC	NtPOD98
			LOC107770058	Dof	NtPOD191
			LOC107770058	Dof	NtPOD177
			LOC107770058	Dof	NtPOD123
			LOC107792698	BBR-BPC	NtPOD105
			LOC107777142	AP2	NtPOD60
			LOC107777142	AP2	NtPOD195
			LOC107776514	MIKC_MADS	NtPOD48
			LOC107776514	MIKC_MADS	NtPOD17
			LOC107809033	Dof	NtPOD175
			LOC107792698	BBR-BPC	NtPOD190
			LOC107792698	BBR-BPC	NtPOD42
			LOC107776514	MIKC_MADS	NtPOD157
			LOC107776514	MIKC_MADS	NtPOD169
			LOC107792698	BBR-BPC	NtPOD154
			LOC107777142	AP2	NtPOD155
			LOC107776514	MIKC_MADS	NtPOD106
			LOC107776514	MIKC_MADS	NtPOD98
			LOC107770058	Dof	NtPOD122
			LOC107770058	Dof	NtPOD149
			LOC107770058	Dof	NtPOD135
			LOC107792698	BBR-BPC	NtPOD207
			LOC107777142	AP2	NtPOD30
			LOC107777142	AP2	NtPOD146
			LOC107777142	AP2	NtPOD132
			LOC107777142	AP2	NtPOD88
			LOC107777142	AP2	NtPOD98
			LOC107809033	Dof	NtPOD92
			LOC107776514	MIKC_MADS	NtPOD71
			LOC107776514	MIKC_MADS	NtPOD50
			LOC107770058	Dof	NtPOD193
			LOC107777142	AP2	NtPOD161
			LOC107776514	MIKC_MADS	NtPOD19
			LOC107776514	MIKC_MADS	NtPOD84
			LOC107809033	Dof	NtPOD120
			LOC107792698	BBR-BPC	NtPOD179
			LOC107792698	BBR-BPC	NtPOD177
			LOC107792698	BBR-BPC	NtPOD195
			LOC107792698	BBR-BPC	NtPOD88
			LOC107792698	BBR-BPC	NtPOD132
			LOC107776514	MIKC_MADS	NtPOD69
			LOC107776514	MIKC_MADS	NtPOD4
			LOC107777142	AP2	NtPOD19
			LOC107777142	AP2	NtPOD205
			LOC107777142	AP2	NtPOD180
			LOC107770058	Dof	NtPOD21
			LOC107792698	BBR-BPC	NtPOD42
			LOC107776514	MIKC_MADS	NtPOD125
			LOC107777976	C2H2	NtPOD36
			LOC107777142	AP2	NtPOD85
			LOC107776514	MIKC_MADS	NtPOD42
			LOC107792698	BBR-BPC	NtPOD51
			LOC107777142	AP2	NtPOD4
			LOC107770058	Dof	NtPOD120
			LOC107777142	AP2	NtPOD109
			LOC107777142	AP2	NtPOD51
			LOC107809033	Dof	NtPOD177
			LOC107809033	Dof	NtPOD179
			LOC107809033	Dof	NtPOD168
			LOC107770058	Dof	NtPOD196
			LOC107770058	Dof	NtPOD185
			LOC107777142	AP2	NtPOD105
			LOC107777976	C2H2	NtPOD137
			LOC107776514	MIKC_MADS	NtPOD76
			LOC107776514	MIKC_MADS	NtPOD176
			LOC107776514	MIKC_MADS	NtPOD75
			LOC107770058	Dof	NtPOD46
			LOC107777142	AP2	NtPOD65
			LOC107777142	AP2	NtPOD105
			LOC107777142	AP2	NtPOD176
			LOC107777976	C2H2	NtPOD137
			LOC107809033	Dof	NtPOD200
			LOC107809033	Dof	NtPOD173
			LOC107777142	AP2	NtPOD92
			LOC107792698	BBR-BPC	NtPOD75
			LOC107776514	MIKC_MADS	NtPOD41
			LOC107776514	MIKC_MADS	NtPOD43
			LOC107776514	MIKC_MADS	NtPOD193
			LOC107777976	C2H2	NtPOD145
			LOC107770058	Dof	NtPOD188
			LOC107770058	Dof	NtPOD155
			LOC107809033	Dof	NtPOD11
			LOC107770058	Dof	NtPOD140
			LOC107792698	BBR-BPC	NtPOD105
			LOC107776514	MIKC_MADS	NtPOD112
			LOC107776514	MIKC_MADS	NtPOD90
			LOC107792698	BBR-BPC	NtPOD172
			LOC107792698	BBR-BPC	NtPOD14
			LOC107792698	BBR-BPC	NtPOD75
			LOC107770058	Dof	NtPOD169
			LOC107770058	Dof	NtPOD161
			LOC107770058	Dof	NtPOD159
			LOC107777142	AP2	NtPOD139
			LOC107777142	AP2	NtPOD44
			LOC107777142	AP2	NtPOD128
			LOC107776514	MIKC_MADS	NtPOD71
			LOC107792698	BBR-BPC	NtPOD135
			LOC107792698	BBR-BPC	NtPOD105
			LOC107777142	AP2	NtPOD81
			LOC107777142	AP2	NtPOD132
			LOC107777142	AP2	NtPOD88
			LOC107776514	MIKC_MADS	NtPOD76
			LOC107777142	AP2	NtPOD42
			LOC107777142	AP2	NtPOD84
			LOC107770058	Dof	NtPOD39
			LOC107770058	Dof	NtPOD204
			LOC107776514	MIKC_MADS	NtPOD64
			LOC107776514	MIKC_MADS	NtPOD132
			LOC107776514	MIKC_MADS	NtPOD88
			LOC107777142	AP2	NtPOD80
			LOC107776514	MIKC_MADS	NtPOD51
			LOC107792698	BBR-BPC	NtPOD201
			LOC107777142	AP2	NtPOD174
			LOC107770058	Dof	NtPOD161
			LOC107770058	Dof	NtPOD176
			LOC107777976	C2H2	NtPOD200
			LOC107792698	BBR-BPC	NtPOD92
			LOC107792698	BBR-BPC	NtPOD139
			LOC107770058	Dof	NtPOD58
			LOC107770058	Dof	NtPOD3
			LOC107792698	BBR-BPC	NtPOD76
			LOC107776514	MIKC_MADS	NtPOD41
			LOC107776514	MIKC_MADS	NtPOD134
			LOC107776514	MIKC_MADS	NtPOD196
			LOC107770058	Dof	NtPOD196
			LOC107770058	Dof	NtPOD52
			LOC107776514	MIKC_MADS	NtPOD175
			LOC107777142	AP2	NtPOD161
			LOC107777142	AP2	NtPOD161
			LOC107777142	AP2	NtPOD45
			LOC107770058	Dof	NtPOD11
			LOC107777976	C2H2	NtPOD209
			LOC107777976	C2H2	NtPOD151
			LOC107776514	MIKC_MADS	NtPOD30
			LOC107777142	AP2	NtPOD196
			LOC107770058	Dof	NtPOD178
			LOC107770058	Dof	NtPOD134
			LOC107776514	MIKC_MADS	NtPOD149
			LOC107777976	C2H2	NtPOD177
			LOC107777142	AP2	NtPOD134
			LOC107770058	Dof	NtPOD86
			LOC107776514	MIKC_MADS	NtPOD51
			LOC107792698	BBR-BPC	NtPOD142
			LOC107792698	BBR-BPC	NtPOD141
			LOC107777976	C2H2	NtPOD97
			LOC107776514	MIKC_MADS	NtPOD71
			LOC107770058	Dof	NtPOD182
			LOC107770058	Dof	NtPOD67
			LOC107777976	C2H2	NtPOD105
			LOC107777142	AP2	NtPOD161
			LOC107776514	MIKC_MADS	NtPOD149
			LOC107776514	MIKC_MADS	NtPOD180
			LOC107792698	BBR-BPC	NtPOD14
			LOC107776514	MIKC_MADS	NtPOD128
			LOC107776514	MIKC_MADS	NtPOD132
			LOC107776514	MIKC_MADS	NtPOD88
			LOC107777976	C2H2	NtPOD76
			LOC107777142	AP2	NtPOD90
			LOC107777142	AP2	NtPOD76
			LOC107776514	MIKC_MADS	NtPOD71
			LOC107776514	MIKC_MADS	NtPOD151
			LOC107776514	MIKC_MADS	NtPOD209
			LOC107777976	C2H2	NtPOD37
			LOC107770058	Dof	NtPOD71
			LOC107770058	Dof	NtPOD192
			LOC107777976	C2H2	NtPOD107
			LOC107792698	BBR-BPC	NtPOD105
			LOC107792698	BBR-BPC	NtPOD195
			LOC107777142	AP2	NtPOD21
			LOC107777142	AP2	NtPOD45
			LOC107777976	C2H2	NtPOD179
			LOC107777976	C2H2	NtPOD34
			LOC107792698	BBR-BPC	NtPOD42
			LOC107777142	AP2	NtPOD138
			LOC107770058	Dof	NtPOD105
			LOC107792698	BBR-BPC	NtPOD42
			LOC107777142	AP2	NtPOD90
			LOC107776514	MIKC_MADS	NtPOD168
			LOC107770058	Dof	NtPOD53
			LOC107770058	Dof	NtPOD24
			LOC107792698	BBR-BPC	NtPOD66
			LOC107776514	MIKC_MADS	NtPOD182
			LOC107777142	AP2	NtPOD44
			LOC107777142	AP2	NtPOD127
			LOC107792698	BBR-BPC	NtPOD190
			LOC107776514	MIKC_MADS	NtPOD41
			LOC107773390	HSF	NtPOD168
			LOC107777976	C2H2	NtPOD184
			LOC107806257	CAMTA	NtPOD154
			LOC107776190	BBR-BPC	NtPOD42
			LOC107777976	C2H2	NtPOD176
			LOC107770058	Dof	NtPOD74
			LOC107797149	ERF	NtPOD51
			LOC107776514	MIKC_MADS	NtPOD180
			LOC107809033	Dof	NtPOD71
			LOC107809033	Dof	NtPOD51
			LOC107791228	MYB	NtPOD20
			LOC107777199	GRAS	NtPOD196
			LOC107777199	GRAS	NtPOD169
			LOC107816084	bZIP	NtPOD45
			LOC107759518	MYB	NtPOD21
			LOC107828216	LBD	NtPOD188
			LOC107780621	LBD	NtPOD188
			LOC107771704	LBD	NtPOD188
			LOC107777142	AP2	NtPOD123
			LOC107826703	NAC	NtPOD135
			LOC107827909	GATA	NtPOD3
			LOC107806810	GATA	NtPOD3
			LOC107828273	ERF	NtPOD206
			LOC107796712	WOX	NtPOD179
			LOC107770058	Dof	NtPOD74
			LOC107776190	BBR-BPC	NtPOD42
			LOC107792698	BBR-BPC	NtPOD92
			LOC107777142	AP2	NtPOD135
			LOC107813905	ERF	NtPOD86
			LOC107785172	ARF	NtPOD112
			LOC107785172	ARF	NtPOD90
			LOC107785172	ARF	NtPOD116
			LOC107776521	Dof	NtPOD53
			LOC107822143	MYB_related	NtPOD107
			LOC107812294	Dof	NtPOD105
			LOC107812294	Dof	NtPOD17
			LOC107812294	Dof	NtPOD17
			LOC107788876	LBD	NtPOD172
			LOC107770569	TCP	NtPOD58
			LOC107769080	ERF	NtPOD13
			LOC107777976	C2H2	NtPOD23
			LOC107816762	E2F/DP	NtPOD93
			LOC107770058	Dof	NtPOD146
			LOC107776514	MIKC_MADS	NtPOD19
			LOC107776514	MIKC_MADS	NtPOD17
			LOC107798466	ERF	NtPOD120
			LOC107830890	bHLH	NtPOD66
			LOC107798916	WRKY	NtPOD43
			LOC107803829	WRKY	NtPOD47
			LOC107798916	WRKY	NtPOD120
			LOC107810696	ZF-HD	NtPOD67
			LOC107776098	ZF-HD	NtPOD67
			LOC107760601	HSF	NtPOD170
			LOC107785674	MYB	NtPOD198
			LOC107810510	bHLH	NtPOD188
			LOC107797718	MYB_related	NtPOD26
			LOC107760309	B3	NtPOD32
			LOC107760309	B3	NtPOD8
			LOC107801353	ERF	NtPOD156
			LOC107776514	MIKC_MADS	NtPOD71
			LOC107776514	MIKC_MADS	NtPOD42
			LOC107776514	MIKC_MADS	NtPOD186
			LOC107770058	Dof	NtPOD175
			LOC107792052	G2-like	NtPOD160
			LOC107793736	bHLH	NtPOD208
			LOC107808466	ERF	NtPOD188
			LOC107828216	LBD	NtPOD206
			LOC107780621	LBD	NtPOD206
			LOC107771704	LBD	NtPOD206
			LOC107804504	ERF	NtPOD96
			LOC107760186	MYB	NtPOD90
			LOC107799709	bHLH	NtPOD7
[truncated: 3,278 more rows]

## Sheet: Table 9
Supplementary Table 9. The FPKM values of NtPODs in different tissues
Gene	Seed	Root-1	Root-2	Root-3	Vein	Leaf-1	Leaf-2	Leaf-3	Blade	Stem-3	Stem	Callus	Axillary bud
NtPOD1	72.4069	195.84	239.119	206.916	0.800458	3.27694	0.179074	0.863389	2.02596	15.0962	1.96748	359.226	4.6561
NtPOD2	0	0	0	0.07522	0.024646	0	0	0	0	0	0	0	0
NtPOD3	0.024239	3.50748	17.6149	9.16704	0	0	0	0.101616	0	0.126857	0	0.049927	0
NtPOD4	154.422	147.685	108.923	235.078	2.79718	0.526945	1.38256	3.02938	0.08322	6.67512	6.40489	243.831	0.354957
NtPOD5	7.91564	12.947	25.3602	20.6385	0.19706	0.286724	0.052486	0.126141	0.130165	1.04391	0.473398	6.9182	3.48714
NtPOD6	0.253823	1.54182	0.369751	0.96696	0	0	0	0	0	0	0	0	0
NtPOD7	0.024828	0	0.024184	0	0	0	0	0.0087	0	0	0	0	0
NtPOD8	21.604	14.9291	29.3689	16.9987	3.55902	0.202086	0.329826	0.277632	0.317663	2.50288	0.583205	9.46488	0.07043
NtPOD9	0	0	0	0	0	0	0	0	0	0	0	0	0
NtPOD10	10.8181	0.973755	0.638184	0.12598	0	0	0	0	0	0	0	0	0
NtPOD11	230.043	224.994	297.858	302.901	89.3633	90.7645	3.583	154.453	220.624	121.966	67.9424	197.554	116.91
NtPOD12	22.0562	1.26057	2.49224	0.860263	0	0	0	0	0	0	0	0	0
NtPOD13	0.40438	0.2856	0.709695	0.256483	0.018335	0.33557	0.122968	0	0.023148	0.066034	0.309628	0.972163	1.91412
NtPOD14	198.155	295.988	476	394.592	0.233091	2.24875	0.418508	1.94306	8.20801	16.6941	2.76901	168.548	4.45537
NtPOD15	9.4127	75.7623	133.563	189.433	0.065867	0	0	0.989719	5.28149	0.094414	0.295779	54.0383	0.114651
NtPOD16	0	0.026985	0.071069	0	0	0	0	0	0	0	0	0	0
NtPOD17	16.9394	1.77798	2.14749	0.314315	0	0	0.062708	0	0	0	0	0.022949	0
NtPOD18	10.7217	3.2066	2.29318	0.190167	0	0	0	0	0	0	0	0	0
NtPOD19	16.041	1.10406	0.703228	0.130412	0	0	0	0	0	0	0	0	0
NtPOD20	15.9176	0.980899	0.64697	0.103598	0	0	0	0	0	0	0	0	0
NtPOD21	46.3747	147.86	59.1232	77.4575	4.26695	18.7707	2.94444	1.87157	9.37794	135.488	34.7497	107.827	0.626771
NtPOD22	6.69771	26.1517	65.5175	14.9696	31.7122	7.7318	6.01951	4.89884	11.2305	9.02637	8.5486	7.68833	8.90887
NtPOD23	0	0.025528	0	0	0	0	0	0	0	0.158395	0.026084	0.024428	0.02528
NtPOD24	1.30551	1.57661	7.27104	4.03922	0	0	0	0	0	0	0	3.94066	0
NtPOD25	0.343359	0.100129	0.090943	0.1135	0	0	0	0	0	0.291008	0	0	1.19024
NtPOD26	0.153977	0.167221	0.089437	0.026288	0.051409	0.385031	0.201988	0.233644	0.300158	0.016721	0.033662	0.179701	0.22715
NtPOD27	0	3.0047	0.573721	0.864237	0	0	0	0	0	0	0	0	0
NtPOD28	27.8107	20.8617	54.4118	15.7237	0	0	0.439607	0	0	0	0	0	0
NtPOD29	0.071783	0	0.421031	0.139337	0	0	0	0	0	0	0	0.318031	0
NtPOD30	0.332332	1.22615	1.56631	0.51222	0	0	0	0	0	0	0	3.61642	0
NtPOD31	0.02459	3.74601	1.96362	8.54609	0.782779	6.85357	6.47771	12.907	2.47638	8.34493	0.179542	23.1589	0.136798
NtPOD32	0.18887	2.52508	2.57367	0.255415	0.088894	0	0	0	0	0	0.054684	3.15761	0
NtPOD33	2.95828	38.3399	18.056	32.4104	0	1.1937	0	0.17227	0	1.40133	2.74941	11.0176	0.901172
NtPOD34	0.326389	0	0	0	0.452258	5.97238	1.91125	0.523567	0	0.42718	0.108462	0.109293	0.093896
NtPOD35	0.616903	134.955	40.4991	81.471	1.5172	0.665379	0.248401	0	1.15525	9.62516	43.2811	42.7408	2.05332
NtPOD36	8.63574	0	0	0	0.43751	6.82931	0.584781	0	0.37286	0.248357	1.6436	6.10266	7.59901
NtPOD37	0	0	0	0	0	0	0	0	0	0	0	0	0
NtPOD38	2.78481	34.5615	31.3323	6.60813	0.933922	0.616081	0.325161	0.04585	0.346965	1.41738	0.846561	1.94009	0.881522
NtPOD39	1.38637	2.94836	17.6975	13.0356	0	0	0	0.238655	0	0	0	0	0
NtPOD40	9.20972	21.8641	19.9215	53.1442	1.60945	1.48831	0.816149	6.98987	1.77998	19.4103	3.52903	76.2494	0.076537
NtPOD41	8.80786	21.0589	18.7948	36.7741	0.825135	1.47774	0.751097	6.5721	1.7609	18.5919	3.23522	76.8473	0.052227
NtPOD42	0.158822	0.020912	0	0	1.67321	13.5614	2.63891	1.66955	0.193057	1.69005	0.214453	0.045447	0.132507
NtPOD43	37.1482	109.944	108.426	59.0838	0.026371	0	0	0.081039	0	0	0.042516	38.2166	0
NtPOD44	0	0	0	0	0	0	0	0	0	0	0	0	0
NtPOD45	4.24653	17.8516	27.1186	12.0093	0	0	0	0	0	0	0	0.414843	0
NtPOD46	1.98507	5.12865	11.5177	4.47039	0.024343	0	0	0	0	0	0	0	0
NtPOD47	14.1815	14.4445	25.772	10.8318	0	0	0.090576	0	0	0	0	0.435417	0
NtPOD48	5.20774	7.48561	12.414	4.29611	0	0	0	0	0	0	0	0	0
NtPOD49	0	0.316604	0.052117	0.23344	0	0	0	0	0	0	0	0	0
NtPOD50	20.46	11.7954	30.0233	10.8878	0	0	0.292805	0	0	0	0	0	0
NtPOD51	12.8942	9.62422	18.6334	11.5418	0	0	0	0	0	0	0	0.567398	34.042
NtPOD52	0.024739	0	0	0.08743	0	0	0	0	0	0	0	0	0
NtPOD53	25.4869	0.195385	0.241035	0.102067	0.047659	0	0	0	0.014913	0	0	0	0.044904
NtPOD54	5.22201	29.2597	41.2191	48.6458	0.195739	0	0	0.309418	4.67365	0.248415	0.222852	30.4999	0.237101
NtPOD55	1.05867	6.03962	4.72909	2.67984	0	0	0	0	0	0	0	0	0
NtPOD56	13.3417	5.43322	5.15869	7.22571	8.49198	7.77308	9.09706	11.3171	7.84279	11.5885	4.3311	9.66221	7.80106
NtPOD57	1.05867	5.15142	4.7043	0.552793	0	0	0	0	0	0	0	0	0
NtPOD58	0.165707	0.051691	0.146909	0.308468	0.152605	0.228019	0.024425	0.050335	0.020129	0.087118	0.518472	0.162675	0
NtPOD59	0.4375	17.1198	32.0271	4.22764	0	0	0	0	0	0	0	0.026167	0.041641
NtPOD60	0	68.2775	73.4191	117.018	0.17467	0	0	0.565603	0.377752	1.35607	0.336807	0.678198	0.055044
NtPOD61	0.415574	1.73813	0.505673	2.19528	0	0	0	0	0.016722	0	0	0.138453	0
NtPOD62	0.104042	0.105352	0.592594	1.34492	0	0	0	0	0	0	0	1.26931	0
NtPOD63	0.390515	1.80068	0.50513	2.57833	0	0	0	0	0.016722	0	0	0.138453	0
NtPOD64	6.32582	14.1633	9.70667	8.58652	6.07594	0	0.703221	1.06702	4.28325	16.051	4.07609	11.838	0
NtPOD65	6.47714	0.373025	0	0	4.56131	9.04341	14.8921	5.57008	0.500466	1.3839	6.00732	3.43769	1.65084
NtPOD66	0	0	0	0	0	0	0	0	0	0	0	0	0
NtPOD67	14.8164	21.293	20.8227	10.625	26.0794	0	0.752055	0.032954	0.620597	20.4995	11.6906	1.94183	2.87613
NtPOD68	0	2.17709	0	0.885779	54.4224	21.8718	3.79432	24.4787	25.382	16.557	44.6062	10.6291	5.55206
NtPOD69	0	48.3485	10.8327	26.6658	123.514	22.9618	32.4517	203.666	63.8636	52.3987	178.012	160.421	3.75892
NtPOD70	0	39.8644	92.7465	26.5765	0	0	0	0.303252	0	0	0	0	0
NtPOD71	0.028926	0	0	0.030487	0	0.01895	0	0.019487	0	0.367609	0.115982	0	0
NtPOD72	0.087759	0.26362	0.269184	0.257798	0.07768	0.694795	0.800008	1.65024	0.604237	0.124983	0.106074	0.288234	0.94647
NtPOD73	0.625849	0.868061	1.09926	3.4921	0.196275	0.097119	0	0.194858	1.46958	0.070882	0.330831	9.57222	0.083917
NtPOD74	1.39898	5.48232	6.40886	8.13933	5.75256	16.5494	7.57861	2.59245	0.60216	13.1724	18.0333	5.26742	16.9749
NtPOD75	0	0	0.012033	0.062532	0	0	0.023249	0	0	0	0.006628	0	0.039815
NtPOD76	0	0	0	0	0	0	0	0	0	0	0	0	0
NtPOD77	0.350478	12.5347	17.8245	13.0016	0.770502	0	0.140436	1.68435	0.546306	0.092918	1.31821	11.5551	0
NtPOD78	0.224757	30.862	3.2817	9.32163	0	0	0	0	0	0	0.239971	14.3781	0
NtPOD79	0.332395	20.9284	2.52744	3.46496	2.39857	0.442872	0.328233	0.053281	3.34199	2.76041	10.8908	3.91153	5.69839
NtPOD80	11.8857	0.073756	0.39955	0	0	0	0	0	0	0	0	0.040686	0
NtPOD81	7.12822	21.3941	34.1069	10.5433	0	0	0.505815	0	0	0	0	0	0
NtPOD82	3.07579	3.42967	7.23129	1.24633	0	0	0	0	0	0	0	0	0
NtPOD83	9.72459	0.830971	1.37891	0.179915	0	0	0	0	0	0	0	0	0
NtPOD84	1.67835	28.6756	13.3835	30.8243	1.38037	7.48294	1.3933	0.354645	0.093291	9.49064	6.49363	7.40079	2.34752
NtPOD85	2.54828	7.15595	4.33803	1.00866	0	0	0	0	0	0	0	0	0
NtPOD86	3.40559	72.603	23.4313	63.2475	0.140288	0.275409	0.090824	0.427987	0.211605	0.801765	0.06269	0.821936	0.06872
NtPOD87	11.8834	25.013	36.2815	5.66793	0	0	0	0	0	0.037038	0	0.462752	0
NtPOD88	1.91698	14.8275	10.1892	5.27407	0	0	0	0	0	0	0	0.579473	0
NtPOD89	8.52416	11.1877	50.9049	31.6738	0.022932	0	0.07485	0	0	0	0	0.034495	0
NtPOD90	0.220868	0	0	0	0	0.011359	0	0	0	0	0	0	0.024368
NtPOD91	3.61408	0.703727	4.63665	12.6426	7.52726	6.40274	2.43575	0	2.20828	0.134976	3.31915	6.86534	4.66259
NtPOD92	1.01371	0.040011	0	0	0.024829	0.131049	0.070898	0.107034	0.061781	0	0	0.028608	1.90025
NtPOD93	0.068503	0.188022	0.053366	0	0.360461	0.087817	0	0	0.209944	0.11831	0.157251	0.068853	0.210526
NtPOD94	15.7984	22.3451	42.9349	42.9728	0.28922	0	0.222046	0.046522	0	8.61255	0.665805	19.1402	1.00314
NtPOD95	1.91076	2.2294	1.58042	1.2055	1.68975	0.30792	0.449991	0.00915	0.2641	0.01532	2.13468	0.154007	0.034177
NtPOD96	0.130885	0	0	0	0	0	0	0	0	0.511263	0	0	0
NtPOD97	8.41528	10.7805	65.0448	26.9169	26.6115	3.67202	4.44822	10.4155	3.32404	13.4994	17.5754	16.5049	1.59832
NtPOD98	0	0	0	0	0	0	0	0	0.449113	0.061241	0.644384	0.845536	0.238062
NtPOD99	1.20341	1.44007	3.72735	0.58064	0	0	0	0.045357	0	0	0	0	0.037315
NtPOD100	1.27137	1.56561	3.84584	1.12187	0	0	0	0.045357	0	0	0	0	0.037315
NtPOD101	0.014321	0	0.00232	0.434095	0	0	0	0	0	0	0	0	0
NtPOD102	0.100285	0.052359	0.627742	0.58733	0	0	0	0	0.023833	1.49833	0.008653	1.32163	0.029142
NtPOD103	0.116586	0.050873	0.621853	1.48348	0	0	0	0	0.018641	1.61948	0.028722	1.96319	0.03523
NtPOD104	0.122679	1.67339	0.624341	3.8149	0	0	0	0	0	0.057536	0	0.445118	0
NtPOD105	0	0.101935	0.060171	0.147683	0.079913	0.067289	0.119974	0	0.027279	0.073527	0.114125	0.273242	0.157135
NtPOD106	1.8299	1.88064	3.81211	3.72788	2.38522	10.5867	17.3575	4.20749	0.102393	1.03414	3.66619	1.56665	1.60174
NtPOD107	0	1.426	1.51009	2.06174	0	0	0	0	0	0	0	0.206397	0
NtPOD108	0	0	0	0.05004	0	0	0	0	0	0	0	0	0
NtPOD109	118.906	215.102	477.239	698.244	3.47502	2.06826	0.435741	11.9589	26.18	285.422	4.82042	302.815	36.0076
NtPOD110	58.2312	151.824	273.431	491.321	1.79815	1.91318	0.864335	8.8097	20.1408	101.275	2.02256	180.584	13.4904
NtPOD111	1.31309	14.8801	48.3216	41.5598	0.033056	0	0	0.317909	1.23835	0.061387	0	3.64612	0.052876
NtPOD112	0.168509	0.032172	0	0.081458	0	0.01214	0	0	0	0	0	0	0
NtPOD113	0	0	0	0	0.028343	0.140124	0.062032	0	0	0.014701	0.039721	0	0
NtPOD114	0	0	0	0	0	0	0	0	0	0	0	0	0
NtPOD115	0	108.605	29.0565	44.8749	0.107086	0	0	0.224436	0.058513	0	2.10319	12.7201	0
NtPOD116	22.4435	0.783515	3.0527	2.36097	0.833369	0.61195	1.40438	1.03112	0	2.19501	1.46704	3.7052	2.19593
NtPOD117	0.422303	0.355996	0.692081	0.820289	0	0	0	0	0	1.30131	0.047241	0.259787	0.210147
NtPOD118	22.2796	6.43618	27.5463	2.38162	6.18418	10.5871	31.0575	5.37567	5.74152	15.2644	3.54287	3.42706	10.4731
NtPOD119	4.24651	2.94908	0.661612	0.444114	0.461586	1.67659	0.780872	4.40342	4.58776	0.492121	0.678512	0.925461	4.74363
NtPOD120	9.73523	11.8214	55.4862	39.3555	0	0	0.219105	0	0	0	0	0	0
NtPOD121	0	1.22347	0	0.055441	41.2165	0	2.68232	5.89286	15.6169	11.6415	28.8117	5.56593	5.53511
NtPOD122	9.95686	12.4835	5.66653	3.93072	0	0.048072	0	0	0.072002	0	0	0.201496	0.66037
NtPOD123	11.1251	12.6376	7.74672	7.75414	0.497627	0.501921	0.29671	0	0.655469	0.052383	0.527317	1.21026	0.461932
NtPOD124	3.28083	0.641056	4.17399	6.00954	3.91107	5.80987	2.204	0	2.04311	0.122427	3.00618	6.2302	4.35988
NtPOD125	0	0.103291	0.501787	0.364731	0	0	0	0	0	0	0	0.065084	0
NtPOD126	0	0.046981	1.08187	1.39028	0	0	0	0	0	0	0	0	0
NtPOD127	2.87492	93.1844	21.1671	31.2419	13.2265	2.44714	0.09957	0.146251	0	10.8176	108.706	164.156	3.76675
NtPOD128	6.51693	0.91842	4.0978	9.83457	9.1124	11.4129	2.90648	0	8.26048	0.044683	7.49489	9.82354	3.08736
NtPOD129	1.83302	80.7277	64.0137	10.7346	0	0	0	0	0	0	0	0	0.120636
NtPOD130	30.8235	5.26973	8.23439	13.8506	20.8897	23.4903	27.4421	29.7741	23.2891	28.5733	12.3205	22.9635	22.4204
NtPOD131	4.27059	2.97356	0.661612	0.616619	0.669908	1.67659	0.802978	4.40342	4.60853	0.492121	0.678512	0.925461	4.74363
NtPOD132	2.79778	12.9124	10.2146	6.52583	0	0	0	0.010593	0	0	0	0.426251	0
NtPOD133	3.02003	15.2384	10.9074	8.60402	0	0	0	0	0	0	0	0.554368	0
NtPOD134	7.67001	0	0	0	7.61761	0	0	0	0	0	0	0	0
NtPOD135	3.66226	0	0	0	0.513856	3.49663	1.61973	1.76121	0.314004	0.507077	0	0	0.93762
NtPOD136	0	0	0	0.044209	0	0	0	0	0	0	0	0.050472	0
NtPOD137	23.6771	4.06526	11.7175	2.25121	0	0	0	0	0	0	0	0	0
NtPOD138	11.0638	1.54337	2.0973	0.426586	0.018678	0	0.048956	0	0	0.092215	0.066841	0	0.057585
NtPOD139	1.61063	2.80022	4.41134	5.42766	0	0.44413	0	1.11123	2.06211	0.091156	0.029409	0.097625	1.20927
NtPOD140	0.141307	27.2984	153.635	11.0954	0	0	0	0	0	0	0.134376	0	0.228247
NtPOD141	6.76375	2.86869	12.3157	12.5806	0	0	0.043403	0	0	0	0	2.14768	0.030904
NtPOD142	7.91847	3.71453	14.7287	11.7663	0	0	0.047116	0	0	0	0	2.70412	0.027926
NtPOD143	7.59309	3.80856	0	1.97002	5.38716	1.18068	0.658173	23.0718	26.5493	2.32313	1.69534	3.96921	9.70005
NtPOD144	1.88476	7.76762	12.8997	3.23441	0	0	0	0	0	0	0	0	0
NtPOD145	6.5172	8.69569	23.3091	6.25524	0	0	0.038448	0	0	0	0	0	0
NtPOD146	1.69402	7.61184	12.9622	3.80415	0	0	0	0	0	0	0	0	0
NtPOD147	30.3945	1.41432	3.60254	2.40852	0.546642	0.168779	0.550365	0	0	0.375183	0.250346	0.117093	0.16163
NtPOD148	35.3108	32.9855	21.9494	28.3115	0.359946	0.394241	0	1.02766	1.32193	2.50469	0.318653	19.9734	0.345084
NtPOD149	0.033547	0	0	0	0	0.028545	0	0	0	0	0.040647	0	0
NtPOD150	17.3484	1.46687	3.29357	0.749898	0	0	0	0	0	0.093491	0	0.096147	0
NtPOD151	0.612386	0.174544	0.748239	0.332561	0.207734	0.281312	3.55417	0.008725	0.020375	0.025292	0.204755	0.346227	1.48889
NtPOD152	0.161883	0.096546	0	0	0.131195	0	0	0	0	0.200242	0.076506	0.108601	0.081318
NtPOD153	85.4594	17.2851	22.9578	28.5645	28.2012	50.5486	50.5132	61.9972	36.8594	49.5649	21.5336	51.2455	33.8864
NtPOD154	113.179	255.556	432.635	518.165	9.03921	10.0203	6.64964	5.98541	0.695343	12.0735	11.8612	64.1828	5.11701
NtPOD155	0	0	0	0	0	0	0	0	0	0	0	0	0
NtPOD156	2.31658	39.4328	67.7721	66.7817	43.2813	19.5631	10.4747	1.04513	10.4961	19.0779	96.0528	125.288	70.8051
NtPOD157	0	0	0	0.045522	0	0	0	0	0	0	0	0	0.050692
NtPOD158	0.076736	0.317769	0.425811	0.541673	0.309598	0.480196	1.09129	2.3975	0.6048	0.205335	0.314984	0.7671	0.971661
NtPOD159	0	47.1365	39.349	86.0251	0.20583	0	0	0.552322	0.21549	23.5096	0.638982	2.60183	0
NtPOD160	3.09338	45.2324	41.9585	35.4439	0	0	0	0	0	0.024014	0.600629	18.7645	0
NtPOD161	0.624436	13.4826	14.5881	11.6001	0.01323	0	0	0.060681	0	0	0	2.4314	0
NtPOD162	16.4536	59.9001	55.0863	7.89515	0	0	0	0	0	0	0	1.53575	0.048395
NtPOD163	3.4448	12.5331	14.4319	10.9055	0	0	0	0.037076	0	0	0	0.808842	0
NtPOD164	0.544226	47.3578	16.838	30.6636	5.70188	0	0	4.46784	0	8.64457	12.0156	64.7886	0
NtPOD165	1.34988	3.63928	1.6081	3.16976	0.0444	0.027967	0	0	0.109026	0.053572	0.158392	6.73318	0.367412
NtPOD166	48.232	198.527	197.349	249.571	4.04316	2.24043	2.77088	1.93817	1.81304	17.8541	12.1021	149.85	2.83279
NtPOD167	0	0	0	0	30.1053	2.68098	0.524332	0.47818	12.8891	6.68675	6.50175	1.7726	3.83777
NtPOD168	0	0.049934	0	0	0.05538	0.04774	0.109061	0	0	0	0.042422	0.059902	0
NtPOD169	3.46744	3.7596	2.80156	2.09872	0	0	0	0	0	0	0	0.082543	0
NtPOD170	9.7336	27.2413	11.5626	8.581	0	0	0	0	0	0	0.038303	0.434172	0.207301
NtPOD171	42.2664	74.948	88.5276	118.928	2.40401	0.679985	0.269426	1.08555	3.69326	0.205748	3.07096	201.756	0.628221
NtPOD172	25.3434	52.2217	58.9249	78.8727	2.32291	0.546115	0.548659	0.757572	2.87796	0.350966	6.04521	127.951	0.423899
NtPOD173	0	0	0	0	0	0	0	0	0	0	0	0	0
NtPOD174	13.4042	26.1315	23.1115	24.0034	0	0	0	0	0	0	0	8.33007	0.188497
NtPOD175	0	0	0	0	0	2.77855	0.683943	0.284907	0	0.592566	0	0	0
NtPOD176	0.106378	0.050844	0.105431	0.053756	0	0.194172	0.06595	0	0.3218	0	0.03586	0.084347	0.157887
NtPOD177	1243.39	1706.65	782.559	381.762	1429.4	1923.71	441.621	72.7998	669.193	219.46	1602.21	1040.27	78.1123
NtPOD178	68.0511	136.056	148.396	229.448	0.920341	1.14938	0.045331	0.374833	0.31144	63.473	9.24267	108.474	1.28049
NtPOD179	0	0	0	0	0	0	0	0	0	0	0	0	0
NtPOD180	17.8734	17.9334	18.5482	12.5444	0.030541	0.023473	0	0	0	0	0	3.38802	2.27587
NtPOD181	16.8212	96.7109	63.553	118.876	0.360196	0.619402	0.203831	0.666696	1.05975	0.427981	0.632122	42.3218	1.26636
NtPOD182	82.6407	108.639	136.198	77.4031	40.9654	17.279	1.55737	0.396803	0.331439	264.345	30.8611	50.0005	12.507
NtPOD183	0	6.73089	3.34446	4.18925	0	0	0	0	0	0	0	2.56263	0
NtPOD184	0	0	0	0	0	0.050061	0.03964	0	0	0	0	0	0
NtPOD185	0	0	0	0.069233	0.598199	0.163583	0	0	0.197569	0	0	0	0.077651
NtPOD186	0.036121	0	0.023326	0.082261	0	0.13575	0	0.023976	0	5.32818	0.150666	0.223561	5.12601
NtPOD187	0.028775	70.7438	10.8526	47.778	0.027171	0.051012	0	0.08786	0.089066	0	0.116813	12.9338	0
NtPOD188	0	22.8019	3.29855	8.43309	32.6582	2.34345	0	0	0.068146	10.3211	108.842	57.599	1.91484
NtPOD189	0	0	0	0	0	0	0	0	0	0	0	0	0
NtPOD190	0	0	0	0	0	0	0	0	0	0	0	0	0
NtPOD191	9.54763	23.9056	18.5599	23.7666	47.0462	15.294	6.14977	1.38734	3.98218	16.1969	31.1057	21.7385	14.2701
NtPOD192	0.099619	21.6878	8.10702	46.8979	133.427	6.8611	4.97954	375.293	158.971	39.6798	199.868	115.815	2.38916
NtPOD193	0.042834	96.3798	133.722	45.7688	0	0	0	0.106025	0	0	0	0	0
NtPOD194	1.16783	0	0	0.015201	0.110948	3.26259	2.10684	1.2729	0.255674	0.55611	0.555956	0.553273	0.731921
NtPOD195	0.734743	1.79869	1.09859	1.45221	0	0	0	0	0	0	0	0	0
NtPOD196	0.578437	0.855479	0.48799	0.808295	0	0	0	0	0	0	0	0	0.00735
NtPOD197	0.788249	0.926702	2.47137	0.37656	0	0	0	0.030238	0	0	0	0	0.024877
NtPOD198	1.82682	38.7473	5.56751	5.99843	0.122764	0	0	0	0.069378	0	0.043331	7.67703	0
NtPOD199	0	0.194042	0.417475	0.320971	0.515754	0.976992	0.096947	0.410821	5.42725	0.104041	0.234579	36.6571	1.95569
NtPOD200	0	0	0	0	0	0	0	0	0	0	0	0	0.054345
NtPOD201	0	0	0	0	0.071684	0.078245	0.056298	0.127879	0.032955	0.056372	0	0.030622	0.042196
NtPOD202	0.842258	8.10543	12.2239	3.73003	0	0	0	0	0	0	0	0.04051	0
NtPOD203	4.26148	11.8518	18.5852	5.89017	0	0	0	0	0	0	0	0	0
NtPOD204	0.023873	0.146315	0.193294	0.241293	1.63607	0.063808	0.1072	0.012584	0.18074	0.903738	4.04449	0.085459	0.331856
NtPOD205	0.046434	2.38063	4.8008	1.01382	0	0	0	0	0	0	0	0	0
NtPOD206	0.085389	3.57787	0.680866	0.985807	0	0	0	0	0	0	0	0	0
NtPOD207	0.945604	2.98747	5.11689	1.69046	0	0	0	0	0	0	0	0	0
NtPOD208	11.684	0.650826	4.90591	12.0578	7.49593	6.88178	23.022	7.68266	0.374847	3.63614	6.53751	1.96358	2.33137
NtPOD209	0.635263	0.174544	0.884824	0.930847	0.398238	0.281312	3.57744	0.008725	0.020375	0.025292	0.204755	0.346227	1.49135
NtPOD210	0.49099	20.7262	37.1918	11.4078	0.02412	0.059087	0	0	0.03362	0	0.210998	0.200568	0.306023

## Sheet: Table 10
Supplementary Table 10. The Log2 FC values of NtPODs in tobacco under different stresses and hormone treatment
Gene	Cold	Drought	NaCl	Cadmium	CMV	PVY	P. nicotianae	ABA	Topping
NtPOD1	0.0719457	0	-0.137581	0.00056002	-0.143503	-0.225456	-1.74296	-0.315657	-0.0437735
NtPOD2	0	0	4.20245	0	0.22827	0	-1.40389	-0.595748	0.650294
NtPOD3	0	0	0	0.495962	-0.801382	0	1.31567	0	0.848184
NtPOD4	1.76583	-2.41894	-0.500417	-0.00575649	-2.41431	2.84512	-0.0219615	0.384133	0.690967
NtPOD5	-2.53349	0.576667	3.49653	0.593816	2.41917	0	-1.09928	0	-0.0947691
NtPOD6	0	0	-1.69997	-3.10337	0	0	0	0	1.51837
NtPOD7	0	0	0	0	0	0	0.449401	0	0
NtPOD8	-2.702	1.57692	4.81062	-1.90904	0	1.63344	-0.914234	2.65679	-1.63744
NtPOD9	0	0	0	-0.337871	0	0	0	0	-0.295959
NtPOD10	0	0	0	-0.372962	0	0	0	0	-0.293853
NtPOD11	-0.362665	0.0203809	0.269114	-0.108966	-0.660112	1.44979	-0.106776	-0.345269	0.626432
NtPOD12	0	0	0.543587	-1.29376	0	0	0	0	0
NtPOD13	-0.489684	0	-4.60642	-1.96754	0.616657	0.375101	-0.935324	-0.00896944	0.0046531
[truncated: 197 more rows]
